# Supplementary material for: A proteogenomic analysis of clear cell renal cell carcinoma in a Chinese population
Source: Nat Commun. 2022 Apr 19;13:2052. doi: 10.1038/s41467-022-29577-x (PMC9019091; doi:10.1038/s41467-022-29577-x)
Supplement: Supplementary file 5 — Supplementary Data 2 [file 41467_2022_29577_MOESM5_ESM.xlsx]

## Sheet: Description
Supplementary Data 2: Genomic alterations and their proteomic and clinical consequences in ccRCC
Mean depth of coverage	The mean depth of WES coverage of tumour and tumour adjacent across the reference sequence (hg38)
Mutant genes	Somatic structure varitation of each sample
Mutaion frequencies	mutaion frequencies in Chinese, European and TCGA cohorts
Mutational Spectra	Frequency of substitution mutations in the Chinese and TCGA cohorts
Mutation signatures	COSMIC single base signatures of 224 ccRCC samples
gene-level CNA	gene-level GISTIC CNA values of 224 ccRCC samples
arm-level CNA	arm-level GISTIC CNA values of 224 ccRCC samples
sig CNA events	significant arm-level CNA events
3p loss burden	association of 3p loss burden with BAP1/PBRM1 mutations in the Chinese and TCGA cohorts
3p correlated proteins	Chromosome 3p CNA correlated proteins
CNA~OS	Cox regression univariate/multivariate analysis of significant arm-level CNA events for OS
CNA~PFS	Cox regression univariate/multivariate analysis of significant arm-level CNA events for PFS
mutation~OS	Cox regression univariate analysis of mutations (n>4) for OS

## Sheet: Mean depth of coverage
#Tumor	Coverage of Tumour samples	Coverage of Tumour adjacent samples
ccRCC-220	192.3	66.02
ccRCC-54	157.54	76.96
ccRCC-128	90.71	92.68
ccRCC-26	115.6	48.91
ccRCC-172	124.22	68.51
ccRCC-145	174.12	61.14
ccRCC-161	59.46	77.43
ccRCC-25	87.07	48.42
ccRCC-72	111.83	65.92
ccRCC-102	70.07	98.76
ccRCC-113	64.52	89.49
ccRCC-50	137.94	73.42
ccRCC-37	78.85	53.01
ccRCC-78	126.71	63.83
ccRCC-82	81.82	51.27
ccRCC-181	122.8	65.27
ccRCC-188	143.88	74.23
ccRCC-68	124.91	56.29
ccRCC-185	97.35	73.36
ccRCC-120	152.75	49.55
ccRCC-109	102.46	52.44
ccRCC-215	143.18	71.38
ccRCC-46	166.69	83.13
ccRCC-197	129.59	69.28
ccRCC-147	144.64	67.75
ccRCC-42	138.06	71.62
ccRCC-30	130.95	56
ccRCC-170	107.23	12.41
ccRCC-79	141.56	50.76
ccRCC-94	80.28	68.19
ccRCC-17	142.54	72.53
ccRCC-187	89.38	83.2
ccRCC-134	72.61	78.55
ccRCC-32	148.1	55.27
ccRCC-212	126.05	68.63
#N/A	226.54	112.31
ccRCC-77	115.36	62.59
ccRCC-63	98.56	59.49
ccRCC-80	83.52	52.45
ccRCC-182	123.87	91.21
ccRCC-74	128.92	65.13
ccRCC-224	201.41	79.7
ccRCC-230	96.85	79.83
ccRCC-15	162.82	88.55
ccRCC-180	133.81	69.38
ccRCC-4	135.74	57.52
ccRCC-127	153.8	51.74
ccRCC-107	86.93	65.44
ccRCC-58	137.97	52.29
ccRCC-209	154.33	72.83
ccRCC-44	137.46	73.35
ccRCC-93	82.41	63.9
ccRCC-229	204.39	77.48
ccRCC-110	97.96	54.07
ccRCC-164	108.25	86.31
ccRCC-121	135.59	77.03
ccRCC-38	32.71	44.51
ccRCC-232	157.5	84.86
ccRCC-28	70.95	46.51
ccRCC-198	139.44	71.95
ccRCC-138	104.99	57.1
ccRCC-157	95.11	58.61
ccRCC-56	106.65	63.29
ccRCC-149	213.59	80.18
ccRCC-141	82.52	58.39
ccRCC-87	101.87	44.99
ccRCC-65	117	69.13
ccRCC-45	148.07	69.16
ccRCC-33	136.28	59.81
ccRCC-16	112.48	75.82
ccRCC-59	124.13	53.25
ccRCC-167	172.11	74.15
ccRCC-150	165.58	70.6
ccRCC-105	81.23	55.77
ccRCC-24	86.55	63.36
ccRCC-163	175.91	80.59
ccRCC-184	135.9	63.47
ccRCC-228	31.55	85.6
ccRCC-132	161.7	64.88
ccRCC-83	104.43	47.6
ccRCC-34	121.62	54.39
ccRCC-86	122.74	51.65
ccRCC-106	70.39	59.1
ccRCC-213	106.3	72.26
ccRCC-99	75.44	97.03
ccRCC-119	111.92	86.67
ccRCC-191	63.35	79.14
ccRCC-14	103.34	62.98
ccRCC-151	111.56	67.59
ccRCC-204	155.29	75.88
ccRCC-176	141.25	51.25
ccRCC-221	162.16	71.69
ccRCC-133	81.93	68.82
ccRCC-199	69.34	70.44
ccRCC-169	137.92	60.22
ccRCC-66	101.67	56.49
ccRCC-31	123.56	48.37
ccRCC-12	104.86	69.93
ccRCC-111	79.61	54.69
ccRCC-226	214.24	77.8
ccRCC-57	134.42	53
ccRCC-144	104.94	51.97
ccRCC-203	144.34	72.69
ccRCC-168	103.57	52.04
ccRCC-162	140.16	72.6
ccRCC-139	113.97	78.38
ccRCC-183	123.32	65.41
ccRCC-126	118.08	84.95
ccRCC-227	226.97	73.53
ccRCC-89	121.74	53.88
ccRCC-101	126.51	78.79
ccRCC-35	3.66	53.76
ccRCC-192	85.38	72.82
ccRCC-222	151.3	91.64
ccRCC-131	56.86	74.2
ccRCC-95	109.34	69.94
ccRCC-179	133.04	73.2
ccRCC-208	129.15	59.81
ccRCC-225	181.71	80.12
ccRCC-165	87.42	70.97
ccRCC-70	128.69	59.29
ccRCC-88	82.66	54.87
ccRCC-152	141.68	77.27
ccRCC-40	149.21	62.67
ccRCC-130	71.71	55.33
ccRCC-123	111.7	46.62
ccRCC-210	133.1	90.45
ccRCC-118	197.09	94.85
ccRCC-129	121.07	74.39
ccRCC-219	177.3	72.81
ccRCC-194	124.16	84.79
ccRCC-186	145.07	55.28
ccRCC-136	94.67	89.35
ccRCC-91	131.2	114.27
ccRCC-211	127.09	68.51
ccRCC-104	120.74	63.38
ccRCC-154	77.44	81.3
ccRCC-41	196.1	76.62
ccRCC-146	140.17	105.28
ccRCC-5	112.9	76.05
ccRCC-84	68.99	69.38
ccRCC-9	87.16	66.03
ccRCC-117	127.1	58.91
ccRCC-137	71.47	75.61
ccRCC-53	163.2	78.83
ccRCC-29	0.97	42.9
ccRCC-171	196.21	59.38
ccRCC-64	111.51	72.3
ccRCC-140	73.57	81.58
ccRCC-1	133	84.92
ccRCC-85	66.16	47.94
ccRCC-166	154.7	68.37
ccRCC-223	218.05	106.36
ccRCC-39	153.33	52.5
ccRCC-135	112.66	76.92
ccRCC-60	102.71	75.02
ccRCC-205	170.64	68.73
ccRCC-69	119.46	61.93
ccRCC-193	53.81	80.3
ccRCC-148	161.09	62.11
ccRCC-55	176.33	76.23
ccRCC-156	72.21	85.05
ccRCC-97	69.59	68.17
ccRCC-90	66.37	44.56
ccRCC-189	71	70.5
ccRCC-178	128.28	49.42
ccRCC-201	128.71	63.21
ccRCC-81	79.28	47.77
ccRCC-116	177.88	65.19
ccRCC-73	120.32	66.22
ccRCC-98	128.53	74.59
ccRCC-103	60.42	56.84
ccRCC-155	74.3	63.95
ccRCC-174	116.49	65.44
ccRCC-200	114.22	64.76
ccRCC-75	143	75.66
ccRCC-122	215.59	65.42
ccRCC-173	124.63	76.43
ccRCC-62	109.07	56.02
ccRCC-231	120.08	59.82
ccRCC-160	88.1	64.11
ccRCC-10	89.55	63.68
ccRCC-158	98.87	64.01
ccRCC-48	172.37	87.98
ccRCC-195	88.96	81.2
ccRCC-125	85.61	60.29
ccRCC-18	109.65	62.72
ccRCC-96	66.56	95.78
ccRCC-108	206.06	97.54
ccRCC-214	148.23	74.34
ccRCC-112	63.46	84.04
ccRCC-52	175.91	68.28
ccRCC-11	118.81	70.6
ccRCC-207	158.01	80.2
ccRCC-216	140.76	65.6
ccRCC-27	95.37	63.12
ccRCC-115	147.27	77.88
ccRCC-71	101.59	59.29
ccRCC-61	144.54	66.67
ccRCC-76	105.22	59.14
ccRCC-47	199.27	77.4
ccRCC-190	80.95	80.6
ccRCC-124	86.16	68.05
ccRCC-19	143.94	65.05
ccRCC-92	88.07	67.69
ccRCC-159	90.16	66.61
ccRCC-23	139.44	63.28
ccRCC-218	121.71	68.45
ccRCC-114	218.67	71.93
ccRCC-100	78.45	116.33
ccRCC-7	145.15	75.61
ccRCC-142	74.59	87.47
ccRCC-202	117.7	84.71
ccRCC-2	116.87	60.16
ccRCC-175	131.53	70.04
ccRCC-20	129.66	65.03
ccRCC-153	139.77	62.17
ccRCC-43	145.26	59.84
ccRCC-217	147.9	60.66
ccRCC-196	63.91	64.03
ccRCC-21	143.54	65.42
ccRCC-143	86.57	71.02
ccRCC-67	98.13	53.21
ccRCC-177	77.84	63.44

## Sheet: Mutaion frequencies 
	This study (Chinese cohort)			TCGA cohort			European cohort
Gene	Mutation	WT	mutation frequency	Mutation	WT	mutation frequency	Mutation	WT	mutation frequency
VHL	144	80	0.642857	170	198	0.461957	69	25	0.734043
PBRM1	55	169	0.245536	155	213	0.421196	37	57	0.393617
BAP1	24	200	0.107143	39	329	0.105978	11	83	0.117021
SETD2	18	206	0.0803571	51	317	0.138587	18	76	0.191489
KDM5C	17	207	0.0758929	20	348	0.0543478	7	87	0.0744681
PCLO	13	211	0.0580357	17	351	0.0461957	0	0	0
USH2A	11	213	0.0491071	17	351	0.0461957	0	0	0
MTOR	10	214	0.0446429	34	334	0.0923913	8	86	0.0851064
FSIP2	10	214	0.0446429	2	366	0.00543478	0	0	0
NBPF9	10	214	0.0446429	0	0	0	0	0	0
LRP1B	9	215	0.0401786	17	351	0.0461957	5	89	0.0531915
XIRP2	9	215	0.0401786	18	350	0.048913	0	0	0
CSMD3	9	215	0.0401786	19	349	0.0516304	8	86	0.0851064
DDIAS	9	215	0.0401786	0	0	0	0	0	0
CSMD2	9	215	0.0401786	7	361	0.0190217	0	0	0
CENPF	9	215	0.0401786	12	356	0.0326087	0	0	0
NEB	9	215	0.0401786	16	352	0.0434783	0	0	0
ADGRV1	9	215	0.0401786	0	0	0	0	0	0
CCDC168	9	215	0.0401786	1	367	0.00271739	0	0	0
FBN1	9	215	0.0401786	7	361	0.0190217	0	0	0

## Sheet: mutation matrix
Symbol	Frequency	ccRCC_85	ccRCC_195	ccRCC_193	ccRCC_139	ccRCC_203	ccRCC_204	ccRCC_108	ccRCC_18	ccRCC_59	ccRCC_186	ccRCC_179	ccRCC_181	ccRCC_189	ccRCC_176	ccRCC_66	ccRCC_216	ccRCC_19	ccRCC_141	ccRCC_114	ccRCC_211	ccRCC_123	ccRCC_33	ccRCC_148	ccRCC_132	ccRCC_105	ccRCC_15	ccRCC_1	ccRCC_150	ccRCC_40	ccRCC_77	ccRCC_167	ccRCC_88	ccRCC_28	ccRCC_220	ccRCC_119	ccRCC_212	ccRCC_225	ccRCC_90	ccRCC_184	ccRCC_94	ccRCC_97	ccRCC_68	ccRCC_232	ccRCC_180	ccRCC_178	ccRCC_187	ccRCC_10	ccRCC_100
VHL	144	0	1	1	0	0	1	1	1	0	1	1	0	1	1	1	0	1	1	0	1	1	1	1	1	1	1	0	1	1	1	0	1	1	1	1	1	1	1	0	0	1	1	1	0	1	1	1	1
PBRM1	55	0	0	0	0	0	0	0	0	0	1	0	0	0	1	0	1	1	0	1	1	0	0	0	0	0	1	0	0	1	1	0	0	0	1	1	0	0	0	0	0	0	1	0	1	0	0	0	0
BAP1	24	0	1	0	0	0	0	0	1	0	0	0	0	0	0	0	0	0	1	0	0	1	0	0	0	0	0	0	0	0	0	0	0	0	0	0	0	0	0	0	0	0	0	1	0	0	0	0	0
SETD2	18	0	0	0	0	0	0	0	0	0	0	0	0	0	0	0	0	1	0	0	0	0	0	0	0	0	1	0	0	0	0	0	0	0	0	0	0	0	0	0	0	0	0	1	0	0	0	0	0
KDM5C	17	0	0	0	0	0	0	0	0	0	1	0	0	0	0	0	0	0	0	1	0	0	0	0	0	1	0	0	0	0	0	1	0	0	0	0	0	0	0	0	1	0	0	0	0	0	0	0	0
PCLO	13	0	0	0	0	0	0	0	0	0	0	0	0	0	0	0	0	0	1	0	0	0	0	0	0	0	1	0	0	0	0	0	0	0	0	0	0	0	0	0	0	0	0	0	0	0	0	0	0
USH2A	11	0	0	0	1	0	0	0	0	0	0	0	0	0	0	0	0	0	1	0	0	0	0	0	0	0	0	0	0	0	0	0	0	0	0	0	0	0	0	0	0	0	0	0	0	0	0	0	0
MTOR	10	0	0	0	0	0	0	0	1	0	0	0	0	0	0	0	0	0	0	0	0	0	0	0	0	0	0	0	0	0	0	0	0	0	0	0	0	0	0	0	0	0	0	0	1	0	0	0	0
FSIP2	10	0	0	0	0	0	0	0	0	0	0	0	0	0	0	0	0	0	0	0	0	0	0	0	1	0	0	0	0	0	0	0	0	0	0	0	0	0	0	0	0	0	0	0	0	0	1	1	0
NBPF9	10	0	0	0	1	0	0	0	0	0	0	0	0	0	0	0	0	1	0	0	0	0	0	0	0	0	0	0	0	0	1	0	0	0	0	0	0	0	0	0	0	0	0	0	0	0	0	0	1
LRP1B	9	0	0	0	0	0	0	0	1	0	0	1	0	0	0	0	0	0	0	0	0	0	0	0	0	0	0	0	0	0	0	0	0	0	0	0	0	0	0	0	0	0	0	0	0	0	0	0	0
XIRP2	9	0	0	0	0	0	0	0	1	0	0	0	0	0	0	0	0	0	0	0	0	0	0	0	0	0	0	0	0	0	0	0	0	0	0	0	0	0	0	0	0	0	0	0	0	0	0	0	0
CSMD3	9	0	0	0	0	0	0	0	0	0	0	0	0	1	0	0	0	0	0	0	0	0	0	0	0	0	0	0	0	0	0	0	0	0	0	0	0	0	0	0	0	0	0	1	0	0	0	0	0
DDIAS	9	0	0	0	0	0	0	0	0	0	0	0	0	0	1	0	0	0	0	0	0	0	0	0	1	0	0	0	0	0	0	0	0	0	0	0	0	0	0	0	0	0	0	0	0	0	0	0	1
CSMD2	9	0	0	0	1	0	0	0	0	0	0	0	0	0	0	0	0	0	1	0	0	0	0	0	0	0	0	0	0	0	0	0	0	0	0	1	0	0	1	0	0	0	0	1	0	0	0	0	0
CENPF	9	0	0	0	0	0	0	0	0	0	0	0	0	0	0	0	0	0	0	0	1	0	0	0	1	0	0	0	0	0	0	0	0	0	0	0	0	0	0	0	0	0	0	0	0	0	0	0	0
NEB	9	0	0	0	0	0	0	0	0	0	0	0	0	0	0	0	0	0	0	0	0	0	0	0	1	0	0	0	0	0	0	0	0	0	0	0	0	0	0	0	0	0	0	0	0	0	0	0	0
ADGRV1	9	0	0	1	0	0	0	0	0	0	0	0	0	0	0	0	0	0	0	0	0	0	0	0	1	0	0	0	0	0	0	0	0	0	0	0	0	0	0	0	0	0	0	0	0	0	0	0	0
CCDC168	9	0	0	0	0	0	0	0	0	0	1	0	0	0	0	0	0	0	0	0	0	0	0	0	0	0	0	0	1	0	0	0	0	0	0	0	0	0	0	0	0	0	0	0	0	0	0	0	0
FBN1	9	0	0	0	0	0	0	0	0	0	0	0	0	0	0	0	0	0	0	0	0	0	0	0	0	0	0	0	0	0	0	0	0	0	0	0	0	0	0	0	0	0	0	0	0	0	0	0	0
CFAP54	8	0	0	0	0	0	1	0	1	0	0	0	0	0	0	0	0	0	0	0	0	0	0	0	0	0	0	0	0	0	0	0	0	0	0	0	0	0	0	0	0	0	0	0	0	0	0	0	0
VPS13B	8	0	0	0	0	0	0	0	0	1	0	0	0	0	0	0	0	0	1	0	0	0	0	0	0	0	0	0	0	0	1	0	0	0	0	0	0	1	0	0	0	0	0	0	0	0	0	0	0
ZNF717	8	0	0	0	0	0	0	0	0	0	0	0	0	0	1	0	0	0	0	0	0	0	0	0	0	0	0	0	0	0	0	0	0	0	0	0	0	0	0	0	0	0	0	0	0	0	0	0	0
ZNF208	8	0	0	0	0	0	0	0	0	0	0	0	0	0	0	0	0	0	0	1	0	0	0	0	0	0	0	0	0	0	0	0	0	0	0	0	1	0	0	0	0	0	0	0	0	0	0	0	0
FAT2	8	0	0	0	0	0	0	0	0	0	0	0	0	0	0	0	0	0	0	0	0	0	0	0	1	0	0	0	0	0	0	0	1	0	0	0	0	0	0	0	0	0	0	1	0	0	0	0	0
FNDC1	8	0	0	0	0	0	0	0	0	0	0	0	0	0	0	0	0	0	0	0	0	0	0	0	0	0	0	0	0	0	1	0	0	0	0	0	0	0	0	0	0	0	0	0	0	0	0	0	0
UBR4	8	0	0	0	0	0	0	0	0	0	0	0	0	0	0	0	0	0	0	0	0	0	0	0	0	0	0	0	0	0	0	0	0	0	0	1	0	0	0	0	0	0	0	0	0	0	0	0	0
MUC17	8	0	0	0	0	0	1	0	0	0	0	0	0	0	0	0	0	0	0	0	0	0	0	0	0	0	0	0	0	0	0	0	0	0	0	0	0	0	0	0	1	0	0	0	0	0	0	0	0
LY75	8	0	0	0	0	0	0	0	0	0	0	0	0	0	0	0	0	0	0	0	0	0	0	0	0	0	0	0	0	0	0	0	0	0	0	0	0	0	0	0	0	0	0	0	0	0	0	0	0
NT5C3A	8	0	0	0	0	0	0	0	0	0	0	0	0	0	0	0	1	0	0	0	0	0	0	0	0	0	0	0	0	0	0	0	0	0	1	0	0	0	0	0	0	0	0	0	0	0	1	0	0
SYNE1	8	0	0	0	0	0	0	0	0	0	0	0	0	0	0	0	0	0	0	0	0	0	0	0	0	0	0	0	0	0	0	0	0	0	0	0	0	0	0	0	0	0	0	0	0	0	0	0	0
HERC1	8	0	0	0	0	0	0	0	0	0	0	0	0	0	0	0	0	0	0	0	0	0	0	0	0	0	0	0	0	0	0	0	0	0	0	0	0	0	0	0	0	0	0	0	0	0	0	0	0
KMT2C	8	0	0	0	0	0	1	0	0	0	0	0	0	0	0	0	0	0	0	0	0	0	0	0	0	0	0	0	0	0	0	0	0	0	0	0	0	0	0	0	0	0	0	0	0	0	0	0	0
MUC12	8	0	0	0	0	0	0	0	0	0	1	0	0	0	0	0	0	0	0	0	0	0	0	0	0	0	0	0	0	0	0	0	0	0	0	0	0	0	0	0	0	0	0	0	0	0	0	0	0
EYS	8	0	0	0	0	0	0	0	0	0	0	0	0	0	0	0	0	0	0	0	0	0	0	0	0	0	0	0	0	0	0	0	0	0	0	0	0	0	0	0	0	0	0	0	0	0	0	0	0
UNC80	7	0	0	0	0	0	0	0	1	0	0	1	0	0	0	0	0	1	0	0	0	0	0	0	0	0	0	0	0	0	0	0	0	0	0	0	0	0	0	0	0	0	0	0	0	0	0	0	0
ABCA13	7	0	0	0	0	0	0	0	1	0	0	0	0	0	0	0	0	0	0	0	0	0	0	0	0	0	0	0	0	0	0	0	0	0	0	0	0	0	0	0	0	0	0	1	0	0	0	0	0
PLEC	7	0	0	0	0	0	0	0	1	0	0	0	0	0	0	0	0	0	0	0	0	0	0	0	0	0	0	0	0	0	0	0	0	0	0	0	0	0	0	0	0	0	0	0	0	0	0	0	0
DNAH5	7	0	0	0	0	0	0	0	0	0	0	0	0	1	0	0	0	0	0	0	0	0	0	0	0	0	0	0	0	0	0	0	0	0	0	0	0	0	0	0	0	0	0	0	0	0	0	0	0
A2M	7	0	0	0	1	0	0	0	0	0	0	0	0	0	0	0	0	0	0	1	0	0	0	0	0	0	0	0	0	0	0	0	0	0	0	1	0	0	1	0	0	0	0	0	0	0	0	1	0
CEP128	7	0	0	0	0	0	0	0	0	0	0	0	0	0	0	0	0	0	0	0	0	1	0	0	1	0	0	0	0	0	0	0	0	0	0	0	0	0	0	0	0	0	0	0	0	0	0	0	0
FRAS1	7	0	0	0	0	0	0	0	0	0	0	0	0	0	0	0	0	0	0	0	0	0	0	0	0	1	0	0	0	0	0	0	0	0	0	0	0	0	0	0	0	0	0	0	0	0	0	0	0
DNAH17	7	0	0	0	0	0	0	0	0	0	0	0	0	0	0	0	0	0	0	0	0	0	0	0	0	0	1	0	0	0	0	0	0	0	0	0	0	0	0	0	0	0	0	0	0	0	0	0	0
ARID1A	7	0	0	0	0	0	0	0	0	0	0	0	0	0	0	0	0	0	0	0	0	0	0	0	0	0	0	1	0	0	0	0	0	0	0	0	0	0	0	0	0	0	0	0	0	0	0	0	0
ANK2	7	0	0	0	0	0	0	0	0	0	0	0	0	0	0	0	0	0	0	0	0	0	0	0	0	0	0	0	0	0	0	1	0	0	0	0	0	0	0	0	0	0	1	0	0	0	0	0	0
TPTE	7	0	0	0	0	0	0	0	0	0	0	0	0	0	0	0	0	0	0	0	0	0	0	0	0	0	0	0	0	0	0	0	1	0	0	0	0	0	0	0	0	0	0	0	1	0	0	0	0
CMYA5	7	0	0	0	0	0	0	0	0	0	0	0	0	0	0	0	0	0	0	0	0	0	0	0	0	0	0	0	0	0	0	0	1	0	0	0	0	0	0	0	0	0	0	0	0	0	0	0	0
FLG	7	0	0	0	0	0	0	0	0	0	0	0	0	0	0	0	0	0	0	0	0	0	0	0	0	0	0	0	0	0	0	0	0	0	0	0	1	0	0	0	1	0	0	0	0	0	0	0	0
FAM208B	7	0	0	0	0	0	1	0	0	0	0	0	0	0	0	0	0	0	0	0	0	0	0	0	0	0	0	0	0	0	0	0	0	0	0	0	0	0	0	0	0	0	0	0	0	0	0	0	0
CACNA1S	6	0	1	0	0	0	0	0	0	0	0	0	0	0	0	0	0	0	0	0	0	0	0	0	0	0	0	0	0	0	0	0	0	0	0	0	0	1	0	0	0	0	0	0	0	0	0	0	0
TENM3	6	0	1	0	0	0	0	0	0	0	0	0	0	0	0	0	0	0	0	0	0	0	0	0	0	0	1	0	0	0	0	0	0	0	0	0	0	0	0	0	0	0	0	0	0	0	0	0	0
ANKRD12	6	0	0	0	1	0	0	0	0	0	0	0	0	0	0	0	0	0	0	0	0	0	0	0	0	0	0	0	0	0	0	0	0	0	0	0	0	0	0	0	0	0	0	0	0	0	0	0	0
CT45A9	6	0	0	0	0	1	0	0	0	1	0	0	0	0	0	0	0	0	0	0	0	0	0	0	0	0	0	0	0	0	0	0	0	0	0	0	0	0	0	0	0	0	0	0	0	0	0	0	0
PKHD1L1	6	0	0	0	1	0	0	0	1	0	0	0	0	0	0	0	0	0	0	0	0	0	0	0	0	0	0	0	0	0	0	0	0	0	0	0	0	0	0	0	0	0	0	0	0	0	0	0	0
NUMA1	6	0	0	0	0	0	0	0	0	0	0	0	0	0	0	0	0	0	0	0	0	0	0	0	1	0	0	0	0	0	0	0	0	0	0	0	0	0	0	0	0	0	0	0	0	0	0	1	0
SACS	6	0	0	0	0	0	0	0	0	0	0	0	0	0	0	0	0	0	0	0	0	0	0	0	1	0	0	0	0	0	0	0	0	0	0	0	0	0	0	0	0	0	0	0	0	0	1	0	0
UBR1	6	0	0	0	0	0	0	0	0	0	0	0	0	0	0	0	0	0	0	0	0	0	0	0	1	0	0	0	0	0	0	0	0	0	0	0	0	0	0	0	0	0	0	0	0	0	0	0	0
MYH9	6	0	0	0	0	0	0	0	0	0	0	0	0	0	0	0	0	0	0	0	0	0	0	0	0	1	0	0	0	0	0	0	0	0	0	0	0	0	0	0	0	0	0	0	0	0	0	0	0
DOCK10	6	0	0	0	0	0	0	0	0	0	0	0	0	0	0	0	0	0	0	0	0	0	0	0	0	0	0	0	0	1	0	0	0	0	0	0	0	0	0	0	0	0	0	0	0	0	0	0	0
ATP2A3	6	0	0	0	0	0	0	0	0	0	0	0	0	0	0	0	0	0	0	0	0	0	0	0	0	0	0	0	0	0	0	0	1	0	0	0	0	0	0	0	1	0	0	0	0	0	0	0	0
MUC5B	6	0	0	0	0	0	0	0	0	0	0	0	0	0	0	0	0	1	0	0	0	0	0	0	0	0	0	0	0	0	0	0	0	0	0	0	0	1	0	0	0	0	0	0	0	0	0	0	0
ABL1	6	0	0	0	0	0	0	0	0	0	0	0	0	0	0	0	0	0	0	0	0	0	0	0	0	0	0	0	0	0	0	0	0	0	0	0	0	1	0	0	0	0	0	0	0	1	0	0	0
IGFN1	6	0	0	0	0	0	0	0	0	0	0	0	0	0	0	0	0	0	0	0	0	0	0	0	0	0	0	0	0	0	0	0	0	0	0	0	0	0	0	0	1	0	0	1	0	0	0	0	0
ROS1	6	0	0	0	0	0	0	0	0	0	0	0	0	0	0	0	0	0	0	0	0	0	0	0	0	0	0	0	0	0	0	0	0	0	0	0	0	0	0	0	1	0	0	0	0	0	0	0	0
REV3L	6	0	0	0	0	0	0	0	0	0	0	0	0	0	0	0	1	0	0	0	0	0	0	0	0	0	0	0	0	0	0	0	0	0	0	0	0	0	0	0	0	0	0	1	0	0	0	0	0
MAST4	6	0	0	0	0	0	0	0	0	0	0	0	0	0	0	0	0	0	0	0	0	0	0	0	0	0	0	0	0	0	0	0	0	0	0	0	0	0	0	0	0	0	0	0	0	0	0	1	0
MPDZ	6	0	0	0	0	0	0	0	0	0	0	0	0	0	0	0	0	0	0	0	0	0	0	0	0	0	0	0	0	0	0	0	0	0	0	0	0	0	0	0	0	0	0	0	0	0	0	0	0
MYH2	6	0	0	0	0	0	1	0	0	0	0	0	0	0	0	0	0	0	0	0	0	0	0	0	0	0	0	0	0	0	0	0	0	0	0	0	0	0	0	0	0	0	0	0	0	0	0	0	0
ATRX	6	0	0	0	0	0	0	0	0	0	0	0	0	0	0	0	0	0	0	0	0	0	0	0	0	0	0	0	0	0	0	0	0	0	0	0	0	0	0	0	0	0	0	0	0	1	0	0	0
COL4A4	6	0	0	0	0	0	0	0	0	0	0	0	0	0	0	0	0	0	0	0	0	0	0	0	0	0	0	0	0	0	0	0	0	0	0	0	0	0	0	0	0	0	0	0	0	0	0	0	0
COL12A1	6	0	0	0	0	0	0	0	0	0	0	0	0	0	0	0	0	0	0	0	0	0	0	0	0	0	0	0	0	0	0	0	0	0	0	0	0	0	0	0	0	0	0	0	0	0	0	0	0
HUWE1	6	0	0	0	0	0	0	0	0	0	0	0	0	0	0	0	0	0	0	0	0	0	0	0	0	0	0	0	0	0	0	0	0	0	0	0	0	0	0	0	0	0	0	0	0	0	0	0	0
APOB	6	0	0	0	0	0	0	0	0	0	0	0	0	0	0	0	0	0	0	0	0	0	0	0	0	0	0	0	0	0	0	0	0	0	0	0	0	0	0	0	0	0	0	0	0	0	0	0	0
UTRN	6	0	0	0	0	0	0	0	0	0	0	1	0	0	0	0	0	1	0	0	0	0	0	0	0	0	0	0	0	0	0	0	0	0	0	0	0	0	0	0	0	0	0	0	0	0	0	0	0
ZAN	6	0	0	0	0	0	0	0	0	0	0	1	0	0	0	0	0	0	0	0	0	0	0	0	0	0	0	0	0	0	0	0	0	0	0	1	0	0	0	0	0	0	0	0	0	0	0	0	0
AKAP9	6	0	0	0	0	0	0	0	0	0	0	0	0	0	0	0	0	0	0	0	0	0	0	0	0	0	0	0	0	0	0	0	0	0	0	0	0	0	0	0	0	0	0	0	0	1	0	0	0
CBWD5	5	1	0	0	0	0	0	0	0	0	0	0	0	0	0	0	0	0	0	0	0	0	0	0	0	0	0	0	0	0	0	0	0	0	0	0	0	0	0	0	0	0	0	0	0	0	0	0	0
DNHD1	5	0	1	0	0	0	0	0	0	0	0	0	0	0	0	0	0	0	0	0	0	0	0	0	0	0	0	0	0	0	0	0	0	0	0	0	0	0	0	0	0	0	0	0	0	1	0	0	0
USP31	5	0	0	1	0	0	0	0	0	0	0	0	0	0	0	0	0	0	0	0	1	0	0	0	0	0	0	0	0	0	0	0	0	0	0	0	0	0	0	0	0	0	0	0	0	0	0	0	0
NRDC	5	0	0	0	0	1	0	0	0	0	0	0	0	0	0	0	0	0	0	0	0	0	0	0	0	0	0	0	0	0	0	0	0	0	0	0	0	0	0	0	0	0	0	0	0	0	0	0	0
CACNA1G	5	0	0	0	0	0	0	0	1	0	0	0	0	0	0	0	0	0	0	0	0	0	0	0	0	0	0	0	0	0	0	0	0	0	0	0	0	0	0	0	0	0	0	0	0	0	0	0	0
CTNNA3	5	0	0	0	0	0	0	0	0	0	0	0	0	1	0	0	0	0	0	0	0	0	0	0	0	0	0	0	0	0	0	0	0	0	0	0	0	0	0	0	0	0	0	0	1	0	0	0	0
PTEN	5	0	0	0	0	0	0	0	0	0	0	0	0	1	0	0	0	0	0	0	0	0	0	0	0	0	0	0	0	0	0	0	0	0	0	0	0	0	0	0	0	0	0	0	0	0	0	0	0
MACF1	5	0	0	0	0	0	0	0	0	0	0	0	0	1	0	0	0	0	0	0	0	0	0	0	0	0	0	0	0	0	0	0	0	0	0	0	0	0	0	0	0	0	0	0	0	0	0	0	0
CACNA1I	5	0	0	0	0	0	0	0	0	0	0	0	0	1	0	0	0	0	0	0	0	0	0	0	0	0	0	0	0	0	0	0	0	0	0	0	0	0	0	0	0	0	0	0	0	0	0	0	1
PCDHB3	5	0	0	0	0	0	0	0	0	0	0	0	0	1	0	0	0	0	0	0	0	0	0	0	0	0	0	0	0	0	0	0	0	0	0	0	0	0	0	0	0	0	0	0	0	0	0	0	0
RELN	5	0	0	0	0	0	0	0	0	0	0	0	0	1	0	0	0	0	0	0	0	0	0	0	0	0	0	0	0	0	0	0	1	0	0	0	0	0	0	0	0	0	0	0	0	0	0	0	0
PPP1R3A	5	0	0	0	0	0	0	0	0	0	0	0	0	1	0	0	0	0	0	0	0	0	0	0	0	0	0	0	0	0	0	0	0	0	0	0	0	0	0	0	0	0	0	0	0	0	0	0	0
SMARCA1	5	0	0	0	0	0	0	0	0	0	0	0	0	0	1	0	0	0	0	0	0	0	0	0	0	1	0	0	0	0	0	0	0	0	0	0	0	0	0	0	0	0	0	0	0	0	0	0	0
GON4L	5	0	0	0	0	0	0	0	0	0	0	0	0	0	0	0	0	1	0	0	0	0	0	0	0	0	0	0	0	0	0	0	0	0	0	0	0	0	0	0	0	0	0	1	0	0	0	0	0
XRN1	5	0	0	0	0	0	0	0	0	0	0	0	0	0	0	0	0	0	0	1	0	0	0	0	0	0	0	0	0	0	0	0	0	0	0	0	0	0	0	0	0	0	0	0	0	0	0	0	0
RYR3	5	0	0	0	0	0	0	0	0	0	0	0	0	0	0	0	0	0	0	0	0	1	0	0	0	0	0	0	0	0	0	0	0	0	0	0	0	0	0	0	0	0	0	0	0	0	0	0	0
MYLK	5	0	0	0	0	0	0	0	0	0	0	1	0	0	0	0	0	0	0	0	0	1	0	0	0	0	0	0	0	0	0	0	0	0	0	0	0	0	0	0	0	0	0	0	0	0	0	0	0
OR4E2	5	0	0	0	0	0	0	0	0	0	0	0	0	0	0	0	0	0	0	0	0	0	0	0	1	0	0	0	0	0	0	0	0	0	0	0	0	0	0	0	0	0	0	0	0	0	0	0	0
F5	5	0	0	0	0	0	0	0	0	0	0	0	0	0	0	0	0	0	0	0	0	0	0	0	1	0	0	0	0	0	0	0	0	0	0	0	0	0	0	0	0	0	0	0	0	0	0	0	0
TTC3	5	0	0	0	0	0	0	0	0	0	0	0	0	0	0	0	0	0	0	0	0	0	0	0	1	0	0	0	0	0	0	0	0	0	0	0	0	0	0	0	0	0	0	1	0	0	0	1	0
COL6A3	5	0	0	0	0	0	0	0	0	0	0	0	0	0	0	0	0	0	0	0	0	0	0	0	1	0	0	0	0	0	0	0	0	0	0	0	0	0	0	0	0	0	0	0	0	0	0	0	0
ARAP2	5	0	0	0	0	0	0	0	0	0	0	0	0	0	0	0	0	0	0	0	0	0	0	0	1	0	0	0	0	0	0	0	0	0	0	0	0	0	0	0	0	0	0	0	0	0	0	0	0
UGT2B28	5	0	0	0	0	0	0	0	0	0	0	0	0	0	0	0	0	0	0	0	0	0	0	0	1	0	0	0	0	0	0	0	0	0	0	0	0	1	0	0	0	0	0	0	0	0	0	0	0
DNAH8	5	0	0	0	0	0	0	0	0	0	0	0	0	0	0	0	0	0	0	0	0	0	0	0	1	0	0	0	0	0	0	0	0	0	0	0	0	0	0	0	0	0	0	0	0	0	0	0	0
LAMA2	5	0	0	0	0	0	0	0	0	0	0	0	0	0	0	0	0	0	0	0	0	0	0	0	1	0	0	0	0	0	0	0	0	0	0	0	0	0	0	0	0	0	0	0	0	0	0	0	0
VWDE	5	0	0	0	0	0	0	0	0	0	0	0	0	0	0	0	0	0	0	0	0	0	0	0	1	0	0	0	0	0	0	0	0	0	0	0	0	0	0	0	0	0	0	0	0	0	0	0	1
MXRA5	5	0	0	0	0	0	0	0	0	0	0	0	0	0	0	0	0	0	0	0	0	0	0	0	1	0	0	0	0	0	0	0	0	0	0	0	0	0	0	0	0	0	0	0	0	0	0	0	0
ADGRG4	5	0	0	0	0	0	0	0	0	0	0	0	0	0	0	0	0	0	0	0	0	0	0	1	1	0	0	0	0	0	0	0	0	0	0	0	0	0	0	0	0	0	0	0	0	0	0	0	0
SRRM2	5	0	0	0	0	0	0	0	0	0	0	0	0	0	0	0	0	0	0	0	0	0	0	0	0	1	0	0	0	0	0	0	0	0	0	0	0	0	0	0	0	0	0	0	0	0	0	0	0
GOLGB1	5	0	0	0	0	0	0	0	0	0	0	0	0	0	0	0	0	0	0	0	0	0	0	0	0	0	1	0	0	0	0	0	0	0	0	0	0	0	0	0	0	0	0	0	0	0	0	0	0
TET1	5	0	0	0	0	0	0	0	0	0	0	0	0	0	0	0	0	0	0	0	0	0	0	0	0	0	0	0	1	0	0	0	0	0	0	0	0	0	0	0	0	0	0	0	0	0	0	0	0
OBSCN	5	0	0	0	0	0	0	0	0	0	0	0	0	0	0	0	0	0	0	0	0	0	0	0	0	0	0	0	1	0	0	0	0	0	0	0	0	0	0	0	0	0	0	0	0	0	0	0	0
SRCAP	5	0	0	0	0	0	0	0	0	0	0	0	0	0	0	0	0	0	0	0	0	0	0	0	0	0	0	0	0	0	1	0	0	0	0	0	0	0	0	0	0	0	0	0	0	0	0	0	0
SCAF8	5	0	0	0	0	0	0	0	0	0	0	0	0	0	0	0	0	0	0	0	0	0	0	0	0	0	0	0	0	0	1	0	0	0	0	0	0	0	0	0	0	0	0	0	0	0	0	0	1
DNAH11	5	0	0	0	0	0	0	0	0	0	0	0	0	0	0	0	0	0	0	0	0	0	0	0	0	0	0	0	0	0	0	1	0	0	0	0	0	0	0	0	0	0	0	0	0	0	0	0	0
TET2	5	0	0	0	0	0	0	0	0	0	0	0	0	0	0	0	0	0	0	0	0	0	0	0	0	0	0	0	0	0	0	0	0	0	1	0	0	0	0	0	0	0	0	1	0	0	0	0	0
ZNF469	5	0	0	0	0	0	0	0	0	0	0	0	0	0	0	0	0	0	0	0	0	0	0	0	0	0	0	0	0	0	0	0	0	0	0	1	0	0	0	0	0	0	0	0	0	1	0	0	0
LYST	5	0	0	0	0	0	0	0	0	0	0	0	0	0	0	0	0	0	0	0	0	0	0	0	0	0	0	0	0	0	0	0	0	0	0	1	0	0	0	0	0	0	0	0	0	0	0	0	0
SI	5	0	0	0	0	0	0	0	0	0	0	0	0	0	0	0	0	0	0	0	0	0	0	0	0	0	0	0	0	0	0	0	0	0	0	1	0	0	0	0	0	0	0	0	0	0	0	0	0
CELSR2	5	0	0	0	0	0	0	0	0	0	0	0	0	0	0	0	0	0	0	0	0	0	0	0	0	0	0	0	0	0	0	0	0	0	1	0	1	0	0	0	0	0	0	0	0	0	0	0	0
DNAH2	5	0	0	0	0	0	0	0	0	0	0	0	0	0	0	0	0	0	0	0	1	0	0	0	0	0	0	0	0	0	0	0	0	0	0	0	0	1	0	0	0	0	0	0	0	0	0	0	0
TNS1	5	0	0	0	0	0	0	0	0	0	0	0	0	0	0	0	0	0	0	0	0	0	0	0	0	0	0	0	0	0	0	0	0	0	0	0	0	1	0	0	0	0	0	0	0	0	0	0	0
DYNC2H1	5	0	0	0	0	0	0	0	0	0	0	0	0	0	0	0	0	0	0	0	0	0	0	0	0	0	0	0	0	0	0	0	0	0	0	0	0	0	0	0	1	0	0	0	0	0	0	0	0
MORC1	5	0	0	0	0	0	0	0	0	0	0	0	0	0	0	0	0	0	0	0	0	0	0	0	0	0	0	0	0	0	0	0	0	0	0	0	0	0	0	0	1	0	0	1	0	0	0	1	0
MAP1B	5	0	0	0	0	0	0	0	0	0	0	0	0	0	0	0	0	0	0	0	0	0	0	0	0	0	0	0	0	0	0	0	0	0	0	0	0	0	0	0	1	0	0	0	0	0	0	0	0
CNTRL	5	0	0	0	0	0	0	0	0	0	0	0	0	0	0	0	0	0	0	0	0	0	0	0	0	0	0	0	0	0	0	0	0	0	0	0	0	0	0	0	1	0	0	0	0	0	0	0	0
LRRK2	5	0	0	0	0	0	0	0	0	0	0	0	0	0	0	0	0	0	0	0	0	0	0	0	0	0	0	0	0	0	0	0	0	0	0	0	0	0	0	0	0	0	0	0	1	0	0	0	0
FAT1	5	0	0	0	0	0	0	0	0	0	0	0	0	0	0	0	0	0	0	0	0	0	0	0	0	0	0	0	0	0	0	0	0	0	0	0	0	0	0	0	0	0	0	0	0	0	0	1	0
WDR87	5	0	0	0	0	0	0	0	0	0	0	0	0	0	0	0	0	0	0	0	0	0	0	0	0	0	0	0	0	0	0	0	0	0	0	0	0	0	0	0	0	0	0	0	0	0	0	0	1
OR4A5	5	0	0	0	0	0	0	0	0	0	0	0	0	0	0	0	0	0	0	0	0	0	0	0	0	0	0	0	0	0	0	0	0	0	0	0	0	0	0	0	0	0	0	0	0	0	0	0	0
DST	5	0	0	0	0	0	0	0	0	0	0	0	0	0	0	0	0	0	0	0	0	0	0	0	0	0	0	0	0	0	0	0	0	0	0	0	0	0	0	0	0	0	0	0	0	0	0	0	0
DSCAM	5	0	0	0	0	0	0	0	0	0	0	0	0	0	0	0	0	0	0	0	0	0	0	0	0	0	0	0	0	0	0	0	0	0	0	0	0	0	0	0	0	0	0	0	0	0	0	0	0
PHLPP1	5	0	0	0	0	0	0	0	0	0	0	0	0	0	0	0	0	0	0	0	0	0	0	0	0	1	0	0	0	0	0	0	0	0	0	0	0	0	0	0	0	0	0	0	0	0	0	0	0
C5	5	0	0	0	0	0	0	0	0	0	0	0	0	0	0	0	0	0	0	0	0	0	0	0	0	0	0	0	0	0	0	0	0	0	0	0	0	0	0	0	0	0	0	0	0	0	0	0	0
PCNT	5	0	0	0	0	0	0	0	0	0	0	0	0	0	0	0	0	0	0	0	0	0	0	0	0	0	0	0	0	0	0	0	0	0	1	0	0	0	0	0	0	0	0	0	0	0	0	0	0
TRAPPC8	5	0	0	0	0	0	0	0	0	0	0	0	0	0	0	0	0	0	0	0	0	0	0	0	1	0	0	0	0	0	0	0	0	0	0	0	0	0	0	0	0	0	0	0	0	0	0	0	0
ASPM	5	0	0	0	0	0	0	0	0	0	0	0	0	0	0	0	0	0	0	0	0	0	0	0	0	0	0	0	0	0	0	0	0	0	0	0	0	0	0	0	0	0	0	0	0	0	0	0	0
MDN1	5	0	0	0	0	0	0	0	0	0	0	0	0	0	0	0	0	0	0	0	0	0	0	0	0	0	0	0	0	0	0	0	0	0	0	0	0	0	0	0	0	0	0	0	0	0	0	0	0
ANAPC1	5	0	0	0	0	0	0	0	0	0	0	0	0	0	0	0	0	0	0	0	0	0	0	0	0	0	0	0	0	0	0	0	0	0	0	0	0	0	0	0	0	0	0	0	0	0	0	0	0
AKAP13	5	0	0	0	0	0	0	0	0	0	0	0	0	0	0	0	0	0	0	0	0	0	0	0	0	0	0	0	0	0	0	0	0	0	0	0	0	0	0	0	0	0	0	0	0	0	0	0	0
SNAP91	5	0	0	0	0	0	0	0	0	0	0	0	0	0	0	0	0	0	0	0	0	0	0	0	0	0	0	0	0	0	0	0	1	0	0	0	0	0	0	0	0	0	0	0	0	0	0	0	0
ITSN1	5	0	0	0	0	0	0	0	0	0	0	0	0	0	0	0	0	0	0	0	0	0	0	0	0	0	0	0	0	0	0	0	0	0	0	0	0	0	0	0	0	0	0	0	0	0	0	0	0
XPO4	5	0	0	0	0	0	0	0	0	0	0	0	0	0	0	0	0	0	0	0	0	0	0	0	0	0	0	0	0	1	0	0	0	0	0	0	0	0	0	0	0	0	0	0	0	0	0	0	0
SPTA1	5	0	0	0	0	0	0	0	0	0	0	0	0	0	0	0	0	0	0	0	0	0	0	0	0	0	0	0	0	0	0	0	0	0	0	0	0	0	0	0	0	0	0	0	0	0	0	0	0
TRPM6	5	0	0	0	0	0	0	0	0	0	0	0	0	0	0	0	1	0	0	0	0	0	0	0	0	0	0	0	0	0	0	0	0	0	0	0	0	0	0	0	0	0	0	0	0	0	0	0	0
AHNAK	5	0	0	0	0	0	0	0	0	0	0	0	0	0	0	0	0	0	0	0	0	0	0	0	0	0	0	0	0	0	0	0	0	0	0	0	0	0	0	0	0	0	0	0	0	0	0	0	0
FLG2	5	0	0	0	0	0	0	0	0	0	0	0	0	0	0	0	0	0	0	0	0	0	0	0	0	0	0	0	0	0	0	0	0	0	0	0	0	0	0	0	0	0	0	0	0	0	0	0	0
SPTBN5	5	0	0	0	0	0	0	0	0	0	0	0	0	0	0	0	0	0	0	0	0	0	0	0	0	0	0	0	0	0	0	0	0	0	0	0	0	0	0	0	0	0	0	0	0	0	0	0	0
PCDH17	5	0	0	0	0	0	0	0	0	0	0	0	0	0	0	0	0	0	0	0	0	0	0	0	0	0	0	0	0	0	0	0	0	0	0	0	0	0	0	0	0	0	0	0	0	0	0	0	0
ZNF701	5	0	0	0	0	0	0	0	0	0	0	0	0	0	0	0	0	0	0	0	0	0	0	0	0	0	0	0	0	0	0	0	0	0	0	0	0	0	0	0	0	0	0	0	0	0	0	0	0
BRWD1	5	0	0	0	0	0	0	0	0	0	0	0	0	0	0	0	0	0	0	0	0	0	0	0	0	0	0	0	0	0	0	0	0	0	0	0	0	0	0	0	0	0	0	0	0	0	0	0	0
NRXN3	5	0	0	0	0	0	0	0	0	0	0	0	0	0	0	0	0	0	0	0	0	0	0	0	0	0	0	0	0	0	0	0	0	0	0	0	0	0	0	0	0	0	0	0	0	0	0	0	0
MYH1	5	0	0	0	0	0	0	0	0	0	0	0	0	0	0	0	0	0	0	0	0	0	0	0	0	0	0	0	0	0	0	0	0	0	0	0	0	0	0	0	0	0	0	0	0	0	0	0	0
PARP4	5	0	0	0	0	0	0	0	0	0	0	0	0	0	0	0	0	0	0	0	0	0	0	0	1	0	0	0	0	0	0	0	0	0	0	0	0	0	0	0	0	0	0	0	0	0	0	0	0
SMG1	5	0	0	0	0	0	0	0	0	0	0	0	0	0	0	0	0	0	0	0	0	0	0	0	0	0	0	0	0	0	0	0	0	0	0	0	0	0	0	0	0	0	0	1	0	0	0	0	0
SON	5	0	0	0	0	0	0	0	0	0	0	0	0	0	0	0	0	0	0	0	0	0	0	0	0	0	0	0	0	0	0	0	0	0	0	0	0	0	0	0	0	0	0	0	1	0	0	0	0
TNRC6B	5	0	0	0	0	0	0	0	0	0	0	1	0	0	0	0	0	0	0	0	0	0	0	0	0	0	0	0	0	0	0	0	0	0	0	0	0	0	0	0	0	0	0	0	0	0	0	0	0
NKD1	5	0	0	0	0	0	0	0	0	0	0	0	0	0	0	0	0	0	0	0	0	0	0	0	0	0	0	0	0	0	0	0	0	0	0	0	0	0	0	0	0	0	0	0	0	0	0	0	0
CKAP5	5	0	0	0	0	0	0	0	0	0	1	0	0	0	0	0	0	1	0	0	0	0	0	0	0	0	0	0	0	0	0	0	0	0	0	0	0	0	0	0	0	0	0	0	0	0	0	0	0
BCL9	5	0	0	0	0	0	0	0	0	0	0	0	0	0	0	0	0	0	0	0	0	0	0	0	0	0	0	0	0	0	0	0	0	0	0	0	0	0	0	0	0	0	0	0	0	0	0	0	0
DNAH6	5	0	0	0	1	0	0	0	0	0	0	0	0	0	0	0	0	0	0	0	0	0	0	0	0	0	0	0	0	0	0	0	0	0	0	0	0	0	0	0	0	0	0	0	0	0	0	0	0
BRCA2	5	0	0	0	0	0	0	0	0	0	0	0	0	0	0	0	0	0	0	0	0	0	0	0	0	0	0	0	0	0	0	0	0	0	0	0	0	0	0	0	0	0	0	0	0	0	0	0	0
GTF3C4	5	0	0	0	0	0	0	0	0	0	0	0	0	0	0	0	0	0	0	0	0	0	0	0	0	0	0	0	0	0	0	0	0	0	0	0	0	0	0	0	0	0	0	0	0	0	0	0	0
CIC	5	0	0	0	0	0	0	0	0	0	0	0	0	0	0	0	0	0	0	0	0	0	0	0	0	0	0	0	0	0	0	0	0	0	0	0	0	0	0	0	0	0	0	0	0	0	1	0	0
VCAN	5	0	0	0	0	0	0	0	0	0	0	0	0	0	0	0	0	0	0	0	0	0	0	0	0	0	0	0	0	0	0	0	0	0	0	0	0	0	0	0	0	0	0	0	0	0	0	0	0
ATM	5	0	0	0	0	0	0	0	0	0	0	0	0	0	0	0	0	0	0	0	0	0	0	0	0	0	0	0	0	0	0	0	0	0	0	0	0	0	0	0	0	0	0	0	0	0	0	0	0
UTP20	5	0	0	0	0	0	0	0	0	0	0	0	0	0	0	0	0	0	0	0	0	0	0	0	0	0	0	0	0	0	0	0	0	0	0	0	0	0	0	0	0	0	0	0	0	0	0	0	0
ARID1B	5	0	0	0	0	0	0	0	0	0	0	0	0	0	0	0	0	1	0	0	0	0	0	0	0	0	0	0	0	0	0	0	0	0	0	0	0	0	0	0	0	0	0	0	0	0	0	0	0
TRPC7	5	0	0	0	0	0	0	0	0	0	0	0	0	0	0	0	0	0	0	0	0	0	0	0	0	0	0	0	0	0	0	0	0	0	0	0	0	0	0	0	0	0	0	0	0	0	0	0	0
KMT2D	5	0	0	0	0	0	1	0	0	0	0	0	0	0	0	0	0	0	0	0	0	0	0	0	0	0	0	0	0	0	0	0	0	0	0	0	0	0	1	0	0	0	0	0	0	0	0	0	0
COL6A6	5	0	0	0	0	0	0	0	0	0	0	0	0	0	0	0	0	0	0	0	0	0	0	0	0	0	0	0	0	0	0	0	0	0	0	0	0	0	0	0	0	0	0	0	0	0	0	0	0
SYNE2	5	0	0	0	0	0	0	0	0	0	0	0	0	0	0	0	0	0	0	0	0	1	0	0	0	0	0	0	0	0	0	0	0	0	0	0	0	0	0	0	0	0	0	0	0	0	0	0	0
ADGRE1	5	0	0	0	0	0	0	0	0	0	0	0	0	0	0	0	0	0	0	0	0	0	0	0	0	0	0	0	0	0	0	0	0	0	0	0	0	0	0	0	0	0	0	0	0	0	0	0	0
[truncated: 176 more columns]

## Sheet: Mutational Spectra
Mutational spectra of the base substitutions
Type	Chinese	TCGA
C>A	0.191	0.19
C>G	0.094	0.116
C>T	0.27	0.316
T>C	0.159	0.168
T>A	0.21	0.106
T>G	0.075	0.094

## Sheet: Mutation signatures
Samples	SBS1	SBS5	SBS22	SBS40	SBS52
ccRCC-100	10	73	0	0	0
ccRCC-101	6	42	0	0	0
ccRCC-102	6	18	0	26	0
ccRCC-103	11	64	0	0	0
ccRCC-104	16	127	317	0	0
ccRCC-105	5	10	0	81	0
ccRCC-106	0	1	0	7	0
ccRCC-107	7	14	0	64	0
ccRCC-108	8	21	0	43	0
ccRCC-109	12	49	0	80	0
ccRCC-10	12	36	0	114	0
ccRCC-110	13	27	0	34	0
ccRCC-111	5	35	0	78	0
ccRCC-112	6	5	21	88	0
ccRCC-113	1	62	0	0	9
ccRCC-114	3	7	0	75	0
ccRCC-115	14	181	0	0	0
ccRCC-116	14	19	0	72	0
ccRCC-117	17	38	0	74	0
ccRCC-118	6	17	0	104	0
ccRCC-119	10	27	178	155	0
ccRCC-11	0	0	0	3	0
ccRCC-120	3	92	42	0	0
ccRCC-121	19	217	0	0	0
ccRCC-122	0	2	3	0	0
ccRCC-123	11	33	0	39	0
ccRCC-124	5	15	0	40	0
ccRCC-125	4	51	0	0	0
ccRCC-126	3	40	0	53	0
ccRCC-127	3	14	13	0	0
ccRCC-128	7	62	0	0	0
ccRCC-129	13	32	0	85	0
ccRCC-12	21	42	0	52	0
ccRCC-130	6	180	126	0	0
ccRCC-131	18	28	0	75	0
ccRCC-132	44	559	0	0	0
ccRCC-133	6	0	0	64	0
ccRCC-134	52	588	0	0	0
ccRCC-135	15	0	28	77	0
ccRCC-136	12	34	248	0	0
ccRCC-137	7	187	0	0	0
ccRCC-138	19	305	0	0	0
ccRCC-139	12	47	0	54	0
ccRCC-140	6	23	56	80	0
ccRCC-141	15	29	0	50	0
ccRCC-142	17	38	0	77	0
ccRCC-143	0	0	0	1	0
ccRCC-144	13	0	0	65	0
ccRCC-145	12	33	0	96	0
ccRCC-146	25	49	0	62	0
ccRCC-147	14	22	0	39	0
ccRCC-148	2	39	0	0	0
ccRCC-149	6	0	0	90	0
ccRCC-14	12	70	133	0	0
ccRCC-150	6	32	0	89	0
ccRCC-151	18	414	0	451	0
ccRCC-152	15	34	0	46	0
ccRCC-153	38	560	0	0	0
ccRCC-154	14	66	0	101	0
ccRCC-156	7	119	0	0	0
ccRCC-157	9	95	0	95	0
ccRCC-158	10	24	0	87	0
ccRCC-159	3	0	0	34	0
ccRCC-15	11	43	0	117	0
ccRCC-160	5	146	0	0	0
ccRCC-161	0	88	57	0	0
ccRCC-162	10	51	0	104	0
ccRCC-163	11	89	0	0	0
ccRCC-164	3	66	0	0	0
ccRCC-165	5	12	0	77	0
ccRCC-166	11	0	21	76	0
ccRCC-167	3	69	0	0	0
ccRCC-168	3	9	0	0	0
ccRCC-169	14	34	0	69	0
ccRCC-16	16	1	0	86	0
ccRCC-170	6	8	0	0	0
ccRCC-171	8	95	31	0	0
ccRCC-172	14	9	0	88	0
ccRCC-173	5	3	0	48	0
ccRCC-174	4	14	0	41	0
ccRCC-175	16	38	0	98	0
ccRCC-176	12	83	0	0	0
ccRCC-177	2	62	0	82	0
ccRCC-178	10	40	0	84	0
ccRCC-179	4	97	0	0	0
ccRCC-180	7	37	0	43	0
ccRCC-181	0	0	0	4	0
ccRCC-182	8	151	0	0	0
ccRCC-183	4	28	0	84	0
ccRCC-184	0	56	0	0	0
ccRCC-185	8	2	0	164	0
ccRCC-186	22	30	0	44	0
ccRCC-187	5	132	0	0	0
ccRCC-188	8	64	317	0	0
ccRCC-189	13	24	118	105	0
ccRCC-18	3	79	0	0	0
ccRCC-191	6	0	0	55	0
ccRCC-193	0	0	0	32	0
ccRCC-195	20	35	0	64	0
ccRCC-196	14	10	0	84	0
ccRCC-197	11	107	0	0	0
ccRCC-199	0	0	0	11	0
ccRCC-19	13	36	0	87	0
ccRCC-1	9	0	0	63	0
ccRCC-201	6	18	33	0	0
ccRCC-202	54	495	0	0	0
ccRCC-203	3	93	0	0	0
ccRCC-204	12	29	264	0	0
ccRCC-205	2	84	0	0	0
ccRCC-207	11	0	0	100	0
ccRCC-208	8	16	0	67	0
ccRCC-209	8	12	0	29	0
ccRCC-20	8	18	0	114	0
ccRCC-210	5	7	0	38	0
ccRCC-211	7	25	0	46	0
ccRCC-212	8	21	0	36	0
ccRCC-213	3	61	0	0	0
ccRCC-214	9	33	0	81	0
ccRCC-215	0	100	0	0	0
ccRCC-216	5	36	0	84	0
ccRCC-217	10	16	0	67	0
ccRCC-218	9	12	0	82	0
ccRCC-219	14	116	207	0	0
ccRCC-21	11	0	94	120	0
ccRCC-220	17	0	0	42	0
ccRCC-221	6	33	0	53	0
ccRCC-223	11	22	0	61	0
ccRCC-224	13	92	0	0	0
ccRCC-225	5	122	0	0	0
ccRCC-229	8	11	0	275	42
ccRCC-230	0	0	0	0	1338
ccRCC-231	7	32	0	38	0
ccRCC-232	9	35	0	77	0
ccRCC-23	14	247	0	0	0
ccRCC-24	4	81	0	0	0
ccRCC-25	3	15	0	41	0
ccRCC-26	9	32	0	84	0
ccRCC-27	3	52	0	0	0
ccRCC-28	3	59	0	0	0
ccRCC-2	12	5	0	65	0
ccRCC-30	4	8	42	76	0
ccRCC-31	17	1	0	53	0
ccRCC-32	10	7	0	83	0
ccRCC-33	7	9	0	30	0
ccRCC-34	13	1	56	89	0
ccRCC-35	4	15	0	18	0
ccRCC-36	19	24	0	59	0
ccRCC-37	0	32	0	0	0
ccRCC-38	7	68	0	0	0
ccRCC-39	14	0	0	123	0
ccRCC-40	4	39	17	63	0
ccRCC-42	8	0	246	156	0
ccRCC-43	23	176	0	0	0
ccRCC-44	13	66	0	0	0
ccRCC-45	12	100	0	0	0
ccRCC-46	6	3	0	69	0
ccRCC-47	14	46	51	124	0
ccRCC-48	0	65	0	0	0
ccRCC-50	0	13	0	0	0
ccRCC-52	12	36	0	97	0
ccRCC-56	11	3	0	76	0
ccRCC-57	5	101	0	0	0
ccRCC-58	10	24	0	80	0
ccRCC-59	11	81	0	0	0
ccRCC-5	25	67	0	138	0
ccRCC-61	14	157	0	0	0
ccRCC-62	4	20	117	0	0
ccRCC-63	0	24	0	49	0
ccRCC-64	3	117	0	0	0
ccRCC-65	12	37	371	0	0
ccRCC-66	5	52	0	0	0
ccRCC-67	9	87	0	0	0
ccRCC-68	4	107	0	0	0
ccRCC-69	14	11	39	96	0
ccRCC-70	11	12	34	87	0
ccRCC-71	5	12	0	46	0
ccRCC-73	2	26	0	0	0
ccRCC-74	5	59	0	0	0
ccRCC-75	2	90	0	0	0
ccRCC-77	10	0	0	68	0
ccRCC-78	0	3	0	0	0
ccRCC-79	6	52	0	0	0
ccRCC-7	11	41	0	56	0
ccRCC-80	11	9	0	74	0
ccRCC-81	18	34	496	0	0
ccRCC-83	0	0	9	31	0
ccRCC-84	7	4	0	70	0
ccRCC-85	3	8	0	34	0
ccRCC-86	7	0	0	63	0
ccRCC-87	13	0	0	48	0
ccRCC-88	9	82	0	0	0
ccRCC-89	11	74	200	0	0
ccRCC-90	13	25	0	32	0
ccRCC-91	0	23	15	45	0
ccRCC-92	4	22	29	64	0
ccRCC-93	2	31	0	44	0
ccRCC-94	15	0	92	91	0
ccRCC-95	11	72	0	95	0
ccRCC-97	4	0	0	50	0
ccRCC-98	6	16	0	40	0
ccRCC-9	7	81	0	0	0

## Sheet: arm-level CNA
Chromosome Arm	ccRCC-194	ccRCC-197	ccRCC-11	ccRCC-221	ccRCC-123	ccRCC-36	ccRCC-224	ccRCC-126	ccRCC-33	ccRCC-35	ccRCC-43	ccRCC-153	ccRCC-78	ccRCC-174	ccRCC-4	ccRCC-192	ccRCC-7	ccRCC-14	ccRCC-203	ccRCC-40	ccRCC-45	ccRCC-46	ccRCC-62	ccRCC-67	ccRCC-82	ccRCC-84	ccRCC-87	ccRCC-98	ccRCC-104	ccRCC-118	ccRCC-120	ccRCC-177	ccRCC-191	ccRCC-1	ccRCC-2	ccRCC-17	ccRCC-125	ccRCC-30	ccRCC-139	ccRCC-150	ccRCC-155	ccRCC-156	ccRCC-168	ccRCC-171	ccRCC-172	ccRCC-188	ccRCC-205	ccRCC-219	ccRCC-227
1p	0	0	0	0	0	0	0	0	0	-1.293	-0.456	-1.293	0	0	-0.09	0	0	0	0	0	0	-0.484	0	0	0	0	0	0.205	-0.353	0	0	0	0	0	0	0	0	0	0	0	-1.293	0	0	0	0	0	0	-0.704	0
1q	0	0	0	0	0	0	0	0	0	-1.293	-0.318	0	0	0	0.263	0	0	0	0	0	0.118	0.004	0	0	0	0	0	0.31	-0.047	0	0	0	0	0	0	0	0	0	0.332	0	-1.293	0	0	0	0	0	0	-0.704	0
2p	0	0	0	0	0	0	0	0	0	0	0.307	0	0	0	0	0	0	0	0	0	0	0	0	0	0	0	0	0	0	0	0	0	0	0	0	0	0	0	0	0.409	-1.293	0	0	0	0.108	0	0	0	0
2q	0.406	0	0	0	0	0	0	0	0	0	0.307	0	0	0	0	0	0	0	0	0	0	0	0	0	0	0	0	0	0	0	0	0	0	0	0	0	0	0	0	0.409	-1.293	0	0	0	0.108	0	0	0	0
3p	-0.379	0.02	0	-0.534	-0.401	-0.462	-0.399	-0.403	-0.365	-1.293	-0.439	-1.293	0	-0.414	-0.31	-0.387	-0.512	-0.515	-0.434	-0.474	-0.185	-0.466	-0.311	-0.483	-0.643	-0.637	-0.536	-0.41	-0.318	-0.498	-0.369	-0.246	-0.362	-0.283	-0.266	-0.61	-0.015	-0.42	-0.332	-0.446	-1.293	-0.546	0	-0.567	-0.365	-0.434	-0.445	0	-0.256
3q	0	0.654	0	-0.054	0	0	0	0	0	-1.293	-0.075	-1.293	0	0	-0.054	0	0	0	0	0	0	0	0	0	0	0	0	-0.41	0	-0.498	0	0	0	0.111	0	0	0.112	0	0	0	-1.293	0	0	0	0	0	0	0	0
4p	0	-0.649	0	0	0	0	0	0	0	-1.293	-0.421	-1.293	0	0	-0.241	0	0	0	0	0	0	0.054	0	0	0	0	0	0	0	0	0	0	0	0	0	0	0	0	0	0	-1.293	0	0	0	0	-0.161	0	0	0
4q	0	-0.649	0	0	0	0	0	0	0	-1.293	-0.421	-1.293	0	0	-0.241	0	0	0	0	0	0	-0.468	0	0	0	0	0	0	0	0	0	0	0	-0.379	0	0	0	0	0	0	-1.293	0	0	0	0	-0.161	0	0	0
5p	0	0	0	0.498	0	0	0	0	0	0	0.318	-1.293	0	0	0.29	0.404	0	0	0	0	0	0	0	0	0	0	0	0.435	0	0.513	0	0	0	0.388	0	0	0	0.434	0	0	-1.293	0	0	0	0.445	0	0	0	0
5q	0	0	0	0.498	0	0.44	0.407	0.416	0.371	0	0.318	-1.293	0	0	0.29	0.789	0.466	0	0	0.485	0.199	0	0	0	0	0	0.537	0.435	0	0.513	0.361	0	0.353	0	0	0	0.256	0.434	0.338	0.292	-1.293	0.558	0	0.551	0.445	0.436	0.431	0	0.509
6p	0	0	0	0.485	0	-0.447	0	0	0	-1.293	0	0	0	0	0	0	0	0	0	0	0	0	0	0	0	0	0	0	0	0	0	0	0	0	0	0	0	0	0	0	-1.293	0	0	-0.55	0	0	0	0	0
6q	0	0	0	0.485	0	-0.447	0	0	0	-1.293	0	0	0	0	0	0	0	-0.514	0	0	0	0	0	-0.445	0	0	0	0	0	0	0	0	0	0	0	0	0	0	-0.336	0	-1.293	0	0	-0.55	0	0	0	0	0
7p	0.395	0	0	0	0	0	0	0	0	0	0	0	0	0	0.574	0.398	0	0	0	0	0	0	0	0	0.662	0	0	0	0.335	0.48	0.385	0	0	0.679	0	0	0.191	0	0	0	-1.293	0	0	0	0	0	0	0	0.307
7q	0.395	0	0	0	0	0	0	0	0	0	0.509	0	0	0	0.574	0.398	0	0	0	0	0	0	0	0	0.662	0	0	0	0.598	0.48	0.385	0	0	0.353	0	0	0.191	0	0	0	-1.293	0	0	0	0	0	0	0	0.307
8p	0	0	0	0	0	0	0	0	0	0	-0.033	0	0	-0.408	-0.288	0	0	0	0	0	0	-0.023	0	0	0	0	0	0	-0.335	0	0	0	0	-0.398	0	0	0	-0.417	0	0	-1.293	0	0	0	0	-0.153	0	0	0
8q	0	0	0	0	0	0	0	0	0	0	0.377	-1.293	0	0	0.032	0	0	0	0	0	0	0.121	0	0	0	0	0	0	0	0	0	0	0	-0.398	0	0	0	-0.417	0	0	-1.293	0	0	0	0	-0.153	0	0	0
9p	0	-0.633	0	0	0	0	0	0	0	0	-0.418	0	0	0	-0.281	0	0	0	0	0	0	0	0	0	0	0	0	0	0	0	0	0	0	-0.396	0	0	0	0	0	0	-1.293	0	0	0	0	0	0	0	0
9q	0	-0.633	0	0	0	0	0	0	0	-1.293	-0.418	0	0	0	-0.281	0	0	0	0	0	-0.112	0	0	0	0	0	0	0	0	0	0	0	0	-0.396	0	0	0	0	0	0	-1.293	0	0	0	0	0	0	0	0
10p	0	0	0	0	0	0	0	0	0	-1.293	0	0	0	0	0	0	0	0	0	0	0	-0.178	0	0	0	0	0	0	0	0	0	0	0	0	0	0	0	0	0	0	-1.293	0	0	0	0	-0.173	0	0	0
10q	0	0	0	0	0	-0.42	0	0	0	-1.293	0	0	0	0	0	0	0	0	0	0	0	0	0	0	0	0	0	0	0	0	0	0	0	0	0	0	0	0	0	0	-1.293	0	0	0	0	-0.173	0	0	0
11p	0	0	0	0	0	0	0	0	0	-1.293	0	0	0	0	0	0	0	0	0	0	0	0	0	0	0	0	0	0	0	0	0	0	0	0	0	0	0	0	0	0	-1.293	0	0	0	0	0	0	0	0
11q	0	0	0	0	0	0	0	0	0	-1.293	-0.346	0	0	0	0	0	0	0	0	0	0	0	0	0	0	0	0	0	0	0	0	0	0	-0.365	0	0	0	0	0	0	-1.293	0	0	0	0	0	0	0	0
12p	0	0	0	0.44	0	0	0	0	0	-1.293	0.376	-1.293	0	0	0.533	0	0	0	0	0	0	0	0	0	0	0	0	0	0	0	0	0	0	0.328	0	0	0	0	0	0	-1.293	0	0	0	0.104	0	0	0	0
12q	0	0	0	0.44	0	0	0	0	0	-1.293	0.376	-1.293	0	0	0.533	0	0	0	0	0	0	0	0	0	0	0	0	0	0	0	0	0	0	0.328	0	0	0	0	0	0	-1.293	0	0	0	0.104	0	0	0	0
13q	-0.396	0	0	0	0	0	0	0	0	-1.293	0	0	0	0	-0.267	0	0	0	0	0	0	0	0	0	0	0	0	0	0	0	0	0	0	-0.149	0	0	0	0	0	0	-1.293	0	0	0	0.137	0	0	0	0
14q	0	-0.638	0	0	0	0	0	0	0	-1.293	-0.434	-1.293	0	0	-0.287	0	0	0	-1.293	0	0	0	0	0	-0.668	0	0	-0.123	-0.349	0	0	0	0	-0.391	0	-0.622	-0.155	0	-0.351	-0.252	-1.293	0	0	-0.548	-0.191	0	-0.435	0	-0.287
15q	0	0	0	0	0	0	0	0	0	-1.293	-0.177	0	0	0	-0.299	0	0	0	0	0	0	0	0	0	0	0	0	0	0	0	0	0	0	0	0	0	0	0	0	0	-1.293	0	0	0	0	0	0	-0.72	0
16p	0	0	0	0.388	0	0	0	0	0	-1.293	0.36	0	0	0	0	0	0	0	0	0	0	0	0	0	0	0	0	0	0	0	0	0	0	0	0	0	0	0	0	0.34	0	0	0	0	0	0	0	0	0
16q	0	0	0	0.388	0	0	0	0	0	-1.293	0.36	0	0	0	0	0	0	0	0	0	0	0	0	0	0	0	0	0	0	0	0	0	0	0	0	0	0	0	0	0.349	0	0	0	0	0	0	0	0	0
17p	0	0	0	0.392	0	0	0	0	0	-1.293	-0.423	0	0	0	0	0	0	0	0	0	0	-0.474	0	0	0	0	0	0	0	0	0	0	0	0	0	0	0	0	0	0	-1.293	0	0	0	0	0	0	-0.718	0
17q	0	0	0	0.392	0	0	0	0	0	-1.293	-0.092	0	0	0	0	0	0	0	0	0	0	0	0	0	0	0	0	0	0	0	0	0	0	0.357	0	0	0	0	0	0	-1.293	0	0	0	0	0	0	-0.718	0
18p	0	0	0	0	0	0	0	0	0	-1.293	-0.385	0	0	0	-0.235	0	0	0	-0.459	0	0	0	0	0	0	0	0	0	0	0	0	0	0	-0.357	0	0	0	0	0	0	-1.293	0	0	0	0	0	0	-0.758	0
18q	0	0	0	0	0	0	0	0	0	-1.293	-0.385	0	0	0	-0.235	0	0	0	-0.459	0	0	0	0	0	0	0	0	0	0	0	0	0	0	-0.357	0	0	0	0	0	0	-1.293	0	0	0	0	0	0	-0.758	0
19p	0	0	0	0.289	0	0	0	0	0	-1.293	-0.031	-0.11	0	0	0.214	0	0.137	0	0	0	0	0	0	0	0	0	0	0	0	0	0	0	0	0	0	0	0	0	0	0	0	0	0	0	0	0	0	-0.653	0
19q	0	0	0	0.289	0	0	0	0	0	-1.293	0.371	-0.11	0	0	0.214	0	0.137	0	0	0	0	0	0	0	0	0	0	0	0	0	0	0	0	0	0	0	0	0	0	0	0	0	0	0	0	0	0	-0.653	0
20p	0.335	0	0	0	0	0	0	0	0	0	0.634	0	0	0	0.312	0	0	0	0	0	0	0	0	0	0	0	0	0	0	0	0	0	0	0	0	-0.589	0	0	0	0	-1.293	0	0	0	0.109	0	0	0	0
20q	0.335	0	0	0	0	0	0	0	0	0	0.634	0	0	0	0.312	0	0	0	0	0	0	0	0	0	0	0	0	0	0	0	0	0	0	0	0	0	0	0	0	0	-1.293	0	0	0	0.109	0	0	0	0
21q	0	0	0	0	0	0	0	0	0	-1.293	0	0	0	0	-0.226	0	0	0	0	0	0	0	0	0	0	0	0	0	0	0	0	0	0	0	0	0	0	0	0	0	-1.293	0	0	0	0.136	0	0	0	0
22q	0	0	0	0	0	0	0	0	0	0	0.363	0	0	0	0.522	0	0	0	0	0	0	-0.442	0	0	0	0	0	-0.12	0	0	0	0	0	0	0	0	0	0	0	0	0	0	0	0	0.103	0	0	0	0
[truncated: 175 more columns]

## Sheet: sig CNA events
Arm	# Genes	Amp frequency	Amp frequency score	Amp z-score	Amp q-value	Del frequency	Del frequency score	Del z-score	Del q-value
3p	1531	0	0.03	-1.31	1	0.83	0.83	39.9	0
9q	1610	0.01	0.01	-3.42	1	0.25	0.25	8.67	0
14q	1829	0.01	0.02	-2.42	1	0.44	0.45	19.5	0
8p	795	0	0.01	-3.84	1	0.24	0.24	7.72	5.52e-14
9p	621	0.01	0.02	-3.38	1	0.22	0.23	7.01	9.25e-12
3q	1708	0.06	0.07	-0.666	1	0.18	0.19	5.71	3.58e-08
4q	1467	0.02	0.02	-3.11	1	0.18	0.18	5.06	1.15e-06
6q	1304	0.01	0.02	-3.43	1	0.17	0.17	4.48	1.81e-05
1p	3092	0.02	0.03	-2.65	1	0.14	0.15	3.83	0.000278
8q	1249	0.02	0.03	-2.98	1	0.15	0.16	3.56	0.000715
4p	693	0.02	0.03	-3.11	1	0.14	0.15	2.88	0.0071
18p	212	0.03	0.04	-2.7	1	0.14	0.15	2.76	0.00938
15q	2082	0.01	0.02	-3.41	1	0.13	0.13	2.62	0.0132
10q	1968	0	0.01	-3.95	1	0.13	0.13	2.53	0.0161
18q	644	0.03	0.04	-2.66	1	0.13	0.13	2.21	0.0356
13q	1092	0.03	0.03	-2.87	1	0.12	0.12	1.62	0.128
1q	2863	0.08	0.09	0.547	1	0.09	0.1	1.26	0.238
10p	767	0.01	0.02	-3.69	1	0.11	0.11	1.2	0.24
19p	1331	0.07	0.07	-0.615	1	0.1	0.11	1.19	0.24
19q	2402	0.07	0.07	-0.367	1	0.09	0.1	1.04	0.292
6p	1664	0.02	0.02	-3.35	1	0.09	0.09	0.315	0.699
5q	2185	0.47	0.49	21.7	0	0.04	0.08	-0.258	1
7q	1717	0.26	0.27	9.7	0	0.04	0.05	-1.69	1
5p	456	0.24	0.25	8.23	1.44e-15	0.05	0.07	-0.953	1
7p	926	0.24	0.24	8.02	5.41e-15	0.03	0.04	-2.21	1
20q	1092	0.15	0.16	3.53	0.00162	0.03	0.03	-2.75	1
12q	2055	0.13	0.14	2.91	0.0119	0.06	0.07	-0.559	1
12p	804	0.12	0.13	2.18	0.081	0.06	0.07	-1.15	1
20p	583	0.12	0.12	1.71	0.211	0.03	0.04	-2.71	1
2q	2495	0.09	0.1	0.999	0.688	0.05	0.06	-1.12	1
16p	1378	0.1	0.1	0.902	0.716	0.01	0.01	-3.86	1
2p	1500	0.08	0.08	-0.358	1	0.04	0.04	-2.18	1
11p	1162	0.01	0.01	-4.03	1	0.05	0.05	-1.78	1
11q	2133	0.01	0.01	-3.81	1	0.08	0.08	-0.315	1
16q	1070	0.08	0.08	-0.277	1	0.03	0.03	-2.75	1
17p	937	0.01	0.01	-3.99	1	0.08	0.09	-0.18	1
17q	2298	0.03	0.03	-2.8	1	0.06	0.06	-0.932	1
21q	750	0.05	0.05	-1.87	1	0.07	0.08	-0.761	1
22q	1258	0.03	0.03	-2.72	1	0.08	0.08	-0.465	1

## Sheet: 3p loss burden
Chinese cohort (this study)
	BAP1 mut.	BAP1 WT	Fisher's exact test
High 3p loss burden	6	87	p = 0.02423
Low 3p loss burden	17	76
	PBRM1 mut.	PBRM1 WT	Fisher's exact test
High 3p loss burden	32	61	p = 0.01926
Low 3p loss burden	17	76
TCGA cohort
	BAP1 mut.	BAP1 WT	Fisher's exact test
High 3p loss burden	9	165	p = 0.0005287
Low 3p loss burden	30	144
	PBRM1 mut.	PBRM1 WT	Fisher's exact test
High 3p loss burden	90	84	p = 0.006883
Low 3p loss burden	64	110

## Sheet: 3p correlated proteins
	speatman's correlation	p value	q value
SERPINE1	0.34719	1.20391e-06	0.00046236
C1QC	0.289581	6.0985e-05	0.00306561
C9	0.2886	6.47524e-05	0.00316037
FGG	0.284174	8.46521e-05	0.0035655
C5	0.27998	0.000108669	0.0041586
FGB	0.277037	0.000129184	0.00443664
SERPINF2	0.276809	0.000130918	0.00447324
FGA	0.274201	0.000152326	0.00478933
CPB2	0.268236	0.000214192	0.00586249
F13B	0.2658	0.000245628	0.0061155
IGJ	0.260001	0.000338542	0.00729007
C1QB	0.256293	0.000414048	0.0080141
LBP	0.255169	0.000439827	0.00822826
VSIG4	0.251295	0.000540583	0.00905071
FCN2	0.246663	0.000688917	0.0103214
APOE	0.245962	0.000714371	0.010561
F11	0.245076	0.000747821	0.0107934
C7	0.24154	0.000896087	0.012111
C8B	0.240214	0.000958303	0.01263
SAA1	0.238582	0.00104037	0.0132862
CLU	0.238481	0.00104567	0.0132862
C8A	0.238123	0.00106457	0.0133783
PLTP	0.237799	0.001082	0.0134937
DOK3	0.237601	0.00109274	0.0135479
C6	0.237086	0.00112121	0.0137271
C4BPA	0.234451	0.00127769	0.0148296
F2	0.233984	0.00130745	0.015046
F13A1	0.231454	0.00147984	0.0159242
CFHR5	0.230032	0.00158563	0.016438
IGLL5	0.228678	0.00169273	0.0169432
CFI	0.227705	0.0017737	0.0173662
TUBB3	0.227383	0.0018013	0.0175084
C1R	0.22695	0.00183901	0.0176445
EMILIN2	0.226235	0.00190286	0.0181015
CD14	0.226193	0.00190665	0.0181118
APOL1	0.224954	0.00202221	0.0186636
ARHGAP9	0.222123	0.00231066	0.020142
MS4A6A	0.219287	0.00263663	0.0216248
HTRA1	0.219155	0.00265281	0.0216829
C1RL	0.219014	0.00267012	0.0217184
C1S	0.21407	0.00334704	0.024989
QSOX1	0.212677	0.00356385	0.0259676
PTX3	0.212495	0.00359305	0.0260137
VTN	0.210563	0.0039172	0.0276433
SPP2	0.209364	0.00413136	0.0284319
STK17B	0.209251	0.00415206	0.0284319
C8G	0.208092	0.00437004	0.0292241
FN1	0.207592	0.00446737	0.0296909
ITIH4	0.207148	0.00455511	0.0300252
FCN3	0.205998	0.00479009	0.0309645
PLA2G4A	0.205803	0.00483112	0.0310942
CORO1A	0.205102	0.0049807	0.0315086
COL5A1	0.203467	0.00534604	0.0329507
PLG	0.202461	0.00558245	0.0336808
CASP3	0.202042	0.00568386	0.0340473
APOA2	0.200784	0.00599773	0.0349885
F7	0.2	0.00620103	0.0357184
ISLR	0.199019	0.00646421	0.0367806
C3	0.195908	0.00736591	0.0401706
NCF1	0.194271	0.00788392	0.0418218
SLC4A7	0.19326	0.00821956	0.0429379
SLC39A11	0.192272	0.00856024	0.044157
NRP2	0.192149	0.00860318	0.0442176
F10	0.189594	0.00954651	0.047241
IGFALS	0.189459	0.0095987	0.0473491
CFH	0.188832	0.009845	0.0482217
CP	0.188328	0.0100468	0.048613
DIP2B	-0.187165	0.0105266	0.0499974
GTF2A1	-0.187233	0.0104981	0.0498977
NPEPL1	-0.187253	0.0104896	0.0498925
SMC3	-0.18733	0.0104573	0.0497745
NIPSNAP1	-0.187411	0.0104235	0.0496487
LUC7L3	-0.187419	0.0104203	0.0496487
SMARCC2	-0.187441	0.0104112	0.0496487
DENND4C	-0.187501	0.0103859	0.0495754
TPPP	-0.187518	0.0103789	0.0495754
CHTOP	-0.187531	0.0103735	0.0495754
CLASP1	-0.187544	0.0103683	0.0495754
EVPL	-0.187559	0.0103619	0.0495754
ACADM	-0.187641	0.0103278	0.0494744
HTT	-0.187653	0.0103229	0.0494744
OBSL1	-0.187667	0.0103172	0.0494744
MPST	-0.187734	0.0102895	0.0493969
COPB1	-0.187822	0.0102533	0.0492587
LRRC8C	-0.187826	0.0102514	0.0492587
MRPL44	-0.187829	0.0102502	0.0492587
NOP58	-0.18783	0.0102499	0.0492587
UACA	-0.187903	0.0102198	0.0492388
NF1	-0.187991	0.0101837	0.0491005
HIP1	-0.188037	0.010165	0.0490454
RPS29	-0.188182	0.0101062	0.0487967
LIG3	-0.1882	0.0100986	0.0487951
ADO	-0.188311	0.0100536	0.048613
LIMD1	-0.188326	0.0100476	0.048613
GHDC	-0.188356	0.0100355	0.048613
TRIP10	-0.188416	0.0100111	0.0485478
PPIL4	-0.18846	0.0099938	0.0484989
PGK2	-0.188505	0.00997561	0.0484457
AIP	-0.188507	0.00997458	0.0484457
SLC6A12	-0.188531	0.00996491	0.0484457
GNA11	-0.188551	0.00995695	0.0484457
KIAA0196	-0.188554	0.00995591	0.0484457
RAI14	-0.188562	0.00995262	0.0484457
USP8	-0.188581	0.00994489	0.0484457
NDRG1	-0.188596	0.00993909	0.0484457
SKIV2L2	-0.1886	0.00993757	0.0484457
CFDP1	-0.188601	0.00993695	0.0484457
SAMM50	-0.18873	0.00988544	0.0483585
STX12	-0.188819	0.00985027	0.0482217
NSDHL	-0.188857	0.00983498	0.0482173
GIMAP8	-0.188941	0.00980193	0.0480905
TRIP6	-0.189018	0.00977117	0.0479747
CUL1	-0.189024	0.00976909	0.0479747
A1CF	-0.18905	0.00975876	0.0479747
RSF1	-0.189061	0.0097542	0.0479747
MRPL50	-0.189361	0.00963677	0.047454
YTHDF1	-0.189382	0.00962886	0.04745
GATAD2B	-0.189452	0.00960133	0.0473491
IMPACT	-0.189481	0.00959038	0.0473491
THOC7	-0.189507	0.00958003	0.0473487
SUFU	-0.189582	0.00955118	0.047241
RFC1	-0.18961	0.00954043	0.047241
SLC9A3R1	-0.189683	0.00951198	0.0471516
WDR12	-0.189799	0.0094677	0.0469668
FAM213A	-0.189899	0.00942911	0.04681
EFR3A	-0.189903	0.00942785	0.04681
NELFE	-0.189939	0.00941387	0.0468038
TBC1D23	-0.189997	0.00939177	0.0467286
DECR2	-0.190017	0.00938433	0.0467263
AFMID	-0.190158	0.00933088	0.0464947
IFIT3	-0.190171	0.00932583	0.0464947
PARP9	-0.190182	0.00932151	0.0464947
NUP85	-0.190187	0.00931995	0.0464947
TAOK2	-0.190285	0.00928284	0.0463934
MTFR1L	-0.190328	0.00926652	0.0463464
IRF2BP2	-0.19034	0.00926219	0.0463464
INPP5A	-0.190417	0.00923335	0.0462496
C4orf33	-0.190509	0.00919867	0.0461104
TOLLIP	-0.190535	0.00918894	0.0460961
NCOR1	-0.190581	0.00917172	0.0460442
ASRGL1	-0.190618	0.00915792	0.0460094
H6PD	-0.190675	0.00913684	0.045938
INF2	-0.190698	0.00912815	0.0459288
MAD2L1BP	-0.190718	0.00912095	0.045927
EIF3K	-0.190757	0.00910625	0.0458875
MLYCD	-0.190768	0.00910224	0.0458875
DAB2	-0.190851	0.0090715	0.0457813
PPM1F	-0.190977	0.00902524	0.0455822
DIS3L2	-0.191136	0.008967	0.0453222
SSU72	-0.191277	0.00891536	0.0450953
TIAL1	-0.191282	0.00891355	0.0450953
PPP4R1	-0.191285	0.00891264	0.0450953
CHMP1B	-0.191316	0.00890146	0.0450953
AASS	-0.191333	0.00889503	0.0450953
UFM1	-0.191337	0.00889361	0.0450953
PPP4R2	-0.191364	0.00888388	0.0450953
THOC5	-0.19139	0.00887434	0.0450953
NBAS	-0.191469	0.00884581	0.0450155
TSC1	-0.1915	0.00883476	0.0449935
CRIP2	-0.191674	0.00877218	0.0447088
LRRC1	-0.191727	0.00875308	0.0446453
RCOR3	-0.191736	0.00874981	0.0446453
AFAP1L2	-0.191768	0.00873858	0.0446394
CYB5R3	-0.191773	0.0087368	0.0446394
SLC27A3	-0.191774	0.00873642	0.0446394
CDC23	-0.191776	0.00873578	0.0446394
KPNA1	-0.191908	0.00868872	0.0445205
LPP	-0.191988	0.00866014	0.0444081
UGT2B7	-0.192056	0.00863617	0.0443191
ILF3	-0.19212	0.0086136	0.0442372
RPA3	-0.192169	0.00859635	0.0442164
L2HGDH	-0.192175	0.00859431	0.0442164
USO1	-0.192239	0.00857161	0.044157
PTEN	-0.192241	0.00857113	0.044157
ARHGEF15	-0.192271	0.00856049	0.044157
MCM2	-0.192279	0.00855765	0.044157
ENPEP	-0.192326	0.00854113	0.044157
STAG1	-0.192347	0.0085337	0.044157
TMED2	-0.192352	0.00853199	0.044157
PRPF38B	-0.192362	0.00852869	0.044157
STXBP3	-0.192482	0.00848681	0.0440249
TBCK	-0.192722	0.00840359	0.043627
ABCC3	-0.192774	0.00838565	0.0435676
CRADD	-0.192845	0.00836129	0.0434748
TSPAN6	-0.192859	0.0083565	0.0434748
GALE	-0.192864	0.00835461	0.0434748
VASN	-0.192906	0.00834027	0.0434668
MSRB2	-0.193007	0.00830565	0.04332
NCDN	-0.193043	0.0082934	0.0432899
CRYZ	-0.193315	0.0082012	0.0428754
AKT3	-0.193327	0.00819717	0.0428754
SLC25A4	-0.193369	0.00818295	0.0428469
ITPK1	-0.193396	0.00817387	0.0428329
HEBP2	-0.193454	0.00815424	0.0427634
PSMB3	-0.193518	0.00813279	0.0426844
HINT3	-0.193614	0.00810083	0.04255
SSB	-0.193621	0.00809846	0.04255
LAMP2	-0.19365	0.0080885	0.04255
API5	-0.193678	0.00807948	0.0425379
FAM213B	-0.193688	0.00807583	0.0425379
RALB	-0.193805	0.00803699	0.0423809
PRUNE2	-0.193836	0.0080268	0.0423605
MPP5	-0.193857	0.00801999	0.0423579
RNASEL	-0.194013	0.00796848	0.0421191
LRRC47	-0.194076	0.00794771	0.0420425
TAF6	-0.194172	0.00791622	0.041909
HSDL2	-0.194233	0.00789625	0.0418364
USP5	-0.19426	0.00788726	0.0418218
TSR1	-0.194266	0.00788559	0.0418218
FAM73A	-0.194276	0.00788227	0.0418218
ALKBH4	-0.194284	0.00787956	0.0418218
SSSCA1	-0.194306	0.00787243	0.0418218
MTCH1	-0.194376	0.00784959	0.0418208
COPA	-0.194447	0.00782662	0.0417316
STRIP1	-0.194476	0.00781707	0.0417139
ERBB2	-0.194529	0.0078	0.041656
ATP6V1G1	-0.194579	0.00778399	0.0416037
ND4	-0.194622	0.00776998	0.041562
NFKB2	-0.194731	0.00773513	0.0414086
WIBG	-0.194803	0.00771195	0.0413175
GMPS	-0.194862	0.00769312	0.0412497
SMPD4	-0.194896	0.0076823	0.0412246
C16orf70	-0.194908	0.00767846	0.0412246
EP400	-0.195106	0.00761581	0.0409334
ERCC2	-0.195158	0.00759939	0.040878
GPX4	-0.195244	0.0075723	0.040765
COPS6	-0.195312	0.00755087	0.0406824
KIAA0368	-0.195314	0.00755008	0.0406824
ELMOD2	-0.195378	0.00753027	0.0406368
FIP1L1	-0.19538	0.00752955	0.0406368
MAOB	-0.195417	0.00751789	0.0406354
RAPH1	-0.195438	0.00751144	0.0406334
CARD8	-0.195496	0.00749329	0.0405679
POFUT1	-0.195607	0.00745889	0.0404144
GTF2I	-0.195659	0.00744254	0.0403584
THSD7A	-0.195675	0.0074376	0.0403584
ECHS1	-0.195682	0.00743549	0.0403584
NUP133	-0.1957	0.00742984	0.0403584
TUBB	-0.195731	0.0074202	0.0403584
CINP	-0.195782	0.00740461	0.040316
NUDT9	-0.195866	0.00737865	0.0402073
SLC44A2	-0.196012	0.00733403	0.0400293
XAB2	-0.196014	0.00733325	0.0400293
PCIF1	-0.196058	0.00731978	0.0400168
SEC62	-0.196059	0.00731956	0.0400168
EIF3G	-0.196072	0.00731564	0.0400168
RTN4	-0.196085	0.00731169	0.0400168
RBP5	-0.196143	0.00729395	0.0400062
CAPNS1	-0.196248	0.00726206	0.0398639
PDDC1	-0.196384	0.007221	0.0396711
SLC35A3	-0.196416	0.00721126	0.0396501
C14orf159	-0.196425	0.00720865	0.0396501
FBXO38	-0.196571	0.00716488	0.0394598
SEPTIN9	-0.196593	0.00715812	0.0394551
PLSCR3	-0.196615	0.00715173	0.0394523
ACSL1	-0.196644	0.00714306	0.039437
KIAA1279	-0.196695	0.0071277	0.0393846
FAF1	-0.196707	0.00712426	0.0393846
FAM134A	-0.196722	0.00711962	0.0393846
ZNF185	-0.196762	0.0071079	0.0393727
RQCD1	-0.196901	0.00706662	0.0391765
DIAPH2	-0.196944	0.00705392	0.0391385
SNX27	-0.197	0.00703747	0.0390795
SLC12A2	-0.197003	0.0070365	0.0390795
PGM1	-0.197008	0.00703487	0.0390795
HNRNPH3	-0.19709	0.00701099	0.0390296
GAS2L1	-0.197192	0.00698105	0.0388952
FLT4	-0.19733	0.00694081	0.0387033
CYP27A1	-0.197402	0.00691959	0.0386171
KCMF1	-0.197502	0.00689072	0.0384881
PPP2R1A	-0.197671	0.00684213	0.0382485
NFXL1	-0.197681	0.00683913	0.0382485
HSD17B14	-0.197744	0.0068211	0.0381948
LZIC	-0.197785	0.00680944	0.0381613
MPC2	-0.197819	0.00679962	0.0381382
IDE	-0.197823	0.00679842	0.0381382
CCDC91	-0.197995	0.00674945	0.0379203
GEMIN5	-0.198087	0.00672332	0.0378053
BOLA1	-0.198128	0.0067118	0.0377722
MDC1	-0.19832	0.00665762	0.0374988
TMEM222	-0.198329	0.0066551	0.0374988
SLC27A1	-0.198423	0.00662894	0.0374002
TMLHE	-0.19848	0.00661293	0.0373413
LAMB4	-0.198481	0.00661283	0.0373413
AGO3	-0.198542	0.0065956	0.0373064
CCDC88A	-0.198573	0.00658705	0.0372895
ILF2	-0.198637	0.00656933	0.0372206
NUP214	-0.198839	0.00651352	0.0369357
DMTN	-0.19884	0.00651336	0.0369357
IMPA1	-0.198919	0.00649166	0.0368742
YWHAQ	-0.198919	0.00649166	0.0368742
HSD17B12	-0.199181	0.00642012	0.0365608
ZC3H18	-0.199216	0.00641045	0.0365369
CNOT6L	-0.199307	0.00638597	0.0364283
COMMD9	-0.199325	0.0063811	0.0364283
LRRC16A	-0.199416	0.00635639	0.0363214
C4orf27	-0.199445	0.00634873	0.0363087
GLYR1	-0.199579	0.00631274	0.0361337
STX3	-0.199773	0.00626107	0.0358686
MED4	-0.199781	0.00625893	0.0358686
CERS4	-0.199789	0.00625685	0.0358686
DAZAP1	-0.199792	0.0062561	0.0358686
GK	-0.199863	0.00623717	0.0358544
CYGB	-0.199918	0.00622267	0.0358018
EXOC3L4	-0.199993	0.00620284	0.0357184
SLC25A30	-0.20001	0.00619841	0.0357184
NUP155	-0.200063	0.00618448	0.0357047
PSMD12	-0.200185	0.00615258	0.0355512
EZR	-0.20023	0.00614072	0.0355133
NSL1	-0.200273	0.00612941	0.0354785
GALM	-0.200321	0.00611714	0.0354381
C16orf62	-0.200337	0.00611277	0.0354381
RBM17	-0.200381	0.00610155	0.0354091
C8orf82	-0.200437	0.00608686	0.0353545
PSIP1	-0.200558	0.00605574	0.0352043
TUBB4A	-0.200604	0.00604388	0.0351658
COMMD3	-0.200687	0.0060224	0.0350713
SCCPDH	-0.200698	0.00601968	0.0350713
ANAPC13	-0.20081	0.005991	0.0349797
ARHGEF40	-0.200817	0.00598918	0.0349797
TMEM192	-0.200934	0.00595941	0.034856
CLINT1	-0.201041	0.00593238	0.0347283
MGLL	-0.201042	0.00593198	0.0347283
PHLDB2	-0.201043	0.00593188	0.0347283
COQ6	-0.201058	0.00592797	0.0347283
WDR48	-0.201124	0.00591131	0.0347264
KANK3	-0.201144	0.00590628	0.0347264
ARHGAP5	-0.201202	0.00589157	0.0346712
PAFAH1B1	-0.201204	0.0058912	0.0346712
TPR	-0.201244	0.00588119	0.0346711
UBR7	-0.201289	0.00586989	0.0346349
SMARCA1	-0.20137	0.00584947	0.0345449
RAB21	-0.201513	0.005814	0.0343657
SRRT	-0.201544	0.00580633	0.0343507
IPO4	-0.20162	0.00578749	0.0342695
ASPH	-0.201665	0.00577632	0.0342336
EBNA1BP2	-0.201712	0.00576461	0.0341945
GPR56	-0.201736	0.00575885	0.0341906
MCRS1	-0.201749	0.00575557	0.0341906
PGRMC1	-0.201756	0.00575377	0.0341906
GDAP1	-0.201787	0.00574621	0.0341906
CIAPIN1	-0.201857	0.00572893	0.034134
PMM1	-0.201866	0.00572674	0.034134
PPIE	-0.201907	0.0057168	0.0341225
PPFIA1	-0.201913	0.00571514	0.0341225
SMAP1	-0.201962	0.0057032	0.0341021
POLR2A	-0.201975	0.00570008	0.0341021
GSTP1	-0.202058	0.00567978	0.0340473
SYNM	-0.202076	0.00567537	0.0340473
TOMM70A	-0.202124	0.00566391	0.034019
INTS3	-0.202141	0.00565972	0.034019
APEX1	-0.202395	0.00559834	0.0336856
XRCC6	-0.202402	0.00559677	0.0336856
PPAPDC2	-0.202418	0.00559277	0.0336856
ATXN3	-0.202508	0.00557134	0.0336441
GIGYF2	-0.202539	0.00556378	0.0336287
SNTB1	-0.202591	0.00555154	0.033585
ZNF638	-0.202623	0.00554376	0.0335683
TBL1XR1	-0.202637	0.00554041	0.0335683
DCTN6	-0.202772	0.00550851	0.0334153
DTD1	-0.202951	0.00546613	0.0331883
HNRNPF	-0.202979	0.00545959	0.0331787
FOLR1	-0.202984	0.0054584	0.0331787
BPHL	-0.203039	0.00544558	0.0331537
SPNS1	-0.203058	0.00544104	0.0331537
NUMB	-0.203136	0.00542284	0.0330754
PHF1	-0.203136	0.00542282	0.0330754
GGT7	-0.203143	0.00542118	0.0330754
SENP3	-0.203144	0.00542095	0.0330754
PHPT1	-0.203213	0.00540491	0.0330754
ATP6V1A	-0.203215	0.0054044	0.0330754
B3GALTL	-0.203224	0.0054024	0.0330754
ABLIM3	-0.203303	0.00538397	0.033049
C11orf68	-0.203307	0.00538307	0.033049
CAPN1	-0.203345	0.00537429	0.033049
ARHGEF17	-0.203382	0.00536558	0.0330269
ATXN2	-0.203457	0.00534827	0.0329507
RMDN2	-0.203469	0.00534563	0.0329507
YLPM1	-0.203569	0.00532251	0.0328827
LRSAM1	-0.203597	0.00531612	0.0328736
RAB2B	-0.203667	0.00530003	0.0328044
POLR3F	-0.203758	0.00527927	0.0327061
YAP1	-0.20376	0.00527884	0.0327061
PAK4	-0.203846	0.0052592	0.0326422
POLR1C	-0.204139	0.00519297	0.032261
MAT2B	-0.204204	0.00517854	0.0322012
SNRNP27	-0.204241	0.0051702	0.0321792
CEP135	-0.204242	0.00516996	0.0321792
UNC119B	-0.204322	0.00515218	0.0321268
PNPLA2	-0.204375	0.00514016	0.0320817
ARMC10	-0.204422	0.00512976	0.0320466
PDF	-0.204511	0.00511003	0.0319532
PTMS	-0.204576	0.00509579	0.0318939
FLOT1	-0.204634	0.00508298	0.0318435
DCUN1D5	-0.204662	0.00507666	0.0318337
DDB1	-0.20469	0.00507063	0.0318257
GSTM2	-0.204696	0.00506934	0.0318257
VPS4B	-0.20471	0.0050661	0.0318257
PUS7	-0.204777	0.00505158	0.0317955
SLC44A3	-0.204854	0.00503466	0.0317189
COPG1	-0.204867	0.0050318	0.0317189
MDN1	-0.204912	0.00502195	0.0316984
VPS28	-0.205072	0.00498717	0.0315086
RANBP10	-0.205076	0.00498629	0.0315086
FXR1	-0.205099	0.0049814	0.0315086
AFTPH	-0.205125	0.00497568	0.0315086
NRF1	-0.205161	0.0049679	0.0315086
MTFP1	-0.205162	0.00496783	0.0315086
SSH3	-0.205201	0.00495924	0.0315086
SLC25A16	-0.205218	0.00495569	0.0315086
ENTPD5	-0.205261	0.00494648	0.0315086
VAC14	-0.20532	0.00493368	0.0314675
DCPS	-0.205333	0.00493088	0.0314675
TCEA1	-0.20536	0.00492513	0.0314675
MAP2K6	-0.205361	0.00492497	0.0314675
IKBKAP	-0.205428	0.00491065	0.0314403
AP3D1	-0.20551	0.00489316	0.0313584
ATP6V1B2	-0.205669	0.00485932	0.0311713
ABAT	-0.205702	0.00485235	0.0311564
GCLC	-0.20577	0.00483802	0.0310942
RBM26	-0.205783	0.00483524	0.0310942
COX6C	-0.205795	0.0048327	0.0310942
DDX18	-0.20591	0.00480863	0.0310245
NUDT16L1	-0.205931	0.00480415	0.0310245
CASKIN2	-0.206077	0.00477377	0.0308888
ATP6V1H	-0.206106	0.00476772	0.0308795
NIT1	-0.206161	0.00475628	0.0308353
SLC25A1	-0.206215	0.00474504	0.0307922
GALK2	-0.20642	0.0047026	0.0305464
AGPAT3	-0.206432	0.00470021	0.0305464
SLC4A1AP	-0.206459	0.00469463	0.0305464
SLC9A3R2	-0.206481	0.00469016	0.0305464
CKB	-0.206585	0.00466897	0.030446
NRAS	-0.20668	0.00464944	0.0303483
ILK	-0.206711	0.00464324	0.0303374
MAD1L1	-0.206826	0.00461981	0.0302138
ALDH4A1	-0.206877	0.00460954	0.030176
TTC21B	-0.206885	0.00460797	0.030176
PLXNB2	-0.206909	0.00460314	0.030176
MAPK1	-0.206915	0.0046019	0.030176
DDX19B	-0.206929	0.0045991	0.030176
ANO6	-0.206992	0.00458639	0.030172
CTNND1	-0.207052	0.00457434	0.0301223
FAM91A1	-0.207271	0.0045306	0.029893
KIAA1456	-0.207312	0.00452249	0.0298689
ARFRP1	-0.207319	0.00452113	0.0298689
KIF12	-0.207456	0.00449394	0.0297391
RAB11FIP5	-0.207461	0.00449308	0.0297391
AHCYL2	-0.207503	0.00448479	0.0297373
BCL10	-0.207533	0.00447896	0.029728
NOL3	-0.207584	0.00446893	0.0296909
DHRS1	-0.207587	0.00446817	0.0296909
MLEC	-0.207886	0.00440987	0.029386
STS	-0.207953	0.0043969	0.0293287
MUT	-0.207995	0.00438889	0.0293045
CDH6	-0.20808	0.00437248	0.0292241
COPS5	-0.208108	0.00436699	0.0292241
NAT8	-0.208131	0.00436258	0.0292241
VPS54	-0.208157	0.00435754	0.0292241
NFIA	-0.208211	0.00434735	0.0292018
VPS13A	-0.208311	0.00432818	0.0291022
CSNK1D	-0.208321	0.00432627	0.0291022
ELOF1	-0.208336	0.00432347	0.0291022
SELENBP1	-0.208457	0.00430037	0.0290026
INSR	-0.208502	0.00429188	0.0289745
VPS26A	-0.208554	0.00428201	0.028937
HNRNPM	-0.208594	0.00427444	0.0289151
CTNNA1	-0.208621	0.00426934	0.0289098
PRKAR2A	-0.208644	0.00426512	0.0289098
ATP11A	-0.208678	0.00425871	0.0288962
ATP5F1	-0.20877	0.0042413	0.0288073
SNRPD1	-0.208827	0.00423065	0.0287641
MMS19	-0.208944	0.00420896	0.0286458
RNF214	-0.208946	0.00420848	0.0286458
LDHA	-0.208979	0.00420232	0.0286458
UGT1A6	-0.208991	0.00420024	0.0286458
ACAA2	-0.209	0.00419851	0.0286458
PTCD3	-0.209176	0.00416602	0.0284983
RAB14	-0.209274	0.00414789	0.0284319
TXN	-0.209275	0.00414772	0.0284319
NOSTRIN	-0.20932	0.00413942	0.0284319
HMOX1	-0.209332	0.00413735	0.0284319
VPS52	-0.209423	0.0041207	0.0283913
INTS9	-0.20953	0.00410109	0.0282853
ICAM2	-0.209586	0.00409099	0.0282447
GSTCD	-0.209656	0.00407832	0.0281863
WDR45	-0.20973	0.00406487	0.0281223
NOC3L	-0.209741	0.00406289	0.0281223
CMIP	-0.209791	0.00405399	0.0281051
PKD2	-0.209818	0.0040491	0.0281003
DCTN5	-0.209943	0.00402673	0.0279741
SURF1	-0.209998	0.00401684	0.0279343
TRIM28	-0.210008	0.00401505	0.0279343
STAT6	-0.210098	0.00399903	0.0278684
AMPD2	-0.210106	0.00399764	0.0278684
ARHGAP24	-0.21012	0.00399523	0.0278684
METTL7A	-0.210182	0.00398424	0.0278522
CBLL1	-0.210256	0.00397104	0.027789
AHCTF1	-0.21028	0.00396678	0.0277882
ATP5L	-0.210293	0.00396453	0.0277882
CYP2J2	-0.210309	0.00396176	0.0277882
ATG2B	-0.210348	0.0039549	0.0277882
FERMT2	-0.210348	0.00395484	0.0277882
GUCY1A3	-0.210356	0.00395341	0.0277882
ILVBL	-0.210492	0.00392971	0.0277024
LAMC1	-0.210635	0.00390469	0.0275841
ABHD10	-0.210827	0.00387148	0.0273783
RASAL1	-0.210882	0.00386192	0.0273396
CSTF2T	-0.210944	0.00385135	0.0272937
PRKAB1	-0.210951	0.00385009	0.0272937
AP2B1	-0.211205	0.00380663	0.0270339
DOLK	-0.211296	0.00379122	0.0269531
SMYD3	-0.21137	0.00377875	0.026893
SYNE1	-0.211389	0.0037756	0.026893
EIF2B5	-0.211395	0.00377457	0.026893
LZTFL1	-0.211406	0.00377274	0.026893
AGTRAP	-0.211421	0.00377011	0.026893
METTL9	-0.211559	0.00374694	0.026809
PTPN13	-0.211608	0.00373877	0.0267792
WDR11	-0.211609	0.00373857	0.0267792
RAB36	-0.211688	0.00372546	0.0267411
FAM120A	-0.21171	0.00372183	0.0267411
CIC	-0.211725	0.00371922	0.0267411
DIAPH1	-0.211861	0.00369665	0.0266199
CTH	-0.211923	0.00368647	0.0265751
TLR3	-0.21211	0.00365571	0.0263818
COMMD5	-0.212236	0.00363516	0.0262618
KIAA1468	-0.212355	0.00361567	0.0261492
MZT2B	-0.212508	0.00359106	0.0260137
STAT5B	-0.21251	0.00359059	0.0260137
HPCAL1	-0.212521	0.00358889	0.0260137
PNP	-0.212601	0.00357598	0.0260026
ATP5J2	-0.212655	0.0035673	0.0259676
COASY	-0.212717	0.00355743	0.0259522
HACE1	-0.212762	0.0035503	0.0259284
SHMT2	-0.212831	0.0035393	0.0258763
RAVER1	-0.212878	0.00353178	0.0258496
PECR	-0.212907	0.00352724	0.0258445
DBT	-0.212946	0.00352107	0.0258276
PKN2	-0.213033	0.00350728	0.0257546
ERI3	-0.213114	0.00349449	0.0256889
HNRNPD	-0.213188	0.00348286	0.0256315
PNPO	-0.2132	0.00348095	0.0256315
TMEM168	-0.213468	0.00343926	0.0253664
RBPMS	-0.213516	0.00343178	0.0253392
HNRNPL	-0.213559	0.00342507	0.0253175
BABAM1	-0.213653	0.00341058	0.0252383
SUPT16H	-0.213665	0.00340879	0.0252383
GATAD2A	-0.213733	0.00339838	0.0252037
RPS6	-0.213744	0.00339664	0.0252037
SMYD5	-0.213845	0.0033812	0.0251319
CTBP2	-0.213985	0.00335985	0.025001
CHM	-0.214001	0.00335741	0.025001
OSBPL9	-0.214031	0.00335291	0.025001
MTMR6	-0.214359	0.00330351	0.0246915
SAP18	-0.214374	0.00330133	0.0246915
SLC3A1	-0.214383	0.00329992	0.0246915
ADIRF	-0.2145	0.00328243	0.0246164
GCHFR	-0.214557	0.00327396	0.0245804
WDR24	-0.214661	0.0032586	0.0244925
SPAG7	-0.214802	0.00323784	0.0243639
DNAJB4	-0.21504	0.00320311	0.0241296
GTF3C2	-0.215071	0.00319851	0.0241221
MYO5C	-0.215188	0.00318155	0.0240212
CUL5	-0.21529	0.00316695	0.023938
PPT1	-0.215292	0.00316657	0.023938
CDKN1B	-0.215297	0.0031659	0.023938
CLMN	-0.215313	0.00316362	0.023938
SLC25A17	-0.215341	0.00315962	0.023938
HSBP1	-0.21539	0.00315252	0.023938
EPB41L1	-0.215469	0.00314124	0.0239056
GSR	-0.215498	0.00313703	0.0239007
PIGX	-0.21551	0.00313545	0.0239007
SLC2A2	-0.215549	0.00312988	0.0239006
HOOK3	-0.215565	0.00312751	0.0239006
PAICS	-0.215753	0.00310088	0.0237333
PCNT	-0.215797	0.00309464	0.0237126
SMARCD2	-0.215903	0.00307974	0.0236255
RAD50	-0.215916	0.00307789	0.0236255
SEPHS1	-0.215929	0.00307619	0.0236255
SH3BP5L	-0.215964	0.00307117	0.0236255
PFDN4	-0.216124	0.0030489	0.0234966
KHK	-0.216309	0.00302332	0.0233262
QTRTD1	-0.216389	0.00301229	0.0232679
MSH6	-0.2164	0.00301077	0.0232679
MTOR	-0.21645	0.0030038	0.023256
AP1S3	-0.216469	0.00300127	0.023256
CLTC	-0.216671	0.00297369	0.0230762
WBP2	-0.216717	0.00296747	0.0230547
PRRC2C	-0.216767	0.00296062	0.0230282
RPL6	-0.216809	0.00295502	0.0230114
CAV1	-0.216821	0.00295333	0.0230114
EPB41L5	-0.216904	0.00294211	0.0229643
CPEB4	-0.216953	0.00293552	0.0229395
SIPA1L3	-0.216959	0.00293475	0.0229395
PEX5	-0.21696	0.00293463	0.0229395
DPH5	-0.217142	0.00291021	0.0228216
DFFA	-0.217194	0.00290329	0.022794
IAH1	-0.217199	0.00290263	0.022794
TSC2	-0.217362	0.00288105	0.0226726
POLG2	-0.217417	0.00287379	0.0226421
SLC22A11	-0.217447	0.00286983	0.0226375
DIP2A	-0.217471	0.00286667	0.0226375
KIF13B	-0.217576	0.0028529	0.0225571
ZNF512	-0.21769	0.00283801	0.0224659
VPS33B	-0.217829	0.00281993	0.0223492
AKTIP	-0.21792	0.0028082	0.0222826
PM20D2	-0.218001	0.00279768	0.0222255
LDHD	-0.218024	0.00279481	0.0222255
SLC6A13	-0.218069	0.00278893	0.0222087
ANXA4	-0.218106	0.0027842	0.0221974
DTNBP1	-0.218154	0.00277806	0.0221748
PAK1	-0.218183	0.00277436	0.0221717
ATE1	-0.21824	0.00276709	0.02214
STMN1	-0.218262	0.00276431	0.02214
ACADSB	-0.218291	0.00276064	0.02214
PPP2R5B	-0.218293	0.00276041	0.02214
ACY3	-0.218355	0.00275247	0.0221288
DHX9	-0.218387	0.00274844	0.022123
PKLR	-0.218404	0.00274626	0.022123
POLR2B	-0.2186	0.00272159	0.0219596
SNRPC	-0.218601	0.00272149	0.0219596
LCLAT1	-0.218811	0.00269526	0.0217997
KHDRBS1	-0.218835	0.00269228	0.0217997
THEM6	-0.21886	0.00268918	0.0217997
SUN1	-0.218912	0.00268268	0.0217768
TSC22D4	-0.218997	0.00267224	0.0217184
PITPNC1	-0.219015	0.00266995	0.0217184
AKAP9	-0.219111	0.00265816	0.0216829
KBTBD11	-0.219124	0.00265654	0.0216829
SMARCA5	-0.2192	0.00264726	0.0216732
NOLC1	-0.219275	0.00263811	0.0216248
MBLAC2	-0.219316	0.00263311	0.0216248
DHTKD1	-0.219327	0.00263174	0.0216248
NCK1	-0.219339	0.00263026	0.0216248
C17orf49	-0.219391	0.00262393	0.0216248
CLRN3	-0.21945	0.00261679	0.0216087
RPS5	-0.219488	0.00261225	0.0215978
EIF3L	-0.219563	0.00260313	0.021549
DMGDH	-0.219599	0.00259884	0.0215401
PSMD11	-0.219619	0.00259639	0.0215401
DIP2C	-0.219707	0.00258583	0.0214855
AP3M2	-0.219733	0.00258274	0.0214855
TTC39A	-0.219758	0.00257972	0.0214855
REEP3	-0.21981	0.0025736	0.0214637
CDC40	-0.21996	0.00255573	0.0213413
CTR9	-0.22001	0.00254983	0.0213186
AQR	-0.220012	0.00254957	0.0213186
EPM2AIP1	-0.220053	0.00254475	0.0213186
NARS2	-0.220088	0.0025406	0.0213186
ERO1LB	-0.220096	0.00253967	0.0213186
RAB11FIP3	-0.220145	0.00253392	0.0213186
PHYH	-0.220152	0.00253301	0.0213186
KHSRP	-0.220194	0.00252813	0.0213186
YWHAE	-0.220201	0.00252725	0.0213186
CDC5L	-0.220226	0.00252433	0.0213186
HSPBP1	-0.220261	0.00252032	0.0213186
RAB1A	-0.220781	0.00246011	0.0208549
USP19	-0.220819	0.00245571	0.020844
DEK	-0.220954	0.00244038	0.0207401
ARHGEF16	-0.220958	0.00243985	0.0207401
CREB1	-0.221092	0.00242472	0.0206595
GTF3C1	-0.221115	0.00242205	0.0206595
LAMA1	-0.221134	0.00241991	0.0206595
SCRIB	-0.221156	0.00241751	0.0206595
RNF170	-0.221315	0.00239964	0.0205504
IVNS1ABP	-0.221322	0.00239887	0.0205504
CD2AP	-0.22145	0.00238453	0.0204733
DYNC2H1	-0.221492	0.00237984	0.0204593
DDB2	-0.221507	0.00237821	0.0204593
MED24	-0.221556	0.00237277	0.020451
MTMR11	-0.221562	0.00237211	0.020451
EP300	-0.221609	0.00236688	0.020451
DPP4	-0.221643	0.0023631	0.0204466
PRKACA	-0.221718	0.00235487	0.0204018
TM4SF18	-0.221739	0.00235255	0.0204018
NT5C	-0.22183	0.00234256	0.0203478
XPNPEP1	-0.221841	0.00234136	0.0203478
COG5	-0.222103	0.00231286	0.020142
ZNF148	-0.222137	0.00230919	0.020142
PRPF38A	-0.222199	0.00230246	0.02013
CCAR1	-0.222255	0.00229641	0.0201034
LMF2	-0.222272	0.00229457	0.0201034
XPO5	-0.222413	0.00227948	0.0200074
NOP9	-0.222455	0.00227498	0.0199941
GIGYF1	-0.222574	0.00226241	0.0199098
DOCK6	-0.222585	0.00226117	0.0199098
PSMD9	-0.222609	0.00225865	0.0199098
ATM	-0.222696	0.00224947	0.0198743
RPE	-0.222789	0.00223962	0.0198134
EIF2B1	-0.222806	0.00223786	0.0198134
RPL7L1	-0.222808	0.00223762	0.0198134
FDPS	-0.222938	0.00222406	0.019754
GTF3C4	-0.223048	0.00221256	0.019678
MYO1C	-0.223148	0.0022022	0.0196119
SREK1	-0.223198	0.00219707	0.0195922
CRYAB	-0.223279	0.00218872	0.0195438
TIMM22	-0.223327	0.00218378	0.0195257
ANKS1A	-0.223415	0.00217469	0.0194704
CCBL1	-0.223473	0.00216876	0.0194433
NRIP2	-0.223493	0.00216674	0.0194433
KIAA1033	-0.223745	0.00214114	0.0192473
NUDT2	-0.223814	0.00213426	0.0192112
CWF19L1	-0.223818	0.00213381	0.0192112
PCBP2	-0.223821	0.0021335	0.0192112
PDK4	-0.223897	0.00212589	0.0192112
NID1	-0.223938	0.00212176	0.019202
TTC27	-0.223987	0.00211685	0.0191835
SLC35B4	-0.224081	0.00210751	0.0191247
C2orf47	-0.224091	0.00210651	0.0191247
FARSB	-0.224159	0.00209974	0.0191059
RGN	-0.224191	0.0020966	0.0191033
UCHL5	-0.224286	0.00208722	0.0190438
GID8	-0.224502	0.00206598	0.0188757
SSFA2	-0.224517	0.00206448	0.0188757
PIN1	-0.224681	0.0020486	0.0187681
TDRP	-0.224752	0.00204167	0.0187302
UAP1L1	-0.224774	0.0020396	0.0187302
DLG3	-0.224845	0.00203275	0.0186997
XYLB	-0.224914	0.00202604	0.0186636
MATR3	-0.224922	0.00202531	0.0186636
DYNC2LI1	-0.225039	0.00201409	0.0186303
RAB38	-0.225039	0.00201409	0.0186303
NMNAT3	-0.225137	0.00200481	0.0185958
EIF2B4	-0.225207	0.00199816	0.0185599
MAGOH	-0.225245	0.00199451	0.0185517
HNRNPU	-0.225391	0.00198075	0.0184493
RASIP1	-0.225407	0.00197929	0.0184493
PWP1	-0.22548	0.00197237	0.0184226
CPNE8	-0.225535	0.00196729	0.0184008
DSCR3	-0.225585	0.00196262	0.0183827
TOM1	-0.225715	0.00195052	0.018295
ARL3	-0.225719	0.00195018	0.018295
ZFYVE19	-0.225758	0.00194653	0.018295
IVD	-0.225915	0.00193201	0.0181978
DHX37	-0.225966	0.00192734	0.0181795
PCK1	-0.225993	0.00192489	0.0181795
HDHD2	-0.226032	0.0019213	0.0181737
LANCL1	-0.226059	0.00191885	0.0181737
RPS3A	-0.226147	0.0019108	0.0181256
NHEJ1	-0.226413	0.00188676	0.0179738
TTC28	-0.226438	0.00188454	0.0179738
U2SURP	-0.226508	0.00187822	0.0179436
MYO7B	-0.226583	0.00187149	0.0179048
UBR2	-0.226808	0.00185156	0.0177395
TMX4	-0.227006	0.00183406	0.0176222
GLO1	-0.227038	0.00183134	0.0176214
MRPS9	-0.227044	0.0018308	0.0176214
ACAD9	-0.227059	0.00182949	0.0176214
ATP2C1	-0.227063	0.00182913	0.0176214
PRKACB	-0.227063	0.00182912	0.0176214
ZHX2	-0.22707	0.00182851	0.0176214
DNMBP	-0.227158	0.00182086	0.0176214
EIF4EBP3	-0.227481	0.00179285	0.0174516
ADAM9	-0.227517	0.00178977	0.017447
EHHADH	-0.22752	0.00178956	0.017447
RAB19	-0.227623	0.0017807	0.0174093
HIP1R	-0.227723	0.00177218	0.0173662
MLLT4	-0.227761	0.00176901	0.0173662
SCRN1	-0.227762	0.00176891	0.0173662
NUMA1	-0.227769	0.00176835	0.0173662
CDC37	-0.227866	0.00176007	0.0173596
AHDC1	-0.227907	0.00175666	0.0173516
FAM160A2	-0.22794	0.00175384	0.0173493
MSH2	-0.228066	0.00174329	0.0172704
TRIOBP	-0.228192	0.00173275	0.0171914
GDI1	-0.228213	0.00173104	0.0171914
DPCD	-0.228443	0.00171197	0.0170358
GYS1	-0.228472	0.0017096	0.0170358
RIPK4	-0.228576	0.00170108	0.0169779
HNRNPH2	-0.228649	0.00169508	0.0169432
C17orf75	-0.228651	0.00169497	0.0169432
OSBP	-0.22878	0.00168442	0.0169124
ATP1B1	-0.228802	0.00168264	0.0169124
PITPNB	-0.228894	0.00167525	0.0168709
SHANK2	-0.2289	0.00167473	0.0168709
PTPRA	-0.228922	0.00167297	0.0168709
ZYG11B	-0.228932	0.00167216	0.0168709
ASMTL	-0.228943	0.0016713	0.0168709
MROH1	-0.22895	0.00167071	0.0168709
DDX1	-0.228979	0.00166841	0.0168709
PKM	-0.229079	0.00166033	0.0168709
WDR13	-0.229186	0.00165181	0.0168374
NCOA5	-0.22938	0.00163642	0.0167059
TBL1X	-0.229388	0.00163576	0.0167059
RAB3GAP2	-0.229398	0.00163503	0.0167059
CARKD	-0.229473	0.00162906	0.0167059
WDR81	-0.229595	0.00161948	0.0166345
GOLGA7	-0.2297	0.00161135	0.0165763
AFAP1L1	-0.229701	0.00161123	0.0165763
OSBPL8	-0.229729	0.00160909	0.0165763
RPRD2	-0.229733	0.00160873	0.0165763
UBE3A	-0.229819	0.00160208	0.0165763
EXOC8	-0.230226	0.00157081	0.0163096
LIN7A	-0.230247	0.00156923	0.0163096
OXSR1	-0.23032	0.00156367	0.016286
ASAH1	-0.230366	0.00156022	0.0162754
POLR1D	-0.230491	0.0015508	0.0162023
RTKN	-0.230567	0.00154504	0.0161674
CUL3	-0.230641	0.00153952	0.0161349
MOCS3	-0.230909	0.00151959	0.015951
SCLY	-0.230975	0.00151474	0.015925
TMEM14C	-0.231008	0.00151229	0.0159242
CDKN2AIP	-0.231008	0.00151228	0.0159242
EIF4B	-0.231019	0.00151151	0.0159242
PHF10	-0.231063	0.00150825	0.0159242
C7orf10	-0.231092	0.00150618	0.0159242
PRPS2	-0.231112	0.00150467	0.0159242
SORT1	-0.231145	0.00150225	0.0159242
RNF2	-0.231147	0.00150213	0.0159242
HSPA12B	-0.231162	0.00150104	0.0159242
MTMR2	-0.231201	0.00149818	0.0159242
ARL15	-0.231227	0.00149626	0.0159242
PRPS1	-0.231259	0.00149395	0.0159242
DNAJB2	-0.23133	0.0014888	0.0159242
EIF3M	-0.231333	0.00148863	0.0159242
IPO9	-0.231368	0.00148603	0.0159242
C12orf10	-0.231409	0.00148312	0.0159242
KDSR	-0.231433	0.0014814	0.0159242
NUP62	-0.23145	0.00148014	0.0159242
NELFA	-0.231566	0.0014718	0.0159242
TARDBP	-0.231718	0.00146095	0.0158831
TPCN1	-0.231755	0.0014583	0.0158801
ALDH7A1	-0.231877	0.00144967	0.0158118
IFT122	-0.231928	0.00144607	0.0157982
ECH1	-0.231968	0.00144322	0.0157928
SETD3	-0.232031	0.00143878	0.01577
PSMD7	-0.232107	0.00143344	0.0157373
WDR20	-0.232147	0.00143066	0.0157326
DDT	-0.23217	0.00142902	0.0157326
SAFB2	-0.232197	0.0014272	0.0157326
FAM65A	-0.232209	0.00142637	0.0157326
PPL	-0.232292	0.00142057	0.0157249
SUPT6H	-0.232368	0.00141532	0.0156927
TMTC3	-0.232473	0.00140804	0.0156378
HUWE1	-0.232543	0.00140327	0.0156108
AKAP12	-0.232605	0.00139898	0.0155889
XPO4	-0.232641	0.00139654	0.0155877
PLEKHA2	-0.232675	0.0013942	0.0155876
COG8	-0.232902	0.00137876	0.0154408
PLIN2	-0.233066	0.00136772	0.0153427
GSS	-0.233282	0.00135331	0.0152065
TALDO1	-0.233339	0.00134953	0.0151896
PIK3C2A	-0.233364	0.00134786	0.0151896
PIGS	-0.233397	0.0013457	0.0151896
GTF3C5	-0.233449	0.00134231	0.0151848
HMGCL	-0.233566	0.00133459	0.0151231
SUGP2	-0.233606	0.00133199	0.0151192
CASP7	-0.233647	0.00132928	0.015114
INTS1	-0.23367	0.00132779	0.015114
HAAO	-0.233689	0.00132656	0.015114
TMEM135	-0.233722	0.0013244	0.015114
SLC33A1	-0.23384	0.00131671	0.0150735
C7orf50	-0.233851	0.00131602	0.0150735
SORL1	-0.233892	0.00131336	0.0150735
CUTA	-0.233982	0.00130757	0.015046
VPS37C	-0.234063	0.00130236	0.0150377
IGSF8	-0.234242	0.0012909	0.0149312
TARSL2	-0.234403	0.00128073	0.0148391
RAB11FIP2	-0.234545	0.00127176	0.0147865
EXOSC10	-0.234578	0.00126974	0.0147865
FUBP3	-0.234606	0.00126793	0.0147865
RBP7	-0.234754	0.00125872	0.0147114
CWC22	-0.234799	0.00125595	0.0147048
CCNH	-0.234938	0.00124734	0.0146295
PYROXD2	-0.234948	0.0012467	0.0146295
RAB13	-0.234955	0.00124632	0.0146295
TMPO	-0.234968	0.0012455	0.0146295
RUFY2	-0.234979	0.00124481	0.0146295
PDXP	-0.235057	0.00124003	0.0146295
CDH13	-0.235122	0.00123606	0.0146295
EPS8	-0.235295	0.00122549	0.0145516
SPTLC3	-0.235491	0.00121368	0.014437
TRAPPC8	-0.235558	0.00120965	0.0144146
PRDX2	-0.235595	0.00120746	0.0144142
HSD17B11	-0.235622	0.00120585	0.0144142
NTN4	-0.235771	0.00119693	0.0143397
PPP1R3G	-0.235832	0.00119333	0.0143221
RPRD1A	-0.235868	0.00119119	0.0143221
PPM1L	-0.23603	0.00118168	0.0142333
SUPT5H	-0.236423	0.00115883	0.0139832
TM7SF2	-0.236424	0.00115876	0.0139832
ALDH3A2	-0.236434	0.00115818	0.0139832
FASTKD2	-0.236523	0.00115305	0.0139832
PEF1	-0.236567	0.00115057	0.0139832
CCDC53	-0.236792	0.00113775	0.0138537
SFXN2	-0.236803	0.00113711	0.0138537
CAMSAP1	-0.236882	0.00113263	0.0138417
TMEM132E	-0.237315	0.00110847	0.013596
AP1G1	-0.237352	0.00110643	0.013596
TMED4	-0.237382	0.00110476	0.013596
SPTBN1	-0.237458	0.00110056	0.0135735
BROX	-0.237474	0.00109969	0.0135735
APP	-0.23757	0.00109443	0.0135479
TPI1	-0.237705	0.00108705	0.0135064
CHDH	-0.237724	0.00108602	0.0135064
CSNK1A1	-0.237846	0.00107942	0.0134867
HDGF	-0.238045	0.00106874	0.0133783
CD36	-0.238059	0.00106801	0.0133783
MTR	-0.238109	0.00106532	0.0133783
SUPV3L1	-0.238186	0.00106121	0.0133783
THNSL2	-0.238237	0.00105851	0.0133752
TSPAN9	-0.238365	0.00105174	0.0133147
ACAD11	-0.238446	0.0010475	0.0132862
ITCH	-0.238473	0.00104606	0.0132862
SEC16A	-0.238516	0.00104381	0.0132862
VAMP2	-0.238663	0.00103613	0.0132676
PCBP1	-0.238898	0.00102397	0.013137
LMNA	-0.239194	0.00100886	0.012968
ANP32E	-0.239246	0.00100621	0.0129589
BANF1	-0.23941	0.000997983	0.0128776
SYPL1	-0.239467	0.000995128	0.0128656
GRHPR	-0.239581	0.000989394	0.0128162
ZER1	-0.239667	0.000985107	0.0127854
CHP1	-0.239869	0.000975164	0.0126809
PHC2	-0.23995	0.000971152	0.0126533
DAG1	-0.239962	0.000970601	0.0126533
DEPTOR	-0.239988	0.000969296	0.0126533
GLB1L	-0.240103	0.000963704	0.01263
SLC27A2	-0.240104	0.000963635	0.01263
NUPL1	-0.240114	0.00096319	0.01263
NIF3L1	-0.240295	0.000954383	0.0126065
MSRA	-0.24046	0.000946493	0.012527
VEZF1	-0.240581	0.0009407	0.012475
LRRC14	-0.240588	0.000940358	0.012475
TSTD1	-0.240704	0.000934856	0.0124468
TSN	-0.24071	0.000934587	0.0124468
RUFY1	-0.240739	0.000933211	0.0124468
SPR	-0.240758	0.000932296	0.0124468
MECP2	-0.240866	0.000927247	0.0124444
ALCAM	-0.241032	0.000919449	0.0123646
MIOS	-0.241461	0.000899685	0.0121231
TUBGCP4	-0.24152	0.00089698	0.012111
LGALS2	-0.241766	0.000885858	0.0120093
ACSM2B	-0.241847	0.000882193	0.0119839
PSMF1	-0.242007	0.000875036	0.0119108
PRKCI	-0.24219	0.00086692	0.0118244
ORC5	-0.242194	0.000866741	0.0118244
ANK3	-0.242437	0.000856118	0.0117248
PYGB	-0.24248	0.000854213	0.0117227
KIAA0195	-0.242542	0.000851519	0.0117097
LRBA	-0.242784	0.000841081	0.01159
MIF	-0.242861	0.000837788	0.0115684
ARVCF	-0.242956	0.000833706	0.0115358
GBA2	-0.243031	0.000830529	0.0115156
OARD1	-0.243061	0.000829255	0.0115156
AP1M1	-0.243101	0.000827557	0.0115156
PURA	-0.243157	0.000825218	0.0115135
NAT1	-0.243177	0.000824343	0.0115135
ECHDC3	-0.243257	0.000820979	0.0115023
TTC38	-0.243328	0.000818016	0.0114848
GPT	-0.243653	0.00080452	0.0113191
PCYOX1	-0.243682	0.000803346	0.0113191
PTPRS	-0.243689	0.000803063	0.0113191
EWSR1	-0.243796	0.000798632	0.0113075
PRMT5	-0.243808	0.000798155	0.0113075
AKAP1	-0.244044	0.000788577	0.0112125
ITGA1	-0.244256	0.000780017	0.0111144
PICALM	-0.244277	0.000779195	0.0111144
NBEA	-0.244349	0.000776309	0.0111088
RNPEP	-0.244508	0.000769985	0.0110419
TMEM66	-0.244562	0.000767839	0.0110348
HSD17B4	-0.24482	0.000757749	0.0109132
PCBD2	-0.245091	0.000747238	0.0107934
TRIM4	-0.245134	0.00074558	0.0107934
PGPEP1	-0.24519	0.000743423	0.0107934
PDK2	-0.2452	0.00074304	0.0107934
UNK	-0.245285	0.000739812	0.0107934
ATG5	-0.245315	0.000738648	0.0107934
PHYKPL	-0.245539	0.00073018	0.0107003
SEPSECS	-0.245626	0.0007269	0.0106756
SLC5A12	-0.245652	0.000725901	0.0106756
PFKP	-0.245732	0.000722932	0.010664
SLC22A18	-0.24603	0.000711883	0.0105475
SMAD3	-0.246078	0.000710113	0.0105446
COX7A1	-0.246156	0.000707254	0.0105255
FBP1	-0.246239	0.000704209	0.0105035
ACP1	-0.246412	0.000697945	0.0104333
HEXIM1	-0.246812	0.000683604	0.0102648
ASUN	-0.246883	0.000681104	0.0102502
FARP1	-0.246923	0.000679696	0.0102502
SEC24C	-0.246972	0.000677946	0.0102488
ACSM2A	-0.247046	0.000675349	0.0102326
SH3BP2	-0.247056	0.000675006	0.0102326
EPB41L4A	-0.24718	0.000670668	0.0102079
RAD23B	-0.247392	0.000663331	0.0101192
TMEM245	-0.247436	0.000661809	0.010119
SUN2	-0.247511	0.00065922	0.0101025
HPN	-0.247554	0.000657768	0.0101025
CLIC4	-0.247876	0.000646812	0.00995793
EXOC6B	-0.248071	0.000640273	0.00987997
HNRNPK	-0.248073	0.000640209	0.00987997
SPAG9	-0.248099	0.000639346	0.00987997
POGZ	-0.248147	0.000637758	0.00987997
SNX7	-0.248235	0.000634822	0.00987997
UFSP2	-0.248243	0.000634551	0.00987997
CLPX	-0.248377	0.000630132	0.0098598
TPP2	-0.248434	0.000628273	0.00985373
CRYM	-0.248442	0.000627993	0.00985373
NOL11	-0.248555	0.000624296	0.00983743
IL6ST	-0.248591	0.000623144	0.00983743
GGT1	-0.248637	0.000621621	0.00983743
VIPAS39	-0.248734	0.000618503	0.00981544
PRKAA2	-0.248765	0.000617501	0.00981544
AGPAT9	-0.248766	0.00061744	0.00981544
GAMT	-0.249063	0.000607927	0.00971667
LTA4H	-0.249213	0.000603176	0.0096638
KDELC2	-0.249439	0.00059606	0.00957269
PPP1R21	-0.249647	0.000589594	0.00949161
SEPHS2	-0.24977	0.000585808	0.00945338
MARCHF2	-0.249928	0.00058098	0.00939812
IFIT5	-0.249953	0.000580215	0.00939812
OSBPL1A	-0.250065	0.000576803	0.00937584
BCCIP	-0.250191	0.000572997	0.00933664
HDAC6	-0.250259	0.000570938	0.00932579
TATDN3	-0.25027	0.000570609	0.00932579
ENPP5	-0.250353	0.000568121	0.00932527
GNPDA2	-0.250414	0.000566305	0.00931829
LAMA5	-0.250453	0.000565159	0.00931829
MTMR10	-0.250599	0.000560822	0.00927365
ISOC1	-0.250814	0.000554484	0.00919153
CNOT10	-0.251021	0.000548486	0.00911467
ARFIP2	-0.251113	0.000545812	0.00909279
C2orf43	-0.251189	0.000543627	0.00907898
MYO19	-0.251296	0.000540579	0.00905071
ALAD	-0.251377	0.000538262	0.00905071
EML4	-0.25152	0.000534217	0.00901171
MTMR12	-0.251533	0.00053383	0.00901171
RMDN3	-0.251562	0.000533019	0.00901171
MAP2K4	-0.251618	0.000531431	0.00901171
PRUNE	-0.25173	0.000528313	0.00900283
NPRL3	-0.251937	0.00052254	0.00892717
KANK1	-0.251984	0.000521241	0.00892717
RAPGEF2	-0.252029	0.000520007	0.00892717
YTHDF3	-0.252067	0.00051896	0.00892717
RALGAPB	-0.252229	0.00051453	0.00888095
AS3MT	-0.252335	0.000511637	0.00885384
NUDT14	-0.25261	0.000504224	0.00874816
PMVK	-0.25262	0.000503956	0.00874816
THTPA	-0.252621	0.000503939	0.00874816
ANAPC1	-0.252814	0.000498788	0.00872162
PTAR1	-0.252872	0.000497255	0.00871757
SDPR	-0.252934	0.000495611	0.00871157
MGST2	-0.253038	0.000492876	0.00868629
WDR54	-0.253211	0.000488368	0.00862956
RAB11B	-0.253253	0.000487265	0.00862956
LMO7	-0.253411	0.000483176	0.0085831
AP1S1	-0.253496	0.000481	0.00856716
KANK2	-0.253609	0.000478109	0.00853839
PTK2	-0.253707	0.00047563	0.00851684
ELMO3	-0.25378	0.000473767	0.00850621
LRRC57	-0.253922	0.000470191	0.0084647
MOB2	-0.25402	0.000467749	0.00844344
HS1BP3	-0.254147	0.000464586	0.00840901
PARK7	-0.254239	0.000462311	0.0083905
CAMSAP3	-0.254273	0.000461469	0.0083905
PRKAG1	-0.254291	0.00046101	0.0083905
WDR5	-0.254367	0.000459157	0.0083905
ARHGEF12	-0.254386	0.000458692	0.0083905
PLVAP	-0.254582	0.000453888	0.00835078
TEAD1	-0.254607	0.000453297	0.00835078
SHANK3	-0.254692	0.000451235	0.00834785
UQCR11	-0.255013	0.000443542	0.00822826
UGT1A9	-0.255027	0.000443203	0.00822826
WDR35	-0.255062	0.000442367	0.00822826
EHD2	-0.255063	0.000442343	0.00822826
DNAJC11	-0.255214	0.000438772	0.00822826
PEBP1	-0.255222	0.000438596	0.00822826
ATP6V1F	-0.255321	0.000436275	0.00822826
WDR91	-0.255328	0.000436105	0.00822826
ECHDC2	-0.25549	0.000432328	0.00822528
SLC4A4	-0.255823	0.000424653	0.00810228
XRCC1	-0.256053	0.000419433	0.00802556
ABCB6	-0.25608	0.000418816	0.00802556
DTNB	-0.256092	0.000418546	0.00802556
DMAP1	-0.256188	0.000416387	0.00802556
RRP1	-0.256341	0.000412966	0.0080141
NRM	-0.25643	0.000410987	0.00800111
AHCYL1	-0.256496	0.000409527	0.00799593
FN3KRP	-0.256515	0.000409111	0.00799593
PTPRU	-0.256545	0.000408452	0.00799593
GALT	-0.256708	0.000404871	0.00797477
MCF2L	-0.256858	0.000401617	0.007934
CASP6	-0.257052	0.000397424	0.00787441
WRNIP1	-0.257242	0.000393351	0.00781684
SPTAN1	-0.257285	0.000392444	0.00781684
PGK1	-0.257301	0.000392107	0.00781684
ARFGAP2	-0.257357	0.000390922	0.00781684
LUC7L2	-0.257393	0.000390155	0.00781684
MSI2	-0.257482	0.000388289	0.00781684
AMDHD2	-0.257571	0.000386418	0.00781684
MRPS35	-0.257619	0.000385402	0.00781684
LAS1L	-0.257623	0.000385322	0.00781684
HYI	-0.257628	0.000385222	0.00781684
GRB10	-0.257746	0.000382763	0.00781684
AGMAT	-0.257769	0.000382281	0.00781684
ALDH1A1	-0.257784	0.000381978	0.00781684
LRRK2	-0.258103	0.000375428	0.00776001
MTAP	-0.258225	0.000372942	0.00773249
IDNK	-0.258637	0.00036468	0.00758466
LMTK2	-0.258656	0.000364319	0.00758466
FBXO17	-0.258918	0.000359149	0.00751631
DDHD2	-0.259367	0.000350468	0.00735763
CDS1	-0.259452	0.000348851	0.00734672
MAP7	-0.259486	0.000348202	0.00734672
TBC1D4	-0.259493	0.000348062	0.00734672
TTC30A	-0.25963	0.000345478	0.00734497
ADSL	-0.259656	0.000344982	0.00734497
ACTR10	-0.259806	0.00034217	0.00732113
FARSA	-0.259935	0.000339764	0.00729294
GPHN	-0.26021	0.000334689	0.00723035
IFT140	-0.260263	0.000333719	0.00723035
MAN2C1	-0.260539	0.000328709	0.00714729
PPP1R10	-0.260711	0.000325632	0.00710345
QRICH1	-0.260754	0.000324851	0.00710345
RAB1B	-0.260815	0.000323766	0.00710345
LMNB2	-0.260827	0.000323567	0.00710345
FAM98C	-0.261019	0.000320177	0.00707665
FBXL8	-0.261093	0.000318877	0.00707126
MAT2A	-0.261456	0.000312566	0.00695434
ENOPH1	-0.261482	0.000312131	0.00695434
FMO1	-0.261506	0.000311714	0.00695434
PTGR1	-0.261828	0.000306239	0.00688215
SNX30	-0.261865	0.000305615	0.00688215
NDRG2	-0.262118	0.000301376	0.00681863
COBLL1	-0.262193	0.000300135	0.00681358
CELSR1	-0.262235	0.000299443	0.00681358
C9orf64	-0.262289	0.000298553	0.00681358
NEDD4	-0.262323	0.000297994	0.00681358
FPGT	-0.262432	0.000296206	0.00681358
STAMBP	-0.262737	0.000291247	0.00672581
GBA3	-0.262844	0.000289535	0.00670939
DPYS	-0.263006	0.000286953	0.00667265
FAM172A	-0.263475	0.000279592	0.00652413
NFIC	-0.2642	0.000268567	0.00628878
DARS	-0.264217	0.000268303	0.00628878
VPS4A	-0.264387	0.000265784	0.00626746
PRPF39	-0.264413	0.000265393	0.00626746
SIRT5	-0.264566	0.000263152	0.0062494
EXOC4	-0.264635	0.000262134	0.00624736
PAF1	-0.26476	0.00026032	0.0062263
GNG12	-0.264787	0.000259924	0.0062263
EARS2	-0.264891	0.000258418	0.00622527
PPP6R3	-0.264973	0.000257238	0.00621922
CDC42BPA	-0.265165	0.000254503	0.0061754
CDH5	-0.265287	0.00025278	0.00615588
CC2D1B	-0.265358	0.000251782	0.00615396
SF3A2	-0.265504	0.00024973	0.00612616
EXOC5	-0.265536	0.000249279	0.00612616
GATM	-0.265667	0.000247469	0.0061155
SMIM1	-0.265679	0.000247303	0.0061155
SLC1A1	-0.265782	0.000245885	0.0061155
GSTM4	-0.265986	0.000243086	0.00609719
HGD	-0.266163	0.000240692	0.00605983
UBR1	-0.266197	0.000240225	0.00605983
VAT1	-0.266287	0.000239022	0.00605983
BIRC6	-0.266326	0.000238499	0.00605983
TMEM201	-0.266621	0.000234587	0.00599629
CCDC132	-0.267076	0.00022867	0.00586744
MRPL22	-0.267104	0.000228308	0.00586744
TRPV4	-0.26713	0.000227971	0.00586744
PRKCZ	-0.267143	0.000227808	0.00586744
SNX4	-0.26721	0.000226947	0.00586744
TJP2	-0.267266	0.000226234	0.00586744
MTMR9	-0.267325	0.000225479	0.00586744
ADSSL1	-0.26739	0.000224667	0.00586744
CNDP2	-0.267486	0.000223455	0.00586744
NFRKB	-0.267512	0.000223127	0.00586744
PSMB7	-0.267565	0.000222457	0.00586744
WDR59	-0.267825	0.000219218	0.00586744
ANXA13	-0.267853	0.000218872	0.00586744
MTHFD1	-0.267856	0.000218838	0.00586744
WWOX	-0.267941	0.000217787	0.00586744
SH3BGRL2	-0.268141	0.000215346	0.00586249
NUDT15	-0.26819	0.000214751	0.00586249
STARD10	-0.268192	0.000214725	0.00586249
UBE3B	-0.268674	0.000208953	0.00578247
C1orf50	-0.268788	0.000207615	0.00576927
DHX38	-0.268898	0.000206325	0.00575732
STAG2	-0.268994	0.000205209	0.00575014
GPS1	-0.269111	0.000203843	0.00573587
MYO6	-0.269326	0.00020138	0.00569047
CALCOCO2	-0.269714	0.000196991	0.00559002
GNL1	-0.269836	0.000195635	0.00557517
DNPEP	-0.270187	0.000191766	0.00548829
ASPA	-0.270388	0.000189583	0.00544908
AGAP1	-0.270481	0.000188578	0.00544355
AGO1	-0.270668	0.000186578	0.00540913
HEATR5B	-0.270673	0.000186525	0.00540913
EFHD1	-0.270801	0.000185167	0.00540913
FBXO3	-0.270812	0.00018506	0.00540913
HNF1A	-0.271335	0.000179607	0.0052988
MON2	-0.271761	0.000175283	0.00519411
SBF2	-0.272035	0.000172556	0.00513605
TOM1L1	-0.272568	0.000167362	0.00500368
MYO9A	-0.272625	0.000166808	0.00500368
DNPH1	-0.272703	0.000166061	0.00500368
GRB7	-0.272795	0.000165185	0.00500368
HOOK1	-0.272843	0.000164737	0.00500368
CLDN3	-0.273105	0.000162274	0.00496231
ARHGEF7	-0.273146	0.000161889	0.00496231
ALDH6A1	-0.273202	0.000161371	0.00496231
PROSC	-0.273226	0.000161146	0.00496231
PPP2R5C	-0.273292	0.000160533	0.00496231
ARMC8	-0.274031	0.000153829	0.00481398
AKR7A3	-0.274351	0.000151012	0.00477042
RBBP9	-0.274586	0.000148977	0.00472844
GMPR2	-0.275016	0.000145313	0.0046341
PHYHIPL	-0.275035	0.000145149	0.0046341
ABHD6	-0.275244	0.0001434	0.00461707
ACTR5	-0.27527	0.000143184	0.00461707
ANKRD49	-0.275401	0.000142096	0.00461707
FAAH	-0.275437	0.000141807	0.00461707
EXOC2	-0.275453	0.000141671	0.00461707
TSR2	-0.275453	0.00014167	0.00461707
LRP2	-0.275649	0.000140065	0.00461707
PLEKHA1	-0.275773	0.000139058	0.00461707
PPM1A	-0.276097	0.000136468	0.00456962
HNMT	-0.276111	0.000136357	0.00456962
ARHGEF37	-0.276151	0.000136036	0.00456962
FTSJD2	-0.276192	0.00013571	0.00456962
NMT2	-0.277055	0.000129051	0.00443664
SHPK	-0.277076	0.000128891	0.00443664
SYNE2	-0.277126	0.000128514	0.00443664
EGLN1	-0.277214	0.000127856	0.00443664
PLEKHA6	-0.277937	0.000122553	0.00431966
MTHFR	-0.278041	0.00012181	0.0043162
TLDC1	-0.278056	0.000121703	0.0043162
LAMB2	-0.278099	0.000121393	0.0043162
BLMH	-0.278529	0.000118367	0.00426184
THOC1	-0.278645	0.000117567	0.00425593
ALDH1L1	-0.278761	0.000116768	0.00424997
TRIM2	-0.278844	0.000116198	0.00424997
DDC	-0.279165	0.000114025	0.00419575
FGFR1OP	-0.279166	0.000114014	0.00419575
TBC1D17	-0.279265	0.000113355	0.00419575
RXRB	-0.279451	0.000112116	0.00419463
GET4	-0.279464	0.000112034	0.00419463
MME	-0.279468	0.000112001	0.00419463
NARFL	-0.279823	0.000109682	0.00417351
JUP	-0.280232	0.000107063	0.0041207
ITGA6	-0.280654	0.000104422	0.00404229
PLCB1	-0.280697	0.000104153	0.00404229
SMAD2	-0.280994	0.000102338	0.00400792
ENO2	-0.281036	0.000102085	0.00400792
PGAM1	-0.281164	0.000101308	0.00400792
FGGY	-0.281172	0.000101265	0.00400792
GPR180	-0.281373	0.000100063	0.00400792
TTC5	-0.282184	9.53484e-05	0.00384667
PFKM	-0.2826	9.30125e-05	0.00377518
SOD1	-0.283023	9.06896e-05	0.00370334
GEMIN4	-0.283084	9.03635e-05	0.00370334
RNLS	-0.283359	8.88871e-05	0.00367455
GLYATL1	-0.283395	8.86937e-05	0.00367455
BIN3	-0.283429	8.85169e-05	0.00367455
SCRN2	-0.284214	8.44458e-05	0.0035655
FIBP	-0.28422	8.44181e-05	0.0035655
CUBN	-0.2844	8.35087e-05	0.0035655
ALDH9A1	-0.28493	8.08886e-05	0.00349491
PTPRG	-0.285132	7.99095e-05	0.00347502
ACTR1A	-0.285251	7.93394e-05	0.00347279
VAMP3	-0.285339	7.89193e-05	0.00347279
PLSCR4	-0.285479	7.82547e-05	0.00347067
FZD1	-0.285623	7.75782e-05	0.00346361
ARL6	-0.285784	7.68306e-05	0.00345325
NECAP1	-0.285873	7.64149e-05	0.00345325
PAFAH2	-0.286062	7.55501e-05	0.0034419
RPL13A	-0.286114	7.5313e-05	0.0034419
AGRN	-0.286472	7.36982e-05	0.00340384
BDH2	-0.286902	7.18025e-05	0.00333931
PACSIN3	-0.287128	7.08227e-05	0.00331678
MAPK3	-0.287153	7.07175e-05	0.00331678
POMT1	-0.287828	6.78738e-05	0.00322376
PHKB	-0.287879	6.76634e-05	0.00322376
BRCC3	-0.288388	6.55952e-05	0.00316037
C2CD5	-0.288412	6.55008e-05	0.00316037
ENDOD1	-0.288435	6.5408e-05	0.00316037
MYEF2	-0.288597	6.47646e-05	0.00316037
PBLD	-0.289486	6.13396e-05	0.00306561
TRMT1L	-0.289499	6.12914e-05	0.00306561
SLC28A1	-0.290091	5.91042e-05	0.00302153
IMPA2	-0.290561	5.74222e-05	0.00295813
ACADL	-0.290744	5.67797e-05	0.0029477
KLHL36	-0.290974	5.59842e-05	0.00292911
DCTN1	-0.291871	5.29706e-05	0.00279326
ADH5	-0.291968	5.2654e-05	0.00279326
ERLIN1	-0.292044	5.24058e-05	0.00279326
LLGL2	-0.29219	5.19362e-05	0.00279326
RIPK1	-0.292332	5.14812e-05	0.00279326
GPI	-0.292529	5.0856e-05	0.00279166
SPATA18	-0.292696	5.0332e-05	0.00278573
SEMA5B	-0.29279	5.00414e-05	0.00278573
RBM47	-0.292874	4.97791e-05	0.00278573
WDFY3	-0.292882	4.9755e-05	0.00278573
SNX29	-0.293212	4.87477e-05	0.00278573
IGF1R	-0.293962	4.65269e-05	0.00268613
RHOB	-0.294117	4.60799e-05	0.00268345
NRBP2	-0.294202	4.58348e-05	0.00268345
PPFIBP1	-0.294221	4.57808e-05	0.00268345
FABP3	-0.294676	4.45002e-05	0.00266087
GOLGA5	-0.294912	4.38494e-05	0.00264558
MICAL3	-0.295505	4.22516e-05	0.00257236
PFKL	-0.295552	4.21273e-05	0.00257236
AOX1	-0.295716	4.16977e-05	0.00257236
CMBL	-0.297439	3.74153e-05	0.00234178
SCRN3	-0.297465	3.73536e-05	0.00234178
BAG3	-0.297528	3.72071e-05	0.00234178
BBOX1	-0.29763	3.69687e-05	0.00234178
ZBTB20	-0.297941	3.62499e-05	0.00234178
NPR3	-0.298239	3.55718e-05	0.00233553
CLN8	-0.299629	3.25714e-05	0.00215971
PTPRM	-0.299704	3.24149e-05	0.00215971
UPB1	-0.299992	3.18265e-05	0.00215295
PKP4	-0.300497	3.08196e-05	0.00210611
ACTR1B	-0.300783	3.02616e-05	0.0020893
KCNJ15	-0.300788	3.02519e-05	0.0020893
UBE4A	-0.301548	2.88165e-05	0.00203141
PANK4	-0.301647	2.86342e-05	0.00203141
RNH1	-0.301684	2.85665e-05	0.00203141
NMNAT1	-0.301886	2.81995e-05	0.00203141
PRR14	-0.302022	2.79538e-05	0.00203141
RDH10	-0.302074	2.78611e-05	0.00203141
GLOD4	-0.302502	2.71058e-05	0.00203141
RNF20	-0.302516	2.70819e-05	0.00203141
COL4A1	-0.302661	2.68309e-05	0.00203141
VPS25	-0.30274	2.66951e-05	0.00203141
CROCC	-0.30274	2.6694e-05	0.00203141
INADL	-0.302781	2.66238e-05	0.00203141
DAK	-0.303341	2.5682e-05	0.00203141
ENOSF1	-0.303614	2.52329e-05	0.00203141
RALGAPA1	-0.304069	2.45022e-05	0.00202582
AMN	-0.304531	2.37817e-05	0.00199083
LEMD3	-0.304814	2.33494e-05	0.00197938
BHMT2	-0.306166	2.13854e-05	0.00183613
LRRFIP2	-0.307115	2.01017e-05	0.00174833
MAPT	-0.30807	1.88843e-05	0.00166406
NEDD4L	-0.308137	1.88004e-05	0.00166406
AGL	-0.308152	1.87819e-05	0.00166406
WIPF2	-0.308374	1.85111e-05	0.00166406
CAP2	-0.308462	1.8404e-05	0.00166406
PHKG2	-0.308561	1.82852e-05	0.00166406
RERG	-0.31078	1.5795e-05	0.00151113
DHRS3	-0.31109	1.54746e-05	0.00150193
PHKA2	-0.311944	1.46208e-05	0.00143994
PDZK1	-0.312196	1.43777e-05	0.00143712
MIA2	-0.312234	1.43421e-05	0.00143712
EPHX2	-0.31249	1.40995e-05	0.00143712
HP1BP3	-0.313017	1.36125e-05	0.00142442
GIPC2	-0.313867	1.28601e-05	0.00136704
LRRC40	-0.314094	1.26664e-05	0.00136704
DDAH1	-0.314127	1.26381e-05	0.00136704
CNNM3	-0.314204	1.25734e-05	0.00136704
QPRT	-0.314393	1.24151e-05	0.00136704
BCAM	-0.314689	1.21708e-05	0.00136704
ENPP3	-0.316135	1.10417e-05	0.0012973
SH3BP4	-0.316573	1.07191e-05	0.00128189
PPAP2B	-0.316576	1.07174e-05	0.00128189
PCID2	-0.316765	1.05813e-05	0.00128189
ENO3	-0.316887	1.0494e-05	0.00128189
PKP2	-0.316897	1.04873e-05	0.00128189
KIAA1704	-0.317046	1.03817e-05	0.00128189
PLEKHA7	-0.317759	9.8915e-06	0.00128189
NFIB	-0.317833	9.84221e-06	0.00128189
ZMYND8	-0.31931	8.9e-06	0.00124174
NEBL	-0.320219	8.36366e-06	0.00119173
MID1	-0.321098	7.87424e-06	0.00114639
PRPSAP2	-0.321863	7.47045e-06	0.00111177
SOWAHC	-0.323027	6.89344e-06	0.00104921
SF3A1	-0.323539	6.6532e-06	0.0010362
DOCK1	-0.323615	6.61836e-06	0.0010362
UBE4B	-0.324499	6.22433e-06	0.00101669
CLDN2	-0.329616	4.34628e-06	0.000727676
FITM2	-0.330191	4.1725e-06	0.000716493
PTPRK	-0.330364	4.12155e-06	0.000716493
OPLAH	-0.330615	4.04873e-06	0.000716493
FLOT2	-0.331184	3.88802e-06	0.000716493
CDIPT	-0.331455	3.81372e-06	0.000716493
SHMT1	-0.332125	3.6358e-06	0.000716146
MRI1	-0.333018	3.41065e-06	0.000692156
BHMT	-0.335003	2.95687e-06	0.000618818
ENSA	-0.335918	2.76751e-06	0.000597872
RHPN2	-0.336707	2.61367e-06	0.000583459
ERLIN2	-0.338091	2.36329e-06	0.000545758
PARD6B	-0.338256	2.33486e-06	0.000545758
CNKSR3	-0.338566	2.28258e-06	0.000545758
ENO1	-0.338596	2.27764e-06	0.000545758
ACYP1	-0.339815	2.08309e-06	0.000545758
FNBP1L	-0.34039	1.997e-06	0.000545758
CDH2	-0.34172	1.81038e-06	0.000527134
SCGN	-0.34406	1.52189e-06	0.000463277
FUK	-0.344711	1.44984e-06	0.00046236
OSCP1	-0.344892	1.43036e-06	0.00046236
GOT1	-0.345106	1.40765e-06	0.00046236
ALPL	-0.346574	1.26093e-06	0.00046236
NELFB	-0.348051	1.12818e-06	0.00046236
UHRF2	-0.349813	9.87181e-07	0.000440744
CRYL1	-0.35044	9.41214e-07	0.000440744
ADNP	-0.35163	8.59548e-07	0.000440744
PTGR2	-0.352547	8.01267e-07	0.000440744
NAPRT1	-0.353189	7.62693e-07	0.000440744
ARHGEF28	-0.358318	5.12394e-07	0.00034315
TCEA3	-0.358818	4.92742e-07	0.00034315
UGT2A3	-0.362351	3.7295e-07	0.000312206
FAM84B	-0.364203	3.21848e-07	0.000307916
PALM3	-0.366568	2.66273e-07	0.000297205
MPI	-0.367436	2.48288e-07	0.000297205
CENPV	-0.368042	2.36422e-07	0.000297205
AKR7A2	-0.372098	1.69935e-07	0.000297205
ARHGEF10L	-0.382021	7.43091e-08	0.000248824
USP48	-0.393481	2.76097e-08	0.000184902

[truncated: 3 more sheets: CNA~OS, CNA~PFS, mutation~OS]
