# Supplementary material for: A proteogenomic analysis of clear cell renal cell carcinoma in a Chinese population
Source: Nat Commun. 2022 Apr 19;13:2052. doi: 10.1038/s41467-022-29577-x (PMC9019091; doi:10.1038/s41467-022-29577-x)
Supplement: Supplementary file 6 — Supplementary Data 3 [file 41467_2022_29577_MOESM6_ESM.xlsx]

## Sheet: Description
Supplementary Data 3: Proteomic alterations between ccRCC tumor and tumor adjacent tissues.
Expressed proteins	Proteins for tumor/tumor adjacent differential analysis
Upregulated pathways	Tumor upregulated pathways
Downregulated pathways	Tumor downregulated pathways
Metabolic pathways	ssGSEA estimated metabolic pathway scores of tumor and tumor adjacent samples.
Transcription factor activity	Transcription factor activity profiling in ccRCC

## Sheet: Expressed proteins
Symbol	median T	median TA	mean T	mean TA	FC(T/TA)	p_value (two-sided paired t test)	FDR	None-zero in Tumor	None-zero in Adjacnet	Annotation
ZZEF1	0.036	0.03695	0.0917057	0.115288	0.795453	0.0149737	0.019824	219	232	Predicted membrane proteins,
ZYX	0.8059	0.62395	1.10584	0.717447	1.54135	0.00343005	0.00481665	231	232	Plasma proteins, Predicted intracellular proteins,
ZYG11B	0.00715	0.00575	0.0243985	0.0489285	0.498656	0.806428	0.826444	147	150	Predicted intracellular proteins,
ZW10	0.357	0.5055	1.6076	1.44808	1.11015	0.00201682	0.00289535	226	231	Plasma proteins, Predicted intracellular proteins,
ZSWIM8	1e-05	1e-05	0.00257776	0.00139767	1.84432	0.102566	0.122893	58	46	Predicted intracellular proteins,
ZSCAN18	1e-05	1e-05	0.0377994	0.046464	0.81352	0.0323174	0.0411369	66	87	Predicted intracellular proteins,
ZRANB2	1e-05	1e-05	0.252117	0.0610862	4.12724	5.31e-12	1.37e-11	104	42	Plasma proteins, Predicted intracellular proteins,
ZNRF2	0.02925	0.0856	0.0667842	0.0995	0.671198	4.14e-13	1.14e-12	158	211	Enzymes, Predicted intracellular proteins,
ZNFX1	0.00455	1e-05	0.0629816	0.00808948	7.78562	1.2e-12	3.22e-12	158	86	Plasma proteins, Predicted intracellular proteins, Transcription factors,
ZNF862	1e-05	1e-05	0.00451039	0.00751728	0.600002	0.000569074	0.000857268	31	61	Predicted intracellular proteins,
ZNF806	0.00705	1e-05	0.0278691	0.0115735	2.408	9.81e-09	2.07e-08	120	66
ZNF800	1e-05	1e-05	0.0358388	0.000796422	44.9998	3.77e-15	1.16e-14	91	25	Predicted intracellular proteins, Transcription factors,
ZNF638	0.0459	0.0263	0.188031	0.0732827	2.56583	0.0001965	0.000307353	216	213	Plasma proteins, Predicted intracellular proteins,
ZNF622	1e-05	1e-05	0.0373783	0.021173	1.76538	1.04e-06	1.93e-06	75	28	Predicted intracellular proteins,
ZNF598	1e-05	1e-05	0.0988802	0.0166654	5.93325	1.36e-06	2.49e-06	71	34
ZNF592	1e-05	1e-05	0.00206496	0.00106349	1.94168	3.12e-08	6.38e-08	65	19	Predicted intracellular proteins, Transcription factors,
ZNF512	0.0758	0.0283	0.161136	0.159783	1.00846	1.51e-06	2.77e-06	197	154	Predicted intracellular proteins, Transcription factors,
ZNF384	0.0078	1e-05	0.045396	0.0313494	1.44807	2.66e-14	7.77e-14	125	47	Cancer-related genes, Predicted intracellular proteins, Transcription factors,
ZNF346	1e-05	1e-05	0.0337488	0.00877138	3.8476	3.65e-07	6.98e-07	81	36	Predicted intracellular proteins,
ZNF326	0.07605	0.1026	0.13854	0.198836	0.696754	2.37e-06	4.29e-06	213	229	Predicted intracellular proteins,
ZNF259	0.0668	0.0278	0.13995	0.0651184	2.14916	4.59e-09	9.91e-09	209	174
ZNF207	0.82485	0.45165	2.43393	2.0358	1.19557	0.568446	0.602611	206	205	Plasma proteins, Predicted intracellular proteins,
ZNF185	0.0031	0.0405	0.0303812	0.0609213	0.498695	5.38e-25	2.79e-24	119	208	Plasma proteins, Predicted intracellular proteins,
ZNF148	0.00635	1e-05	0.0168094	0.00817884	2.05523	5.34e-05	8.72e-05	135	103	Disease related genes, Plasma proteins, Predicted intracellular proteins, Transcription factors,
ZMYND8	0.02355	0.0053	0.0592338	0.0309242	1.91545	1.63e-11	4.09e-11	197	151	Predicted intracellular proteins,
ZMYND11	1e-05	0.01115	0.0196262	0.0295078	0.665119	1.57e-06	2.88e-06	85	132	Disease related genes, Plasma proteins, Predicted intracellular proteins, Predicted membrane proteins,
ZMYM6NB	1e-05	1e-05	0.0767391	0.0413496	1.85586	0.00499034	0.00689444	86	62
ZMYM3	1e-05	1e-05	0.0210375	0.00361371	5.8216	1.45e-06	2.66e-06	61	24	Disease related genes, Plasma proteins, Predicted intracellular proteins,
ZMPSTE24	0.6285	0.75955	0.923196	0.843478	1.09451	0.00555228	0.0076403	230	232	Disease related genes, Enzymes, Potential drug targets, Predicted membrane proteins, Transporters,
ZMAT2	1e-05	1e-05	0.0567184	0.044174	1.28398	0.00167913	0.00243023	105	76	Predicted intracellular proteins,
ZHX3	1e-05	1e-05	0.01497	0.0251586	0.595026	0.00493309	0.00682444	37	62	Plasma proteins, Predicted intracellular proteins, Transcription factors,
ZHX2	0.0154	0.0034	0.0526348	0.0169424	3.1067	3.8e-08	7.74e-08	164	119	Plasma proteins, Predicted intracellular proteins, Transcription factors,
ZGPAT	0.0047	0.00305	0.0383458	0.0487347	0.786828	0.800682	0.820903	119	117	Predicted intracellular proteins, Transcription factors,
ZFYVE26	0.0022	1e-05	0.0258364	0.00869543	2.97126	6.17e-09	1.32e-08	137	78	Disease related genes, Predicted intracellular proteins,
ZFYVE21	0.0422	0.08195	0.0720758	0.163463	0.44093	4.64e-06	8.23e-06	164	196	Predicted intracellular proteins,
ZFYVE20	1e-05	0.02025	0.0240384	0.0348654	0.689464	8.92e-12	2.27e-11	110	174
ZFYVE19	0.03235	0.0451	0.0754467	0.082602	0.913377	0.000249247	0.000387521	178	206	Disease related genes, Predicted intracellular proteins,
ZFYVE16	0.0095	0.0074	0.0411654	0.0459339	0.896188	0.514008	0.548985	185	176	Predicted intracellular proteins,
ZFYVE1	0.00375	0.0431	0.0663092	0.119056	0.556961	1.8e-15	5.66e-15	128	194	Predicted intracellular proteins,
ZFR	0.20015	0.1888	0.388865	0.596079	0.652371	0.52307	0.557844	222	226	Predicted intracellular proteins,
ZFPL1	0.0337	0.01655	0.0997766	0.0623607	1.59999	0.000696518	0.00104127	164	133	Predicted intracellular proteins, Predicted membrane proteins,
ZFP91	1e-05	1e-05	0.00907901	0.00753849	1.20435	0.206613	0.23593	79	89	Enzymes, Predicted intracellular proteins, Transcription factors,
ZFAND2B	0.0188	0.0366	0.111077	0.37546	0.295843	3.88e-07	7.39e-07	148	181	Predicted intracellular proteins,
ZFAND1	0.02775	1e-05	0.0650214	0.0154144	4.21824	2.23e-08	4.62e-08	146	99	Predicted intracellular proteins,
ZER1	0.0042	0.01195	0.0216195	0.0278994	0.774909	4.13e-09	8.94e-09	139	185	Predicted intracellular proteins,
ZEB2	0.00355	1e-05	0.0116714	0.00470362	2.48136	6.69e-14	1.92e-13	136	58	Disease related genes, Predicted intracellular proteins, Transcription factors,
ZDHHC5	1e-05	1e-05	0.0172544	0.0098081	1.7592	7.64e-06	1.33e-05	109	64	Enzymes, Plasma proteins, Predicted intracellular proteins, Predicted membrane proteins,
ZDHHC13	1e-05	1e-05	0.0299533	0.00932922	3.2107	1.92e-08	3.99e-08	105	54	Enzymes, Predicted membrane proteins, Transporters,
ZCCHC8	0.12055	0.0278	0.686582	0.1988	3.45362	3.07e-07	5.89e-07	210	192	Predicted intracellular proteins,
ZC3HC1	0.0285	0.01275	0.0569769	0.0397758	1.43245	4.9e-05	8.04e-05	188	163	Predicted intracellular proteins,
ZC3HAV1L	0.29635	0.02565	0.447385	0.0731865	6.11295	2.6e-19	9.82e-19	207	146	Predicted intracellular proteins,
ZC3HAV1	0.3087	0.14365	0.501597	0.275073	1.82351	0.00632224	0.00865394	227	232	Plasma proteins, Predicted intracellular proteins,
ZC3H7B	0.0088	0.01055	0.108231	0.101379	1.06759	0.122831	0.145519	164	176	Predicted intracellular proteins,
ZC3H7A	1e-05	1e-05	0.0232241	0.00934004	2.4865	2.03e-05	3.43e-05	94	53	Predicted intracellular proteins,
ZC3H4	0.00835	0.00515	0.0180071	0.00870603	2.06834	0.0600789	0.0740617	158	152	Predicted intracellular proteins, Transcription factors,
ZC3H18	0.0154	0.0089	0.0268863	0.0277202	0.969915	0.0115419	0.0154637	171	153	Predicted intracellular proteins,
ZC3H15	0.04305	0.12615	0.159623	0.22814	0.699669	1.19e-10	2.83e-10	169	211	Predicted intracellular proteins,
ZC3H14	0.0268	0.0212	0.0744718	0.0553138	1.34635	0.291178	0.325337	176	172	Disease related genes, Predicted intracellular proteins,
ZC3H11A	0.0617	0.04535	0.16587	0.0980849	1.69109	0.0694518	0.0849388	206	203	Predicted intracellular proteins,
ZC2HC1A	1e-05	1e-05	0.00370983	0.00515983	0.718983	0.000697999	0.00104327	44	74	Predicted intracellular proteins,
ZBTB8OS	0.1241	0.0903	0.253849	0.350919	0.723385	0.374162	0.409802	198	191	Predicted intracellular proteins,
ZBTB20	0.06055	0.0583	0.118625	0.114743	1.03383	0.206126	0.235485	197	209	Disease related genes, Predicted intracellular proteins, Transcription factors,
ZAP70	1e-05	1e-05	0.0162697	0.000573922	28.3483	1.83e-16	6.05e-16	75	7	Disease related genes, Enzymes, Plasma proteins, Potential drug targets, Predicted intracellular proteins, RAS pathway related proteins,
ZAK	0.0594	0.00615	0.107355	0.0282835	3.79568	3.09e-15	9.58e-15	191	124
ZADH2	0.0465	0.81225	0.157454	1.02529	0.15357	1.26e-36	1.17e-35	179	230	Enzymes, Predicted intracellular proteins,
YY1	1e-05	1e-05	0.0451791	0.021281	2.12298	0.00905107	0.0122462	108	93	Disease related genes, Plasma proteins, Predicted intracellular proteins, Transcription factors,
YWHAZ	40.3916	30.3184	52.0161	33.3959	1.55756	0.000100311	0.000160493	232	232	Plasma proteins, Predicted intracellular proteins, Transporters,
YWHAQ	22.6527	19.7135	32.165	23.4888	1.36938	0.0146026	0.0193539	232	232	Plasma proteins, Predicted intracellular proteins,
YWHAH	14.5373	13.2909	20.8493	15.5132	1.34397	0.531621	0.566381	232	232	Cancer-related genes, Plasma proteins, Predicted intracellular proteins,
YWHAG	15.6302	14.8582	21.5286	17.4814	1.23152	0.663322	0.693977	232	232	Disease related genes, Plasma proteins, Predicted intracellular proteins,
YWHAE	127.627	106.539	139.667	112.811	1.23807	0.173053	0.200028	232	232	Cancer-related genes, Plasma proteins, Predicted intracellular proteins,
YWHAB	19.6651	21.4816	26.4702	23.3589	1.13319	0.193691	0.222082	232	232	Cancer-related genes, Plasma proteins, Predicted intracellular proteins,
YTHDF3	0.07185	0.04775	0.10752	0.0558437	1.92538	6.15e-05	9.99e-05	179	147	Predicted intracellular proteins,
YTHDF2	1e-05	1e-05	0.0387874	0.0310795	1.24801	0.0702991	0.0859172	105	88	Plasma proteins, Predicted intracellular proteins,
YTHDF1	0.02285	0.002005	0.0518153	0.0320291	1.61776	0.000609617	0.000915497	147	116	Predicted intracellular proteins,
YTHDC2	0.0316	0.0174	0.0777976	0.031978	2.43285	0.000537971	0.000812266	197	182	Enzymes, Predicted intracellular proteins,
YTHDC1	1e-05	1e-05	0.120108	0.0366956	3.27309	0.000113566	0.000181102	100	63	Plasma proteins, Predicted intracellular proteins,
YRDC	1e-05	1e-05	0.0184264	0.0485558	0.37949	0.000962347	0.00142286	59	88	Predicted intracellular proteins,
YPEL5	1e-05	1e-05	0.0275497	0.0473767	0.581502	0.618925	0.652034	80	82	Predicted intracellular proteins,
YOD1	0.01705	0.01375	0.0417515	0.0267026	1.56357	0.835658	0.852911	138	142	Enzymes, Predicted intracellular proteins,
YME1L1	0.12355	0.6682	0.954297	1.67999	0.568037	4.32e-20	1.7e-19	209	230	Disease related genes, Enzymes, Potential drug targets, Predicted intracellular proteins, Predicted membrane proteins,
YLPM1	0.0366	0.03565	0.094149	0.0619194	1.52051	0.25451	0.286881	206	221	Plasma proteins, Predicted intracellular proteins,
YKT6	0.69225	1.0907	4.14577	5.67081	0.731073	2.72e-06	4.89e-06	220	231	Predicted intracellular proteins,
YIPF6	0.1058	0.1023	0.166801	0.135192	1.23381	0.829034	0.847102	158	163	Predicted membrane proteins,
YIPF4	0.1012	0.1168	0.152557	0.265885	0.573771	0.685155	0.71435	173	177	Predicted intracellular proteins, Predicted membrane proteins,
YIPF3	0.06375	0.1079	0.127681	0.121236	1.05316	0.142424	0.166774	207	207	Predicted intracellular proteins, Predicted membrane proteins, Transporters,
YIF1B	0.3472	0.1844	0.439096	0.248915	1.76404	0.0138297	0.0183797	220	219	Predicted intracellular proteins, Predicted membrane proteins,
YIF1A	0.57495	0.44965	2.89907	3.94716	0.734469	0.626272	0.659009	206	207	Predicted intracellular proteins, Predicted membrane proteins,
YES1	0.1811	0.30985	0.279597	0.388376	0.719912	3.59e-10	8.32e-10	204	231	Enzymes, FDA approved drug targets, Plasma proteins, Predicted intracellular proteins,
YDJC	1e-05	1e-05	1.23841	0.0212052	58.4012	0.0099204	0.0133701	80	61	Predicted intracellular proteins,
YBX3	0.2652	0.07315	0.645278	0.129087	4.9988	1.64e-11	4.11e-11	203	159	Predicted intracellular proteins, Transcription factors,
YBX1	0.2155	0.104	1.00178	0.350589	2.85743	0.00112659	0.00165593	172	153	Cancer-related genes, Plasma proteins, Predicted intracellular proteins, Transcription factors,
YARS2	0.09285	0.44425	0.243756	0.536523	0.454325	2.05e-21	8.7e-21	216	231	Disease related genes, Enzymes, Plasma proteins, Potential drug targets, Predicted intracellular proteins,
YARS	1.03265	0.971	1.25788	1.14541	1.09819	0.987213	0.989119	232	232	Disease related genes, Enzymes, Plasma proteins, Potential drug targets, Predicted intracellular proteins,
YAP1	0.1592	0.20575	0.277724	0.481268	0.577067	1.32e-05	2.26e-05	215	228	Disease related genes, Predicted intracellular proteins,
XYLB	0.0554	0.9612	0.22237	1.79742	0.123717	1.19e-33	9.47e-33	173	226	Enzymes, Predicted intracellular proteins,Metabolism-related
XXYLT1	1e-05	1e-05	0.0309675	0.0051719	5.98764	6.13e-18	2.17e-17	107	24	Enzymes, Predicted intracellular proteins,
XRN2	0.24275	0.29775	0.395041	0.475343	0.831065	0.0227911	0.0295018	228	232	Predicted intracellular proteins,
XRN1	0.0612	0.0353	0.276343	0.483928	0.571042	0.893266	0.905351	209	209	Predicted intracellular proteins,
XRCC6BP1	1e-05	0.0132	0.00492815	0.0414881	0.118785	4e-34	3.28e-33	9	128
XRCC6	10.7166	10.443	12.146	10.7977	1.12487	0.107239	0.128154	232	232	Cancer-related genes, Plasma proteins, Predicted intracellular proteins,
XRCC5	8.0349	7.1878	8.983	7.96382	1.12798	0.325631	0.360122	231	232	Cancer-related genes, Plasma proteins, Predicted intracellular proteins,
XRCC4	0.0717	0.0435	0.177159	0.11819	1.49893	0.0434349	0.0544303	201	191	Cancer-related genes, Disease related genes, Predicted intracellular proteins,
XRCC1	0.04505	0.04455	0.100036	0.104403	0.958165	0.0147713	0.0195667	181	201	Cancer-related genes, Disease related genes, Predicted intracellular proteins,
XPOT	0.17315	0.0389	0.29729	0.0800275	3.71485	2.95e-17	1.01e-16	226	215	Predicted intracellular proteins, Transporters,
XPO7	0.31715	0.5501	0.486672	0.974466	0.499424	4.19e-11	1.03e-10	230	232	Predicted intracellular proteins, Predicted membrane proteins, Transporters,
XPO6	1e-05	1e-05	0.00891422	0.00061694	14.4491	8.17e-09	1.73e-08	82	39	Predicted intracellular proteins,
XPO5	0.08035	0.0329	0.156425	0.078727	1.98694	0.0212083	0.0275856	211	216	Predicted intracellular proteins, Transporters,
XPO4	0.084	0.06505	0.138643	0.0971446	1.42719	0.361099	0.39675	215	228	Plasma proteins, Predicted intracellular proteins, Transporters,
XPO1	1.5385	1.0684	1.99412	1.3589	1.46745	7.25e-05	0.000117072	232	232	Cancer-related genes, Plasma proteins, Predicted intracellular proteins, Transporters,
XPNPEP3	0.2739	0.7897	1.4035	2.41644	0.580812	1.54e-18	5.64e-18	226	232	Disease related genes, Enzymes, Potential drug targets, Predicted intracellular proteins,
XPNPEP2	1e-05	4.55615	0.125975	4.94029	0.0254996	3.03e-92	1.38e-89	24	222	Disease related genes, Enzymes, Potential drug targets, Predicted intracellular proteins,
XPNPEP1	1.20135	1.182	1.47718	1.2259	1.20498	0.0614501	0.0756365	232	232	Enzymes, Predicted intracellular proteins,
XPC	0.0522	0.1352	0.0885838	0.196657	0.450448	1.7e-15	5.36e-15	209	229	Cancer-related genes, Disease related genes, Plasma proteins, Predicted intracellular proteins,
XIAP	0.02115	0.02195	0.114362	0.153243	0.746277	0.709288	0.737184	168	172	Cancer-related genes, Disease related genes, Enzymes, FDA approved drug targets, Plasma proteins, Predicted intracellular proteins,
XAB2	0.04665	0.02285	0.113512	0.0920215	1.23354	0.000111514	0.000177908	198	173	Plasma proteins, Predicted intracellular proteins,
WWTR1	1e-05	1e-05	0.0379413	0.0274309	1.38316	0.78193	0.804059	84	84	Cancer-related genes, Predicted intracellular proteins,
WWOX	1e-05	0.0171	0.209305	0.379553	0.551449	6.48e-09	1.39e-08	107	163	Disease related genes, Predicted intracellular proteins,
WWC3	0.008	1e-05	0.0259507	0.00355547	7.29881	2.59e-27	1.51e-26	145	35	Predicted intracellular proteins,
WWC1	1e-05	1e-05	0.0139411	0.0545869	0.255392	0.000436032	0.000663868	59	25	Predicted intracellular proteins,
WTAP	0.1465	0.08065	0.54087	0.295725	1.82896	0.00738866	0.0100644	187	171	Predicted intracellular proteins,
WRNIP1	0.0869	0.07255	0.117493	0.0934982	1.25663	0.0349698	0.0443268	207	223	Enzymes, Plasma proteins, Predicted intracellular proteins,
WRAP73	1e-05	1e-05	0.0355144	0.0202411	1.75457	0.000100607	0.000160932	89	49	Predicted intracellular proteins,
WRAP53	1e-05	1e-05	0.0208181	0.0217181	0.958564	2.01e-06	3.65e-06	61	23	Disease related genes, Predicted intracellular proteins,
WNT9B	1e-05	1e-05	0.00110504	0.0627765	0.0176028	3.65e-18	1.31e-17	5	78	Predicted intracellular proteins, Predicted secreted proteins,
WNK1	0.03675	0.0137	0.0531152	0.0234372	2.26628	7.5e-05	0.000120989	209	200	Disease related genes, Enzymes, Plasma proteins, Potential drug targets, Predicted intracellular proteins,
WLS	0.0034	0.04425	0.0376261	0.0892257	0.421695	3.56e-19	1.34e-18	117	195	Predicted intracellular proteins, Predicted membrane proteins, Transporters,
WIPI2	0.07585	0.06485	0.114899	0.105356	1.09058	0.479429	0.514853	180	172	Predicted intracellular proteins,
WIPF2	0.0192	0.0273	0.0386137	0.0402266	0.959905	0.01237	0.0165183	164	185	Predicted intracellular proteins,
WIPF1	0.10555	0.0145	0.223064	0.0490456	4.54809	1.6e-22	7.17e-22	203	134	Disease related genes, Predicted intracellular proteins,
WIBG	0.06805	0.0121	0.153708	0.0793894	1.93613	4.41e-07	8.36e-07	165	118
WFS1	0.01975	0.0455	0.0606211	0.0582383	1.04092	6.2e-12	1.6e-11	192	224	Disease related genes, Plasma proteins, Potential drug targets, Predicted membrane proteins, Transporters,
WFDC2	1e-05	1e-05	0.010548	0.193936	0.054389	5.12e-21	2.13e-20	9	90	Cancer-related genes, Predicted intracellular proteins, Predicted secreted proteins,
WDSUB1	1e-05	0.03745	0.0175241	0.094783	0.184886	1.56e-38	1.62e-37	54	186	Plasma proteins, Predicted intracellular proteins,
WDR92	1e-05	1e-05	0.0367718	0.0332776	1.105	0.0151517	0.0200486	87	112	Predicted intracellular proteins,
WDR91	0.63335	0.35335	0.958677	0.572964	1.67319	0.317025	0.351675	227	232	Predicted intracellular proteins,
WDR82	0.1266	0.112	0.406889	0.497991	0.817061	0.757807	0.782464	212	214	Predicted intracellular proteins,
WDR81	0.27235	0.17855	0.387082	0.249203	1.55328	0.228358	0.259091	229	231	Disease related genes, Predicted intracellular proteins,
WDR77	0.8149	1.2262	0.994098	1.34166	0.740945	9.94e-09	2.09e-08	229	232	Predicted intracellular proteins,
WDR75	0.03465	0.00465	0.0626054	0.0232845	2.68871	3.66e-17	1.25e-16	197	131	Predicted intracellular proteins,
WDR74	0.0064	1e-05	0.079778	0.0220682	3.61506	4.23e-24	2.08e-23	132	29	Predicted intracellular proteins,
WDR72	1e-05	0.1157	0.0041022	0.217531	0.018858	1.05e-66	6.23e-65	21	198	Disease related genes, Predicted intracellular proteins,
WDR70	0.0141	0.00865	0.0551604	0.0192282	2.86872	0.0114065	0.0152964	180	167	Predicted intracellular proteins,
WDR7	0.0162	0.02375	0.0377863	0.0432208	0.874263	0.00332286	0.00467426	209	220	Plasma proteins, Predicted intracellular proteins,
WDR61	0.7713	1.0588	1.0191	1.16522	0.8746	1.85e-07	3.61e-07	227	232	Predicted intracellular proteins,
WDR59	0.01665	0.01625	0.0563227	0.0593704	0.948667	0.039707	0.0499568	165	189	Predicted intracellular proteins,
WDR55	0.0443	0.0139	0.103749	0.0374962	2.76693	0.000126484	0.000201084	175	151	Predicted intracellular proteins,
WDR54	0.07785	0.07045	0.153597	0.117829	1.30355	0.112839	0.134361	172	191	Predicted intracellular proteins,
WDR5	0.71505	0.77415	0.840845	0.857892	0.980129	0.000346611	0.00053207	221	232	Predicted intracellular proteins,
WDR48	0.0163	0.05475	0.0579531	0.0823106	0.704079	1.79e-14	5.29e-14	160	217	Predicted intracellular proteins,
WDR47	0.0021	1e-05	0.0108262	0.00300457	3.60325	2.54e-07	4.9e-07	124	86	Predicted intracellular proteins,
WDR46	1e-05	1e-05	0.0327156	0.00235315	13.9029	7.42e-13	2.02e-12	79	19	Plasma proteins, Predicted intracellular proteins,
WDR45B	0.2371	0.1597	0.405335	0.46075	0.879728	0.115765	0.137664	213	224	Predicted intracellular proteins,
WDR45	0.01105	0.0529	0.052879	0.152059	0.347753	3.74e-16	1.21e-15	129	199	Disease related genes, Predicted intracellular proteins, Predicted membrane proteins,
WDR44	0.11535	0.05985	0.302274	0.208815	1.44756	0.514617	0.549437	216	226	Plasma proteins, Predicted intracellular proteins,
WDR43	0.03295	0.0032	0.0708692	0.0193153	3.66906	2.77e-21	1.17e-20	206	126	Predicted intracellular proteins,
WDR41	1e-05	1e-05	0.13146	0.0020116	65.3513	9.98e-14	2.84e-13	73	13	Predicted intracellular proteins,
WDR4	1e-05	1e-05	0.0392231	0.0162022	2.42085	1.1e-05	1.89e-05	66	31	Predicted intracellular proteins,
WDR37	0.23395	0.6544	0.324761	0.878724	0.369582	1.26e-16	4.2e-16	223	231	Predicted intracellular proteins,
WDR36	0.07925	0.01855	0.138962	0.0435494	3.19091	3.02e-08	6.18e-08	211	197	Disease related genes, Predicted intracellular proteins,
WDR35	0.0269	0.01525	1.1562	0.386575	2.99089	0.353064	0.388627	169	183	Disease related genes, Predicted intracellular proteins,
WDR34	1e-05	1e-05	0.02253	0.0156063	1.44366	0.172938	0.199927	75	67	Disease related genes, Predicted intracellular proteins,
WDR33	0.01315	1e-05	0.0341284	0.0377124	0.904965	8.29e-12	2.12e-11	154	85	Predicted intracellular proteins, Predicted membrane proteins,
WDR3	0.09635	0.04695	0.188684	0.0921197	2.04825	0.00489584	0.00677677	216	214	Plasma proteins, Predicted intracellular proteins,
WDR26	0.08995	0.07025	0.139706	0.0896447	1.55844	0.559856	0.594319	221	225	Disease related genes, Plasma proteins, Predicted intracellular proteins,
WDR24	0.02005	0.03055	0.0891276	0.0772552	1.15368	0.0370925	0.0468541	162	181	Predicted intracellular proteins,
WDR20	1e-05	0.02055	0.0266342	0.0800513	0.332714	3.66e-24	1.81e-23	58	162	Predicted intracellular proteins,
WDR19	1e-05	0.00125	0.0146268	0.0253156	0.577776	0.242058	0.273822	111	119	Disease related genes, Predicted intracellular proteins,
WDR18	0.07215	0.04995	0.149396	0.0834701	1.78982	0.00052458	0.00079287	199	176	Plasma proteins, Predicted intracellular proteins,
WDR13	0.0937	0.27505	0.202538	0.363858	0.55664	2.89e-18	1.04e-17	197	231	Predicted intracellular proteins,
WDR12	0.26935	0.0896	0.466622	0.175915	2.65255	0.0369633	0.0466989	212	223	Plasma proteins, Predicted intracellular proteins,
WDR11	0.1974	0.24545	0.260979	0.391345	0.666877	1.03e-07	2.05e-07	227	232	Disease related genes, Plasma proteins, Predicted intracellular proteins, Predicted membrane proteins,
WDR1	10.2306	13.0135	11.7266	13.3165	0.880611	5.58e-08	1.12e-07	232	232	Plasma proteins, Predicted intracellular proteins,
WDFY4	0.00145	1e-05	0.0403277	0.000688707	58.5557	4.68e-33	3.62e-32	139	14	Predicted intracellular proteins, Predicted membrane proteins,
WDFY3	0.00995	0.01575	0.0211205	0.0349224	0.604784	7.91e-08	1.58e-07	196	222	Disease related genes, Predicted intracellular proteins,
WDFY2	1e-05	1e-05	0.00307694	0.0395484	0.0778019	0.0001896	0.000296945	37	60	Predicted intracellular proteins,
WDFY1	0.6922	0.49755	0.885447	0.77065	1.14896	0.247017	0.278955	232	232	Predicted intracellular proteins,
WBSCR22	1e-05	1e-05	0.0162259	0.00453086	3.58119	5.41e-08	1.09e-07	72	26
WBSCR16	1e-05	0.04595	0.0197123	0.12538	0.157221	3.7e-26	2.04e-25	57	163
WBP4	1e-05	1e-05	0.045267	0.0329292	1.37468	0.000445043	0.000677446	108	74	Predicted intracellular proteins,
WBP2	0.31035	0.0929	1.6837	0.75966	2.21639	0.207313	0.236654	181	183	Disease related genes, Predicted intracellular proteins,
WBP11	0.0535	0.01395	0.0946334	0.0421594	2.24465	0.000593314	0.000892673	178	163	Predicted intracellular proteins,
WASL	0.1711	0.30475	0.471906	0.37065	1.27319	1.39e-09	3.09e-09	218	232	Plasma proteins, Predicted intracellular proteins,Metabolism-related
WASH1	0.2765	0.42815	0.375743	0.565675	0.664239	3.62e-09	7.85e-09	221	232
WASF2	0.40705	0.5375	0.510997	0.727336	0.70256	0.000234898	0.000365682	228	230	Predicted intracellular proteins,
WAS	0.1527	1e-05	0.483411	0.0587015	8.23507	4.65e-54	1.15e-52	216	58	Cancer-related genes, Disease related genes, Predicted intracellular proteins,
WARS2	0.0368	0.33175	0.158021	0.409229	0.386143	6.86e-30	4.54e-29	169	230	Disease related genes, Enzymes, Potential drug targets, Predicted intracellular proteins,
WARS	4.76285	3.3155	7.29563	3.6037	2.02448	0.000288298	0.000445852	231	232	Disease related genes, Enzymes, Plasma proteins, Potential drug targets, Predicted intracellular proteins,
WAPAL	0.0071	0.00215	0.0213053	0.00789241	2.69946	1.08e-07	2.13e-07	170	128
WAC	1e-05	1e-05	0.0124204	0.023527	0.527923	0.0423736	0.0531645	78	96	Disease related genes, Predicted intracellular proteins, Predicted membrane proteins,
VWF	1.56615	0.12745	2.01672	0.251069	8.03253	1.39e-57	4.25e-56	232	232	Cancer-related genes, Candidate cardiovascular disease genes, Disease related genes, FDA approved drug targets, Plasma proteins, Predicted secreted proteins,
VWA9	1e-05	1e-05	0.0192275	0.00614496	3.129	5.83e-07	1.1e-06	83	39
VWA8	0.06995	1.18425	0.256459	1.32216	0.19397	2.93e-41	3.55e-40	214	232	Predicted intracellular proteins,
VWA5A	0.2612	0.41065	0.357993	0.615549	0.581583	1.3e-11	3.28e-11	222	232	Predicted intracellular proteins,
VWA3B	0.0191	0.0057	0.0331684	0.0204057	1.62545	2.01e-06	3.66e-06	164	120	Disease related genes, Predicted intracellular proteins,
VWA2	1e-05	0.00465	0.000586595	0.00720065	0.0814642	1.26e-33	1e-32	13	137	Predicted intracellular proteins, Predicted secreted proteins,
VWA1	8.24845	4.21735	11.9049	5.10179	2.33348	1.43e-05	2.45e-05	231	232	Predicted intracellular proteins, Predicted secreted proteins,
VTN	18.4968	34.2814	68.0153	41.9838	1.62004	4.94e-07	9.35e-07	232	232	Cancer-related genes, Candidate cardiovascular disease genes, Plasma proteins, Predicted secreted proteins,
VTI1B	0.0512	0.08925	0.212216	0.19235	1.10328	0.0255844	0.0329766	148	169	Predicted intracellular proteins, Predicted membrane proteins, Transporters,
VTI1A	0.01775	0.06355	0.0684836	0.0891947	0.767798	2.08e-07	4.04e-07	123	174	Predicted intracellular proteins, Predicted membrane proteins,
VTA1	0.91665	0.9162	1.08764	1.07275	1.01388	0.0208596	0.027171	232	232	Plasma proteins, Predicted intracellular proteins,
VSNL1	1e-05	1e-05	0.0133814	0.156921	0.0852745	9.87e-20	3.81e-19	14	100	Predicted intracellular proteins,
VSIG4	1e-05	1e-05	0.106157	0.00308608	34.3988	6.51e-13	1.77e-12	72	15	Plasma proteins, Predicted membrane proteins,
VRK3	1e-05	1e-05	0.0135161	0.0162186	0.833371	0.0189883	0.0248671	88	110	Enzymes, Plasma proteins, Predicted intracellular proteins,
VRK2	0.00805	1e-05	0.0139029	0.00654211	2.12514	1.23e-06	2.27e-06	145	105	Enzymes, Predicted intracellular proteins, Predicted membrane proteins,
VRK1	1e-05	1e-05	0.0478037	0.0424262	1.12675	1.6e-06	2.92e-06	107	54	Disease related genes, Enzymes, Plasma proteins, Potential drug targets, Predicted intracellular proteins, Predicted membrane proteins,
VPS8	0.0277	0.01955	0.0506687	0.0464573	1.09065	0.174774	0.201914	197	213	Predicted intracellular proteins,
VPS54	1e-05	1e-05	0.0114845	0.0031622	3.63182	1.26e-09	2.83e-09	91	39	Predicted intracellular proteins,
VPS53	0.0782	0.12135	0.131863	0.195204	0.675512	1.92e-09	4.24e-09	218	231	Disease related genes, Predicted intracellular proteins,
VPS52	0.1379	0.1644	0.211714	0.259019	0.817368	1.17e-06	2.16e-06	217	232	Predicted intracellular proteins,
VPS51	0.08325	0.11195	0.110036	0.13495	0.815386	5.25e-08	1.06e-07	219	232	Predicted intracellular proteins,
VPS4B	0.82665	0.8162	1.24234	1.72046	0.722097	0.00424778	0.00590841	231	232	Enzymes, Plasma proteins, Predicted intracellular proteins,
VPS4A	0.7482	1.25205	0.913	1.49422	0.611023	1.1e-11	2.78e-11	227	232	Enzymes, Predicted intracellular proteins,
VPS45	0.2716	0.34395	0.32293	0.414647	0.778807	3.63e-07	6.94e-07	231	232	Disease related genes, Plasma proteins, Predicted intracellular proteins,
VPS41	0.05335	0.04225	0.0794904	0.0642968	1.2363	0.50411	0.539206	215	216	Plasma proteins, Predicted intracellular proteins,
VPS39	0.11655	0.04785	0.422973	0.113657	3.7215	0.000533558	0.00080577	224	231	Plasma proteins, Predicted intracellular proteins,
VPS37C	0.1004	0.078	0.190574	0.180786	1.05414	0.00666261	0.00910098	196	171	Predicted intracellular proteins,
VPS37B	0.02505	0.03855	0.0377775	0.0709583	0.53239	9.13e-06	1.58e-05	174	200	Predicted intracellular proteins,
VPS37A	0.0264	0.04175	0.317839	0.158838	2.00103	0.000167616	0.000263252	160	198	Disease related genes, Predicted intracellular proteins,
VPS36	0.5495	0.75795	0.7186	0.878941	0.817575	8.67e-07	1.62e-06	230	232	Predicted intracellular proteins,
VPS35	2.11525	3.1059	2.48621	3.28722	0.756325	1.32e-12	3.51e-12	232	232	Disease related genes, Plasma proteins, Predicted intracellular proteins,
VPS33B	0.13035	0.1644	0.262961	0.30147	0.872263	2.81e-07	5.41e-07	212	232	Disease related genes, Predicted intracellular proteins,
VPS33A	0.22505	0.16375	0.278734	0.212556	1.31134	0.782457	0.804373	228	231	Disease related genes, Predicted intracellular proteins,
VPS29	1.38785	2.2827	1.72268	2.42006	0.711833	1.29e-10	3.07e-10	230	232	Plasma proteins, Predicted intracellular proteins,
VPS28	0.45695	0.48915	0.643898	0.630794	1.02077	0.00844377	0.0114436	228	231	Predicted intracellular proteins,
VPS26B	0.31315	0.3323	4.0447	3.52522	1.14736	0.00217248	0.00311021	229	232	Predicted intracellular proteins,
VPS26A	2.4284	4.0595	2.80282	4.40954	0.635627	6.06e-15	1.84e-14	231	232	Plasma proteins, Predicted intracellular proteins,
VPS25	1.09225	1.31775	1.42337	1.83088	0.777421	6.29e-06	1.1e-05	227	232	Predicted intracellular proteins,
VPS18	0.1605	0.1081	0.2478	0.154235	1.60664	0.731091	0.757786	224	232	Predicted intracellular proteins,
VPS16	0.37	0.3497	0.573336	0.40253	1.42433	0.451231	0.487308	228	232	Disease related genes, Predicted intracellular proteins,
VPS13D	1e-05	0.0019	0.00876142	0.0433853	0.201945	1e-25	5.41e-25	67	174	Predicted intracellular proteins,
VPS13C	0.17975	0.3431	0.238634	0.404935	0.589315	1.56e-17	5.42e-17	230	232	Disease related genes, Predicted intracellular proteins,
VPS13A	0.049	0.13145	0.0955394	0.185945	0.513804	6.2e-16	1.99e-15	219	232	Disease related genes, Predicted intracellular proteins,
VPS11	0.17075	0.11765	0.339552	0.167214	2.03064	0.696892	0.725546	224	232	Disease related genes, Predicted intracellular proteins,
VPRBP	0.0183	0.0337	0.0395808	0.0605093	0.654128	3.18e-08	6.5e-08	207	226
VNN2	1e-05	1e-05	0.103574	0.00335556	30.8665	3.6e-19	1.35e-18	85	13	Enzymes, Predicted intracellular proteins, Predicted membrane proteins,Metabolism-related
VNN1	1e-05	0.2884	0.393211	0.589925	0.666544	2.49e-28	1.53e-27	97	197	Enzymes, Plasma proteins, Predicted intracellular proteins,Metabolism-related
VMA21	0.1408	1e-05	0.681921	0.0310455	21.9652	1.92e-29	1.25e-28	169	57	Disease related genes, Predicted membrane proteins,
VLDLR	1e-05	1e-05	0.0453754	0.00604453	7.50686	1.64e-15	5.17e-15	113	39	Disease related genes, Predicted intracellular proteins, Predicted membrane proteins,
VKORC1L1	0.3633	0.17575	0.587594	0.229513	2.56017	9.07e-06	1.57e-05	211	194	Enzymes, FDA approved drug targets, Predicted membrane proteins,Metabolism-related
VKORC1	1.37545	0.3403	2.20304	0.632533	3.48288	1.78e-08	3.71e-08	184	146	Disease related genes, Enzymes, FDA approved drug targets, Predicted intracellular proteins, Predicted membrane proteins,Metabolism-related
VIPAS39	0.04085	0.05285	0.0584551	0.0626211	0.933472	0.000142743	0.000225258	204	222	Disease related genes, Predicted intracellular proteins,
VIM	1133.36	219.842	1341.14	293.65	4.56712	3.88e-51	8.24e-50	232	232	Disease related genes, Plasma proteins, Predicted intracellular proteins,
VIL1	0.21745	11.6809	1.10374	12.0023	0.0919609	6.23e-42	7.87e-41	182	231	Cancer-related genes, Disease related genes, Plasma proteins, Predicted intracellular proteins,
VEZF1	1e-05	1e-05	0.0110449	0.00676875	1.63175	0.00013375	0.000211941	80	47	Predicted intracellular proteins, Transcription factors,
VDAC3	15.9042	24.6912	37.5259	36.7321	1.02161	6.28e-06	1.1e-05	232	232	Plasma proteins, Predicted intracellular proteins,
VDAC2	17.5533	43.6625	30.0124	50.168	0.598238	1.88e-20	7.57e-20	231	232	Predicted intracellular proteins, Transporters,
VDAC1	69.7763	148.249	117.19	149.164	0.785646	1.25e-14	3.72e-14	232	232	Plasma proteins, Predicted intracellular proteins,Metabolism-related
VCPIP1	0.1	0.0727	0.839729	0.731673	1.14768	0.0925417	0.111489	212	227	Enzymes, Plasma proteins, Predicted intracellular proteins,
VCP	15.3064	18.2061	17.1356	18.5784	0.922343	1.28e-05	2.19e-05	232	232	Disease related genes, Enzymes, Plasma proteins, Potential drug targets, Predicted intracellular proteins, Transporters,
VCL	7.619	11.1112	9.43459	12.7158	0.741956	1.43e-09	3.19e-09	231	232	Disease related genes, Plasma proteins, Predicted intracellular proteins,
VCAN	1.87415	0.36145	6.02957	1.40479	4.29215	1.83e-18	6.66e-18	229	230	Disease related genes, Plasma proteins, Predicted intracellular proteins, Predicted secreted proteins,Metabolism-related
VCAM1	1.06395	0.10495	1.43135	0.244852	5.84576	5.2e-21	2.16e-20	227	228	Cancer-related genes, CD markers, Plasma proteins, Predicted membrane proteins,
VBP1	0.90705	0.71965	1.10111	0.837184	1.31526	0.317854	0.352486	226	231	Predicted intracellular proteins,
VAV2	0.1415	0.26465	0.354411	0.388973	0.911144	9.32e-11	2.24e-10	216	232	Plasma proteins, Predicted intracellular proteins,
VAV1	0.0495	1e-05	0.246702	0.00316513	77.9439	1.81e-60	6.56e-59	185	11	Plasma proteins, Predicted intracellular proteins,
VAT1L	1e-05	1e-05	0.000617586	0.0260707	0.0236889	1.05e-16	3.53e-16	4	72	Plasma proteins, Predicted intracellular proteins,
VAT1	13.6831	13.2282	18.9036	14.6127	1.29364	0.867465	0.881907	232	232	Plasma proteins, Predicted intracellular proteins,
VASP	1.37455	0.6985	1.64577	0.822835	2.00012	4.24e-07	8.05e-07	230	231	Plasma proteins, Predicted intracellular proteins,
VASN	0.13125	0.1316	0.212567	0.195764	1.08583	0.0876425	0.105973	221	228	Plasma proteins, Predicted membrane proteins, Predicted secreted proteins,
VARS2	0.01585	0.15295	0.0902636	0.209727	0.430387	2.07e-25	1.1e-24	167	224	Disease related genes, Enzymes, Potential drug targets, Predicted intracellular proteins,
VARS	1.21565	1.323	1.50328	1.43714	1.04603	0.00889405	0.0120404	231	232	Enzymes, Plasma proteins, Predicted intracellular proteins,
VAPB	0.83095	1.7204	1.29464	2.12874	0.608172	8.98e-13	2.42e-12	223	232	Disease related genes, Potential drug targets, Predicted intracellular proteins, Predicted membrane proteins, Transporters,Metabolism-related
VAPA	4.2238	6.53775	6.15924	7.47941	0.823493	4.08e-12	1.06e-11	232	232	Plasma proteins, Predicted membrane proteins,Metabolism-related
VANGL2	1e-05	1e-05	0.00114866	0.00345547	0.332419	2.44e-13	6.8e-13	13	75	Disease related genes, Predicted membrane proteins,
VANGL1	1e-05	1e-05	0.0387334	0.0358145	1.0815	0.879566	0.893424	78	76	Disease related genes, Predicted membrane proteins,
VAMP8	0.08525	0.1778	0.772328	1.60435	0.481397	0.00218841	0.00313055	146	166	Predicted intracellular proteins, Predicted membrane proteins, Transporters,
VAMP7	0.29475	0.2705	0.415965	0.371312	1.12026	0.547545	0.582067	220	225	Predicted intracellular proteins, Predicted membrane proteins,
VAMP5	0.8162	1e-05	1.90004	0.48051	3.95421	6.87e-14	1.97e-13	173	103	Predicted membrane proteins,
VAMP3	3.3365	3.90715	3.74752	3.86536	0.969515	0.384771	0.420534	229	228	Cancer-related genes, Predicted membrane proteins, Transporters,
VAMP2	2.37215	3.063	2.70703	3.11506	0.869012	0.195279	0.223867	205	209	FDA approved drug targets, Predicted membrane proteins, Transporters,Metabolism-related
VAC14	0.26405	0.3613	0.440588	0.560051	0.786692	9.22e-08	1.83e-07	228	232	Disease related genes, Predicted intracellular proteins,Metabolism-related
UXT	1e-05	1e-05	0.0958155	0.143926	0.665729	0.0338225	0.0429399	63	85	Plasma proteins, Predicted intracellular proteins,
UXS1	0.0203	0.14055	0.0865124	0.484359	0.178612	1.4e-17	4.89e-17	145	204	Enzymes, Predicted intracellular proteins,
UVRAG	0.01545	0.01385	0.0570993	0.0396241	1.44103	0.934135	0.941259	168	174	Disease related genes, Predicted intracellular proteins,
UTRN	0.67615	0.8951	0.763777	1.20287	0.634962	7.48e-09	1.59e-08	229	232	Plasma proteins, Predicted intracellular proteins,
UTP6	0.00285	1e-05	0.016475	0.00330698	4.9819	7.99e-15	2.41e-14	121	50	Predicted intracellular proteins,
UTP20	0.0076	0.0017	0.0234836	0.00823625	2.85125	1.04e-11	2.65e-11	182	141	Predicted intracellular proteins,
UTP18	0.00775	1e-05	0.527632	0.141818	3.72049	1.52e-09	3.38e-09	128	69	Predicted intracellular proteins,
UTP15	0.0369	0.0189	0.0629869	0.0202816	3.10562	1.35e-05	2.31e-05	187	169	Predicted intracellular proteins,
UTP14A	0.0057	1e-05	0.106953	0.0281598	3.79809	1.48e-07	2.9e-07	144	95	Predicted intracellular proteins,
USP9Y	0.05145	0.07685	0.0823955	0.0983434	0.837835	0.110963	0.132343	167	176	Disease related genes, Enzymes, Potential drug targets, Predicted intracellular proteins,
USP9X	0.19335	0.2328	0.311675	0.334393	0.932061	0.000628818	0.000943551	230	232	Disease related genes, Enzymes, Potential drug targets, Predicted intracellular proteins,
USP8	0.0509	0.08415	0.102991	0.133208	0.77316	1.81e-06	3.31e-06	209	228	Cancer-related genes, Disease related genes, Enzymes, Potential drug targets, Predicted intracellular proteins,
USP7	0.5804	0.7413	1.01241	0.94584	1.07039	0.00313719	0.00441821	232	232	Enzymes, Predicted intracellular proteins,
USP6NL	1e-05	1e-05	0.0124942	0.0121612	1.02738	0.154916	0.180325	57	72	Predicted intracellular proteins,
USP5	1.8171	1.9389	2.26701	2.06148	1.0997	0.029516	0.0377097	232	232	Enzymes, Plasma proteins, Predicted intracellular proteins,
USP48	0.0046	1e-05	0.065815	0.0668999	0.983784	0.0864	0.104558	123	105	Enzymes, Plasma proteins, Predicted intracellular proteins,
USP47	0.0914	0.08875	0.148588	0.12647	1.17489	0.00176887	0.00255453	222	232	Enzymes, Predicted intracellular proteins,
USP40	0.00725	0.0072	0.0490428	0.0305635	1.60462	0.756824	0.781671	148	159	Enzymes, Predicted intracellular proteins,
USP4	0.03025	0.0523	0.0646722	0.0694822	0.930773	1.31e-07	2.58e-07	197	224	Enzymes, Predicted intracellular proteins,
USP39	0.35525	0.2567	0.75729	0.723749	1.04634	0.811804	0.831601	226	232	Enzymes, Predicted intracellular proteins,
USP34	1e-05	1e-05	0.00232108	0.000429569	5.40327	7.75e-10	1.75e-09	83	26	Enzymes, Predicted intracellular proteins,
USP3	1e-05	1e-05	0.0154935	0.0161111	0.961664	9.28e-10	2.09e-09	63	14	Enzymes, Predicted intracellular proteins,
USP25	0.002	1e-05	0.0436935	0.0241815	1.8069	5.08e-06	8.98e-06	123	82	Enzymes, Plasma proteins, Predicted intracellular proteins,
USP24	0.0669	0.10005	0.10967	0.143179	0.765965	2.77e-08	5.68e-08	219	232	Enzymes, Predicted intracellular proteins,
USP2	1e-05	0.20615	0.00463422	0.227927	0.0203321	8.34e-76	9.61e-74	8	196	Enzymes, Predicted intracellular proteins,
USP19	0.00315	0.0129	0.0104284	0.0280965	0.371163	3.3e-16	1.07e-15	124	194	Enzymes, Plasma proteins, Predicted intracellular proteins, Predicted membrane proteins,
USP15	0.2418	0.24775	0.690253	0.4207	1.64073	0.808831	0.828672	231	232	Enzymes, Plasma proteins, Predicted intracellular proteins,
USP14	2.3609	3.96865	3.09317	5.08188	0.608667	8.28e-16	2.65e-15	232	232	Enzymes, Plasma proteins, Predicted intracellular proteins,
USP11	0.0012	1e-05	0.0368704	0.0180002	2.04833	0.00156903	0.00228089	118	87	Enzymes, Plasma proteins, Predicted intracellular proteins,
USP10	0.14065	0.1623	0.206745	0.190031	1.08795	4.29e-05	7.08e-05	219	231	Enzymes, Plasma proteins, Predicted intracellular proteins,
USP1	1e-05	1e-05	0.00279151	0.0179633	0.155401	4.8e-24	2.35e-23	9	104	Enzymes, Plasma proteins, Predicted intracellular proteins,
USO1	1.41605	1.72295	1.69103	1.82485	0.926669	2.57e-05	4.31e-05	232	232	Predicted intracellular proteins,
USMG5	7.82145	47.5361	14.3941	60.7363	0.236993	1.33e-23	6.32e-23	216	232
USH1C	0.00795	0.73395	0.132345	0.988529	0.133881	1.36e-40	1.59e-39	124	221	Cancer-related genes, Disease related genes, Predicted intracellular proteins,
USF2	1e-05	1e-05	0.0637322	0.0308301	2.06721	1.9e-06	3.46e-06	76	34	Predicted intracellular proteins, Transcription factors,
USE1	0.1096	0.0498	0.319141	0.141232	2.2597	1.67e-06	3.06e-06	210	185	Predicted intracellular proteins, Predicted membrane proteins,
UROS	1e-05	1e-05	0.178531	0.224297	0.795957	0.783878	0.805493	69	71	Disease related genes, Enzymes, Potential drug targets, Predicted intracellular proteins,Metabolism-related
UROD	0.08735	0.3139	0.268294	0.38733	0.692674	2.05e-15	6.4e-15	190	224	Disease related genes, Enzymes, Plasma proteins, Potential drug targets, Predicted intracellular proteins,Metabolism-related
URM1	0.53945	0.35775	0.714001	0.417455	1.71037	0.00178846	0.00258076	214	202	Predicted intracellular proteins,
URI1	0.01555	0.0194	0.202794	0.144787	1.40064	0.555917	0.590363	143	150	Predicted intracellular proteins,
URGCP	1e-05	0.003	0.00468823	0.00639517	0.733089	7.27e-10	1.65e-09	65	134	Predicted intracellular proteins, Predicted membrane proteins,
URB2	0.0018	1e-05	0.0206797	0.00180888	11.4323	3.13e-24	1.56e-23	123	26	Plasma proteins, Predicted intracellular proteins,
URB1	0.00105	1e-05	0.0110682	0.00144151	7.6782	3.7e-19	1.39e-18	130	39	Plasma proteins, Predicted intracellular proteins,
UQCRQ	0.1458	17.4373	11.2661	27.3181	0.412407	3.35e-33	2.61e-32	154	223	Disease related genes, Predicted intracellular proteins,Metabolism-related
UQCRH	1.79295	25.3468	6.26634	41.0707	0.152574	1.25e-61	4.95e-60	231	232	Predicted intracellular proteins,Metabolism-related
UQCRFS1	1.59675	26.5208	3.32684	28.2761	0.117655	1.56e-61	6.14e-60	230	232	Enzymes, Predicted intracellular proteins,Metabolism-related
UQCRC2	6.46145	85.7296	15.7407	90.2497	0.174413	9.96e-63	4.26e-61	231	232	Disease related genes, Enzymes, Potential drug targets, Predicted intracellular proteins,Metabolism-related
UQCRC1	3.9875	66.6367	9.96039	65.1288	0.152934	1.48e-72	1.33e-70	232	232	Enzymes, Predicted intracellular proteins,Metabolism-related
UQCRB	1.46215	16.5916	3.61932	20.7174	0.1747	1.52e-44	2.22e-43	226	232	Disease related genes, Predicted intracellular proteins,Metabolism-related
UQCR11	1e-05	0.64405	0.163502	0.946197	0.172799	1.03e-31	7.53e-31	77	173	Predicted membrane proteins,Metabolism-related
UQCR10	2.3031	17.8085	4.17703	20.4608	0.204148	6.36e-40	7.2e-39	228	232	Predicted membrane proteins,Metabolism-related
UQCC	0.1718	0.53095	0.310661	0.61316	0.506655	2.53e-17	8.72e-17	208	232
UPP1	0.07125	1e-05	0.563166	0.0442417	12.7293	7.56e-28	4.54e-27	167	55	Enzymes, Predicted intracellular proteins,Metabolism-related
UPF3B	1e-05	1e-05	0.0323387	0.0570167	0.56718	0.405964	0.441439	74	65	Disease related genes, Predicted intracellular proteins,
UPF2	0.0167	0.00635	0.0861138	0.0454845	1.89325	2.13e-07	4.14e-07	202	171	Plasma proteins, Predicted intracellular proteins,
UPF1	0.64595	0.78255	0.806604	0.912274	0.884169	2.65e-06	4.76e-06	231	232	Plasma proteins, Predicted intracellular proteins,
UPB1	0.07145	1.6373	0.325193	1.77793	0.182906	3.84e-28	2.35e-27	153	217	Disease related genes, Enzymes, Potential drug targets, Predicted intracellular proteins,Metabolism-related
UNK	1e-05	1e-05	0.0049147	0.00411138	1.19539	0.00841451	0.0114083	61	38	Predicted intracellular proteins,
UNG	1e-05	0.27845	0.432863	1.19111	0.363411	2.47e-28	1.52e-27	71	190	Disease related genes, Enzymes, Potential drug targets, Predicted intracellular proteins,
UNC93B1	0.18545	0.0259	0.242874	0.0749738	3.23945	7.71e-17	2.6e-16	196	131	Disease related genes, Potential drug targets, Predicted membrane proteins, Transporters,
UNC5CL	1e-05	0.0712	0.0105742	0.115961	0.0911871	3.15e-43	4.28e-42	41	179	Predicted intracellular proteins,
UNC5B	1e-05	1e-05	0.00569409	0.000617026	9.22829	4.2e-11	1.03e-10	59	7	Plasma proteins, Predicted membrane proteins,
UNC45A	0.4721	0.5113	0.599168	0.683868	0.876146	5.97e-05	9.72e-05	231	232	Predicted intracellular proteins, Predicted membrane proteins,
UNC13D	0.0016	1e-05	0.0986375	0.00231315	42.6422	2.88e-32	2.14e-31	121	7	Disease related genes, Plasma proteins, Predicted intracellular proteins,
UNC13B	0.0036	0.01975	0.0353837	0.0599231	0.590486	6.79e-18	2.4e-17	149	215	Predicted intracellular proteins,
UNC119B	0.2438	0.1228	0.337052	0.154376	2.18332	0.0709559	0.0866907	201	202	Predicted intracellular proteins,
UMPS	0.47355	0.5522	0.825689	0.717886	1.15017	0.000343386	0.000527343	226	232	Disease related genes, Enzymes, Potential drug targets, Predicted intracellular proteins,Metabolism-related
UMOD	1e-05	14.6656	0.76893	26.3731	0.0291558	2.39e-83	4.7e-81	62	226	Disease related genes, Plasma proteins, Predicted intracellular proteins, Predicted membrane proteins, Predicted secreted proteins,
ULK3	0.02435	0.035	0.0802656	0.0637843	1.25839	4.65e-05	7.64e-05	160	197	Enzymes, Predicted intracellular proteins,
UHRF2	0.00555	1e-05	0.0306224	0.0160053	1.91327	5.09e-05	8.33e-05	133	100	Disease related genes, Enzymes, Potential drug targets, Predicted intracellular proteins,
UHRF1BP1L	1e-05	1e-05	0.0052584	0.00699573	0.751659	0.093495	0.112525	77	91	Cancer-related genes, Predicted intracellular proteins,
UHRF1BP1	1e-05	1e-05	0.02209	0.00715845	3.08586	1.35e-06	2.48e-06	95	46	Predicted intracellular proteins,
UGT8	1e-05	1e-05	0.0163989	0.0169335	0.968426	0.361931	0.397484	68	74	Enzymes, Predicted intracellular proteins, Predicted membrane proteins,Metabolism-related
UGT3A1	1e-05	0.65315	0.158421	1.01129	0.156652	1.04e-40	1.22e-39	43	175	Enzymes, Predicted intracellular proteins, Predicted membrane proteins,Metabolism-related
UGT2B7	0.63585	91.7198	5.87503	92.9855	0.0631822	5.03e-42	6.42e-41	203	230	Enzymes, Predicted intracellular proteins, Predicted membrane proteins,Metabolism-related
UGT2B4	1e-05	1e-05	0.685351	12.4912	0.0548668	2.53e-17	8.72e-17	60	112	Enzymes, Predicted intracellular proteins, Predicted membrane proteins,Metabolism-related
UGT2B10	1e-05	1e-05	0.105088	3.25657	0.0322697	4.5e-13	1.23e-12	22	75	Enzymes, Predicted membrane proteins,Metabolism-related
UGT2A3	1.93735	7.466	3.33565	7.74729	0.430557	2.6e-14	7.62e-14	210	229	Enzymes, Predicted membrane proteins,Metabolism-related
UGT1A9	1.4322	27.0531	4.38911	27.4295	0.160014	8.58e-24	4.13e-23	189	226	Cancer-related genes, Enzymes, Predicted membrane proteins,Metabolism-related
UGT1A6	3.29635	4.58855	8.85862	5.0777	1.74461	1.05e-05	1.82e-05	215	231	Enzymes, Predicted intracellular proteins, Predicted membrane proteins,Metabolism-related
UGP2	8.8504	14.873	11.7532	15.1043	0.778136	8.14e-13	2.2e-12	232	232	Enzymes, Predicted intracellular proteins,Metabolism-related
UGGT2	0.01095	0.00665	0.033396	0.0151753	2.20068	0.274195	0.307639	155	155	Predicted intracellular proteins,
UGGT1	1.38645	1.53595	1.56691	1.76684	0.886844	4.85e-05	7.95e-05	232	232	Plasma proteins, Predicted intracellular proteins,
UGDH	2.80835	5.75545	4.88594	6.47701	0.754351	5.02e-14	1.45e-13	231	232	Enzymes, Plasma proteins, Predicted intracellular proteins,Metabolism-related
UFSP2	0.41005	0.51485	0.581535	0.720538	0.807085	1.84e-06	3.34e-06	222	232	Disease related genes, Enzymes, Potential drug targets, Predicted intracellular proteins,
UFM1	3.03315	3.15445	3.61852	3.93234	0.920193	0.701377	0.729484	222	216	Plasma proteins, Predicted intracellular proteins,
UFL1	0.84695	1.0574	1.01571	1.11024	0.914858	1.77e-05	3.01e-05	231	232	Predicted intracellular proteins,
UFD1L	1.15255	1.4214	1.29419	1.64454	0.786964	6.28e-06	1.1e-05	230	232
UFC1	0.5328	0.46755	1.01696	0.827855	1.22843	0.781007	0.803337	213	217	Predicted intracellular proteins,
UEVLD	0.03465	0.04885	0.0948792	0.100941	0.939946	9.62e-06	1.66e-05	175	208	Predicted intracellular proteins,
UCKL1	1e-05	0.00485	0.0658845	0.0399934	1.64738	0.789456	0.810651	112	125	Enzymes, Predicted intracellular proteins,Metabolism-related
UCK1	1e-05	1e-05	0.0218698	0.126467	0.17293	8.79e-11	2.11e-10	52	109	Enzymes, Predicted intracellular proteins,Metabolism-related
UCHL5	0.86235	1.0887	1.10151	1.20692	0.912663	9.09e-07	1.69e-06	223	232	Enzymes, Plasma proteins, Predicted intracellular proteins,
UCHL3	0.914	1.83715	1.15182	2.22736	0.517122	2.89e-15	8.95e-15	228	232	Enzymes, Predicted intracellular proteins,
UCHL1	0.25375	13.3184	3.96752	14.4485	0.274597	1.03e-35	9.06e-35	169	231	Disease related genes, Enzymes, Plasma proteins, Potential drug targets, Predicted intracellular proteins,
UBXN7	0.07335	0.0413	0.124515	0.0918132	1.35618	0.61311	0.646095	207	215	Predicted intracellular proteins,
UBXN6	0.40805	0.3632	1.2613	0.944549	1.33534	0.0696176	0.0851273	226	231	Plasma proteins, Predicted intracellular proteins,
UBXN4	0.0283	0.0465	0.0654625	0.0740274	0.884301	0.00130767	0.00191204	161	186	Predicted intracellular proteins, Predicted membrane proteins,
UBXN1	0.16975	0.26025	0.324267	0.41895	0.774	3.38e-07	6.47e-07	207	225	Predicted intracellular proteins,
UBTF	0.26045	0.30075	0.36989	0.353859	1.0453	0.000154898	0.000243751	223	232	Disease related genes, Plasma proteins, Predicted intracellular proteins, Transcription factors,
UBR7	0.00585	1e-05	0.0233975	0.00298203	7.84616	4.93e-27	2.82e-26	121	19	Enzymes, Predicted intracellular proteins,
UBR5	0.0051	0.0006	0.026098	0.0142125	1.83627	5.69e-09	1.22e-08	169	122	Cancer-related genes, Enzymes, Predicted intracellular proteins,
UBR4	0.129	0.1876	0.193425	0.223046	0.867199	1.74e-07	3.4e-07	231	232	Enzymes, Predicted intracellular proteins, Predicted membrane proteins,
UBR3	1e-05	0.0046	0.00890918	0.0173616	0.513156	5.33e-13	1.46e-12	99	174	Enzymes, Plasma proteins, Predicted intracellular proteins, Predicted membrane proteins,
UBR2	0.00335	0.00225	0.0522746	0.0534553	0.977912	0.90374	0.914181	131	128	Enzymes, Plasma proteins, Predicted intracellular proteins, Predicted membrane proteins,
UBR1	0.02495	0.02515	0.0473091	0.0577405	0.819339	0.00198396	0.00284929	202	222	Disease related genes, Enzymes, Plasma proteins, Potential drug targets, Predicted intracellular proteins, Predicted membrane proteins,
UBQLN4	0.22935	0.22755	0.386494	0.359115	1.07624	0.010606	0.014257	211	224	Predicted intracellular proteins, Transporters,
UBQLN2	0.3935	0.39325	0.636237	0.736068	0.864373	0.0380743	0.048019	223	229	Disease related genes, Plasma proteins, Predicted intracellular proteins,
UBQLN1	0.90605	1.62175	1.08485	1.95498	0.554917	3.52e-12	9.15e-12	229	232	Plasma proteins, Predicted intracellular proteins,
UBP1	0.0351	0.013	0.112517	0.0698507	1.61081	0.000367067	0.000562047	158	125	Predicted intracellular proteins, Transcription factors,
UBLCP1	0.2513	0.2667	0.431149	0.394883	1.09184	0.00590926	0.00810696	216	231	Enzymes, Predicted intracellular proteins,
UBL7	1e-05	0.0174	0.0320521	0.0412278	0.777437	0.0315319	0.0401504	104	126	Predicted intracellular proteins,
UBL5	1e-05	0.01885	0.147443	0.197524	0.746454	0.0105281	0.0141576	105	126	Predicted intracellular proteins,
UBL4A	0.2264	0.28565	0.745135	0.78867	0.9448	8.94e-05	0.000143488	198	219	Predicted intracellular proteins,
UBFD1	0.2744	0.1511	0.40694	0.223749	1.81874	1.8e-06	3.28e-06	209	182	Predicted intracellular proteins,
UBE4B	0.03065	0.0321	0.0637825	0.0720224	0.885592	0.00414901	0.00577714	179	203	Enzymes, Plasma proteins, Predicted intracellular proteins,
UBE4A	0.1562	0.19925	0.202107	0.241399	0.837234	2.57e-07	4.95e-07	224	232	Enzymes, Predicted intracellular proteins,
UBE3C	0.02765	0.031	0.0924178	0.0407554	2.26762	0.620455	0.653391	209	217	Enzymes, Predicted intracellular proteins,
UBE3B	0.0075	0.0126	0.0328916	0.0194273	1.69306	0.0856363	0.103723	166	178	Disease related genes, Enzymes, Potential drug targets, Predicted intracellular proteins,
UBE3A	0.15135	0.20665	0.200531	0.299234	0.670149	7.24e-09	1.54e-08	222	232	Disease related genes, Enzymes, Potential drug targets, Predicted intracellular proteins, Predicted membrane proteins,
UBE2Z	0.67955	0.312	0.943185	0.497198	1.897	4.46e-08	9.02e-08	231	231	Enzymes, Predicted intracellular proteins,
UBE2V2	0.7844	1.16295	1.47607	1.47146	1.00313	0.13451	0.158093	131	146	Predicted intracellular proteins,
UBE2Q1	0.02935	1e-05	0.10074	0.0649607	1.55078	0.000102186	0.000163385	127	94	Enzymes, Predicted intracellular proteins,
UBE2O	0.06115	0.03545	0.540233	0.199547	2.7073	0.132565	0.155907	214	222	Enzymes, Predicted intracellular proteins,
UBE2N	7.9174	8.7592	9.15923	9.33583	0.981083	0.00255816	0.00363586	232	232	Cancer-related genes, Enzymes, Plasma proteins, Predicted intracellular proteins,
UBE2M	1.42295	1.3209	1.75478	1.49595	1.17302	0.426672	0.462366	230	231	Predicted intracellular proteins,
UBE2L6	0.2113	0.04565	0.568309	0.0759529	7.48238	2.21e-13	6.18e-13	177	124	Enzymes, Predicted intracellular proteins,
UBE2L3	6.9705	5.5537	8.96427	6.77534	1.32307	0.115435	0.137317	229	232	Enzymes, Plasma proteins, Predicted intracellular proteins,
UBE2K	2.5289	2.33425	3.57233	3.2873	1.08671	0.00409468	0.00570477	227	232	Enzymes, Predicted intracellular proteins,
UBE2J1	1e-05	1e-05	0.0602117	0.0176399	3.41338	0.00515791	0.00711784	101	76	Enzymes, Predicted membrane proteins,
UBE2I	4.15405	1.84165	5.16776	2.20777	2.34072	7.17e-05	0.000115854	228	232	Cancer-related genes, Plasma proteins, Predicted intracellular proteins, Transporters,Metabolism-related
UBE2H	0.4199	0.35505	0.56097	0.423564	1.3244	0.0220671	0.0286207	211	226	Enzymes, Predicted intracellular proteins,
UBE2G2	0.10615	0.1528	0.198857	0.236976	0.839141	0.00333466	0.00468994	151	175	Enzymes, Plasma proteins, Predicted intracellular proteins,
UBE2G1	0.17015	0.2084	0.263902	0.31629	0.834367	7.67e-05	0.000123582	208	224	Enzymes, Plasma proteins, Predicted intracellular proteins,
UBE2F	0.0406	1e-05	0.163062	0.155939	1.04568	0.00191882	0.00275956	125	95	Enzymes, Predicted intracellular proteins,
UBE2B	0.0942	1e-05	0.951777	0.671185	1.41805	0.0936515	0.112658	122	101	Enzymes, Predicted intracellular proteins,
UBE2A	0.03145	1e-05	0.324341	0.18716	1.73297	0.0369298	0.0466648	120	101	Disease related genes, Enzymes, Potential drug targets, Predicted intracellular proteins,
UBAP2L	0.129	0.11665	0.232215	0.139692	1.66234	0.493104	0.52829	220	227	Predicted intracellular proteins,
UBAP1	0.001155	0.00775	0.0432533	0.0605657	0.714154	0.282805	0.316615	116	127	Predicted intracellular proteins,
UBAC2	0.0418	0.01005	0.138624	0.0505945	2.73991	6.19e-07	1.17e-06	165	119	Predicted intracellular proteins, Predicted membrane proteins,
UBAC1	0.0561	0.0952	0.0804433	0.167393	0.480565	8.15e-10	1.84e-09	207	227	Predicted intracellular proteins,
UBA7	0.2463	0.10325	0.369902	0.138956	2.662	1.67e-05	2.85e-05	227	232	Plasma proteins, Predicted membrane proteins,
UBA6	0.7189	0.4852	0.999774	0.538234	1.85751	0.00419764	0.00584149	231	232	Enzymes, Predicted intracellular proteins,
UBA52	1e-05	1e-05	9.80445	5.74857	1.70554	0.124275	0.146918	69	59	Predicted intracellular proteins, Ribosomal proteins,Metabolism-related
UBA5	0.527	0.4109	0.643649	0.516187	1.24693	0.540158	0.574887	225	231	Disease related genes, Predicted intracellular proteins, Predicted membrane proteins,
UBA3	0.50055	0.51915	0.784427	0.77317	1.01456	0.003508	0.00492326	230	232	Predicted intracellular proteins,
UBA2	0.5866	0.54785	0.770845	0.648859	1.188	0.15083	0.17588	227	232	Predicted intracellular proteins, Predicted membrane proteins,
UBA1	9.64965	15.4545	10.9313	15.866	0.688975	5.37e-20	2.1e-19	232	232	Cancer-related genes, Disease related genes, Enzymes, Plasma proteins, Potential drug targets, Predicted intracellular proteins, Predicted membrane proteins,
UAP1L1	0.19455	0.4713	0.329087	0.611824	0.537878	2.22e-14	6.52e-14	225	231	Predicted intracellular proteins,
UAP1	0.06925	0.0514	0.168904	0.101045	1.67157	0.5226	0.557424	202	213	Enzymes, Plasma proteins, Predicted intracellular proteins,
UACA	0.40835	0.20225	0.54845	0.30218	1.81498	0.114397	0.136126	227	232	Predicted intracellular proteins,
U2SURP	0.2188	0.1545	0.317952	0.196292	1.61979	0.466799	0.502701	222	228	Predicted intracellular proteins,
U2AF2	3.3591	2.5108	3.65531	2.94586	1.24083	0.673621	0.70384	231	232	Plasma proteins, Predicted intracellular proteins,
U2AF1	0.52445	0.75935	0.746997	0.862833	0.865749	0.00230619	0.00328997	212	221	Cancer-related genes, Disease related genes, Plasma proteins, Predicted intracellular proteins,
TYW5	1e-05	1e-05	0.00566655	0.0242037	0.234119	0.0300222	0.0383093	48	65	Enzymes, Predicted intracellular proteins,
TYSND1	1e-05	1e-05	0.0718399	0.0254277	2.82526	4.1e-08	8.31e-08	17	59	Enzymes, Predicted intracellular proteins,
TYROBP	1e-05	1e-05	0.0800889	0.00222013	36.074	5.86e-29	3.71e-28	110	5	Disease related genes, Predicted membrane proteins,
TYMP	15.2086	0.8869	25.438	1.91552	13.2799	4.67e-64	2.13e-62	232	232	Cancer-related genes, Disease related genes, Enzymes, FDA approved drug targets, Plasma proteins, Predicted intracellular proteins,Metabolism-related
TYK2	1e-05	1e-05	0.0176502	0.00460841	3.83001	8.44e-06	1.47e-05	87	47	Disease related genes, Enzymes, Potential drug targets, Predicted intracellular proteins,
TXNRD2	0.54295	3.1086	0.872323	3.26757	0.266964	2.54e-30	1.72e-29	223	232	Enzymes, Plasma proteins, Predicted intracellular proteins,
TXNRD1	1.33785	1.9273	1.90566	1.97401	0.965377	4.85e-07	9.2e-07	232	232	Cancer-related genes, Enzymes, FDA approved drug targets, Plasma proteins, Predicted intracellular proteins,Metabolism-related
TXNL4A	0.7844	0.71845	1.23873	0.994981	1.24498	0.0629029	0.077333	218	228	Disease related genes, Predicted intracellular proteins,
TXNL1	1.2084	1.85615	1.40221	2.13663	0.656272	2.95e-19	1.11e-18	232	232	Plasma proteins, Predicted intracellular proteins,
TXNDC9	0.052	0.02635	0.12144	0.0564393	2.1517	0.000940978	0.00139212	159	141	Predicted intracellular proteins,
TXNDC5	6.04345	4.10155	8.85302	4.52164	1.95792	0.00536153	0.00738761	231	232	Plasma proteins, Predicted intracellular proteins,
TXNDC17	6.4609	20.231	9.60815	21.0763	0.455875	5.68e-30	3.78e-29	232	232	Predicted intracellular proteins,
TXNDC15	1e-05	1e-05	0.04679	0.00441957	10.587	3.96e-13	1.09e-12	105	38	Predicted intracellular proteins, Predicted membrane proteins,
TXNDC12	1.38525	1.0194	1.82422	1.2755	1.43021	0.190316	0.218522	230	231	Enzymes, Plasma proteins, Predicted intracellular proteins,
TXN2	0.7175	7.6739	1.43282	8.28926	0.172853	1.6e-37	1.59e-36	222	232	Disease related genes, Predicted intracellular proteins,Metabolism-related
TXN	127.696	315.072	180.955	338.398	0.534739	2.14e-22	9.51e-22	232	232	Plasma proteins, Predicted intracellular proteins,Metabolism-related
TXLNA	0.0808	0.06435	0.28486	0.19605	1.453	0.957003	0.961501	191	193	Cancer-related genes, Predicted intracellular proteins,
TWISTNB	1e-05	1e-05	0.0351236	0.0327876	1.07125	0.54479	0.579562	54	60	Predicted intracellular proteins, RNA polymerase related proteins,
TWF2	1.856	1.365	2.13343	1.49141	1.43048	7.47e-06	1.3e-05	232	232	Plasma proteins, Predicted intracellular proteins,
TWF1	1.1198	1.96515	2.44086	3.16895	0.770244	1.36e-09	3.05e-09	230	232	Disease related genes, Predicted intracellular proteins,
TUT1	1e-05	1e-05	0.00807759	0.00305129	2.64727	1.84e-06	3.35e-06	72	32	Enzymes, Predicted intracellular proteins,
TUSC2	1e-05	1e-05	0.00353685	0.0343569	0.102944	5.59e-12	1.44e-11	17	71	Cancer-related genes, Predicted intracellular proteins,
TUFM	9.00705	64.8364	16.1488	64.7071	0.249567	5.81e-47	9.57e-46	231	232	Disease related genes, Plasma proteins, Predicted intracellular proteins,
TUBGCP6	1e-05	1e-05	0.00962095	0.00510397	1.88499	5.74e-07	1.09e-06	76	30	Disease related genes, Predicted intracellular proteins,
TUBGCP4	0.04195	0.0262	0.0617178	0.0519108	1.18892	0.0004255	0.000648513	199	171	Disease related genes, Predicted intracellular proteins,
TUBGCP3	0.10685	0.09275	0.158128	0.158021	1.00067	0.0448102	0.0560571	224	232	Predicted intracellular proteins,
TUBGCP2	0.17705	0.1489	0.240886	0.159146	1.51362	0.149423	0.174351	222	232	Plasma proteins, Predicted intracellular proteins,
TUBG1	0.16715	0.15095	0.206128	0.174454	1.18156	0.56878	0.602789	146	141	Disease related genes, FDA approved drug targets, Plasma proteins, Predicted intracellular proteins,
TUBB8	1e-05	1e-05	2.80087	4.40625	0.635658	0.564763	0.599056	68	59	Disease related genes, Plasma proteins, Predicted intracellular proteins,
TUBB6	9.98575	9.12395	12.5928	9.83989	1.27977	0.588314	0.621727	231	232	Disease related genes, Plasma proteins, Predicted intracellular proteins,
TUBB4B	43.2899	86.5964	47.8763	80.3711	0.59569	1.17e-06	2.15e-06	179	210	FDA approved drug targets, Plasma proteins, Predicted intracellular proteins,
TUBB4A	44.0622	79.0792	51.5234	79.9164	0.644717	3.71e-10	8.59e-10	229	231	Disease related genes, Plasma proteins, Predicted intracellular proteins,
TUBB3	1e-05	1e-05	23.7364	19.3445	1.22703	0.000948795	0.0014034	113	77	Disease related genes, FDA approved drug targets, Plasma proteins, Predicted intracellular proteins,
TUBB2B	1e-05	1e-05	2.7484	22.8258	0.120408	6.07e-28	3.66e-27	9	113	Disease related genes, Predicted intracellular proteins,
TUBB2A	1e-05	35.3341	20.7846	32.464	0.640235	8.63e-09	1.83e-08	94	152	Disease related genes, Predicted intracellular proteins,
TUBB1	1e-05	1e-05	0.452767	0.133716	3.38604	0.650632	0.682174	78	78	Disease related genes, FDA approved drug targets, Plasma proteins, Predicted intracellular proteins,
TUBB	97.3901	78.5636	113.487	81.0854	1.3996	0.083607	0.10138	232	232	Disease related genes, FDA approved drug targets, Plasma proteins, Predicted intracellular proteins,
TUBAL3	2.6982	2.7067	3.72724	3.40388	1.095	0.0536245	0.0665567	231	232	Predicted intracellular proteins,
TUBA8	1e-05	1e-05	8.15751	5.32773	1.53114	0.0445722	0.0557786	60	42	Disease related genes, Predicted intracellular proteins, Predicted membrane proteins,
TUBA4A	54.37	71.6382	60.4161	72.1811	0.837007	1.3e-08	2.71e-08	232	232	Disease related genes, FDA approved drug targets, Plasma proteins, Predicted intracellular proteins,
TUBA1C	83.5271	102.463	89.9208	101.651	0.884604	0.000326686	0.000502653	226	231	Plasma proteins, Predicted intracellular proteins,
TUB	1e-05	1e-05	0.00133263	0.0185978	0.0716554	4.48e-23	2.08e-22	5	94	Disease related genes, Predicted intracellular proteins,
TTYH3	1e-05	1e-05	0.0375074	0.0153453	2.44423	0.0315256	0.0401501	80	62	Predicted membrane proteins,
TTR	51.328	115.198	78.6299	131.759	0.596771	7.34e-20	2.85e-19	232	232	Cancer-related genes, Disease related genes, Plasma proteins, Predicted secreted proteins,Metabolism-related
TTN	0.00095	0.0004	0.00256552	0.00154746	1.65789	0.000132818	0.000210602	172	141	Disease related genes, Enzymes, Plasma proteins, Potential drug targets, Predicted intracellular proteins, Predicted membrane proteins,
TTLL12	1.08705	0.8255	2.74071	1.34089	2.04395	0.0448657	0.0561169	231	232	Plasma proteins, Predicted intracellular proteins,
TTI1	1e-05	1e-05	0.0174596	0.00108181	16.1393	1.88e-10	4.45e-10	89	34	Predicted intracellular proteins,
TTC9C	0.26655	0.30435	0.894604	0.861565	1.03835	0.842483	0.859515	145	146	Predicted intracellular proteins,
TTC7B	0.02565	0.12075	0.0878248	0.540425	0.162511	1.49e-21	6.39e-21	177	222	Predicted intracellular proteins,
TTC7A	1e-05	1e-05	0.012054	0.0118676	1.01571	0.164728	0.191073	89	74	Disease related genes, Predicted intracellular proteins,
TTC5	0.01	1e-05	0.063515	0.0275673	2.304	8.55e-09	1.81e-08	134	81	Predicted intracellular proteins,
TTC39C	1e-05	1e-05	0.0181961	0.00438444	4.15015	1.39e-10	3.3e-10	83	23	Predicted intracellular proteins, Predicted membrane proteins,
TTC39B	0.02815	0.3216	0.0995986	0.526901	0.189027	7.62e-30	5.04e-29	185	229	Predicted intracellular proteins, Predicted membrane proteins,
TTC39A	0.042	1e-05	0.222603	0.0320959	6.93555	3.27e-19	1.23e-18	171	97	Predicted intracellular proteins, Predicted membrane proteins,
TTC38	1.2927	7.8126	2.06037	8.44018	0.244114	1.19e-33	9.45e-33	229	232	Predicted intracellular proteins,
TTC37	0.237	0.28745	0.356228	0.332672	1.07081	0.000219293	0.000342121	227	232	Disease related genes, Predicted intracellular proteins,
TTC36	1e-05	0.4404	0.0362291	0.614485	0.0589586	8.96e-65	4.46e-63	16	194	Predicted intracellular proteins,
TTC30A	1e-05	1e-05	0.0139987	0.00638897	2.19108	0.494952	0.530112	72	68	Predicted intracellular proteins,
TTC28	0.0028	1e-05	0.0168663	0.00355677	4.74204	8.35e-17	2.81e-16	163	95	Predicted intracellular proteins,
TTC27	0.03425	0.0048	0.152509	0.0414306	3.68108	3.48e-13	9.6e-13	187	132	Predicted intracellular proteins,
TTC21B	0.0065	0.01365	0.0177263	0.0247038	0.717555	2.16e-08	4.46e-08	161	204	Disease related genes, Predicted intracellular proteins,
TTC19	0.05875	0.2826	0.212324	0.41474	0.511946	3.99e-14	1.16e-13	162	213	Disease related genes, Predicted intracellular proteins,
TTC13	1e-05	1e-05	0.00665103	0.000439914	15.1189	6.65e-12	1.71e-11	58	6	Predicted intracellular proteins, Predicted membrane proteins,
TTC1	0.6001	0.5119	1.04575	0.749584	1.3951	0.0360123	0.0455529	205	225	Predicted intracellular proteins,
TSTD1	1.2297	4.3865	1.92289	4.80469	0.400211	6.17e-19	2.29e-18	214	232	Predicted intracellular proteins,Metabolism-related
TSTA3	0.84425	1.40705	1.43686	1.93409	0.742914	5.06e-09	1.09e-08	228	232	Enzymes, Predicted intracellular proteins,
TST	2.0667	60.5743	5.49687	61.7323	0.0890436	3.17e-52	7.08e-51	228	232	Enzymes, Predicted intracellular proteins,Metabolism-related
TSSC4	0.25105	0.1962	0.54127	0.424334	1.27557	0.159385	0.185142	201	213	Predicted intracellular proteins,
TSSC1	0.4754	0.64595	0.702957	0.826216	0.850814	8.97e-09	1.89e-08	205	231
TSR2	0.18945	0.233	0.387264	0.352741	1.09787	0.00209033	0.00299614	185	209	Disease related genes, Predicted intracellular proteins,
TSR1	0.27545	0.01465	0.482428	0.181774	2.654	2.45e-17	8.47e-17	210	152	Predicted intracellular proteins,
TSPO	0.4016	0.26275	1.65549	0.933637	1.77316	0.0982882	0.117962	204	196	Cancer-related genes, FDA approved drug targets, Predicted membrane proteins,Metabolism-related
TSPAN9	0.6356	1.1821	0.849924	1.40198	0.60623	7.96e-09	1.69e-08	217	231	Predicted membrane proteins,
TSPAN8	1e-05	0.12185	0.0195262	0.200647	0.0973163	3.34e-54	8.39e-53	14	176	Cancer-related genes, Predicted membrane proteins,
TSPAN6	0.0563	0.0981	0.139215	0.160493	0.867419	2.63e-08	5.42e-08	158	209	Predicted intracellular proteins, Predicted membrane proteins,
TSPAN33	1e-05	0.41625	0.0717103	0.546886	0.131125	2.23e-44	3.23e-43	112	225	Predicted membrane proteins, Transporters,
TSPAN18	1e-05	1e-05	0.0237307	0.0118972	1.99464	4.29e-08	8.68e-08	59	16	Predicted membrane proteins,
TSPAN15	0.2156	0.12535	0.37647	0.421662	0.892822	0.950201	0.955592	208	216	Predicted membrane proteins, Transporters,
TSPAN14	0.2758	0.6047	1.11926	1.87007	0.598513	0.000278701	0.000431469	211	223	Predicted membrane proteins, Transporters,
TSPAN1	0.1765	2.85695	4.64188	3.74287	1.24019	5.26e-34	4.28e-33	152	230	Predicted membrane proteins,
TSNAX	0.8287	1.9258	1.09111	2.31617	0.471085	1.49e-14	4.41e-14	225	232	Predicted intracellular proteins,
TSN	3.0453	3.82955	3.58889	3.98827	0.899862	7.21e-07	1.35e-06	232	232	Plasma proteins, Predicted intracellular proteins, Predicted membrane proteins,
TSG101	0.3626	0.4561	0.466736	0.520234	0.897166	5.34e-06	9.43e-06	231	232	Cancer-related genes, Plasma proteins, Predicted intracellular proteins,
TSFM	0.25835	1.2186	0.558856	1.34327	0.416042	9.47e-22	4.09e-21	213	231	Disease related genes, Predicted intracellular proteins,
TSEN34	1e-05	1e-05	0.0173633	0.0189691	0.915346	0.496739	0.531713	64	69	Disease related genes, Enzymes, Potential drug targets, Predicted intracellular proteins,
TSC22D4	0.046	0.0358	0.0951559	0.070325	1.35309	0.141745	0.166086	186	182	Predicted intracellular proteins, Transcription factors,
TSC22D2	1e-05	1e-05	0.159861	0.135382	1.18081	0.00376946	0.00527085	85	112	Predicted intracellular proteins, Transcription factors,
TSC22D1	1e-05	1e-05	0.15141	0.0844989	1.79185	0.00962974	0.0129984	75	57	Predicted intracellular proteins, Transcription factors,
TSC2	0.0067	0.01155	0.0403647	0.0280384	1.43963	9.87e-05	0.000158082	170	202	Cancer-related genes, Disease related genes, Plasma proteins, Predicted intracellular proteins, Predicted membrane proteins,
TSC1	1e-05	1e-05	0.009615	0.00591935	1.62433	0.0143563	0.0190482	74	103	Cancer-related genes, Disease related genes, Plasma proteins, Predicted intracellular proteins, Predicted membrane proteins,
TRUB2	1e-05	1e-05	0.0145251	0.0250044	0.580901	2.2e-16	7.24e-16	20	100	Predicted intracellular proteins,
TRUB1	1e-05	0.0396	0.103481	0.174289	0.59373	0.000259859	0.000403244	115	148	Predicted intracellular proteins,
TRRAP	0.0163	0.00275	0.0494001	0.018166	2.71937	2.14e-09	4.72e-09	210	200	Cancer-related genes, Disease related genes, Plasma proteins, Predicted intracellular proteins,
TRPV4	0.00335	0.0425	0.0577352	0.106759	0.5408	5.12e-15	1.56e-14	126	195	Disease related genes, Potential drug targets, Predicted membrane proteins, Voltage-gated ion channels,
TRPV2	0.0675	1e-05	0.121536	0.00571388	21.2704	5.5e-72	4.7e-70	206	20	Predicted intracellular proteins, Predicted membrane proteins, Transporters,
TRPM4	1e-05	0.09205	0.0280576	0.134212	0.209054	2.38e-61	9.18e-60	76	223	Disease related genes, Potential drug targets, Predicted intracellular proteins, Predicted membrane proteins, Transporters, Voltage-gated ion channels,
TROVE2	1.29175	1.2175	1.53306	1.51041	1.015	0.043002	0.0539364	230	232	Plasma proteins, Predicted intracellular proteins,
TRNT1	0.13695	0.3678	0.237806	0.418291	0.568517	2.83e-18	1.02e-17	222	232	Disease related genes, Enzymes, Potential drug targets, Predicted intracellular proteins,
TRMU	1e-05	0.167	0.0642318	0.629159	0.102092	1.44e-38	1.51e-37	65	191	Disease related genes, Enzymes, Potential drug targets, Predicted intracellular proteins,
TRMT61B	1e-05	0.0162	0.0112965	0.0378277	0.29863	2.23e-20	8.94e-20	53	149	Enzymes, Predicted intracellular proteins,
TRMT61A	1e-05	1e-05	0.0164875	0.0083597	1.97226	0.299109	0.333429	73	67	Enzymes, Predicted intracellular proteins,
TRMT6	1e-05	1e-05	0.0405417	0.0392654	1.0325	0.195824	0.224421	74	64	Predicted intracellular proteins,
TRMT5	1e-05	0.0191	0.0879387	0.105192	0.835982	5.65e-08	1.14e-07	114	174	Disease related genes, Enzymes, Potential drug targets, Predicted intracellular proteins,
TRMT2A	1e-05	1e-05	0.0139354	0.00248698	5.60333	3.28e-12	8.56e-12	101	44	Plasma proteins, Predicted intracellular proteins,
TRMT1L	0.0128	0.0126	0.0376608	0.0714979	0.52674	0.41495	0.450469	161	170	Predicted intracellular proteins,
TRMT112	0.4452	0.6349	1.22969	1.71007	0.719089	0.125352	0.148047	209	214	Predicted intracellular proteins,Metabolism-related
TRMT11	1e-05	0.03395	0.0454162	0.286281	0.158642	4.55e-20	1.79e-19	75	153	Predicted intracellular proteins,
TRMT10C	0.2623	0.98975	0.473006	1.11535	0.424089	1.9e-23	8.98e-23	224	232	Disease related genes, Enzymes, Potential drug targets, Predicted intracellular proteins,
TRMT1	0.0111	0.0026	0.0274982	0.0264953	1.03785	0.00655951	0.00896857	154	122	Enzymes, Plasma proteins, Predicted intracellular proteins,
TRIT1	1e-05	1e-05	0.0196277	0.0458837	0.42777	0.000242675	0.000377466	40	70	Enzymes, Predicted intracellular proteins,
TRIP6	0.214	0.3692	0.662979	0.597232	1.11009	2.95e-07	5.68e-07	225	232	Predicted intracellular proteins,
TRIP4	0.0184	1e-05	0.0769489	0.0135716	5.66987	8.86e-21	3.63e-20	157	62	Cancer-related genes, Disease related genes, Predicted intracellular proteins,
TRIP12	0.06005	0.04395	0.0889438	0.0665641	1.33621	0.992831	0.993788	216	224	Enzymes, Plasma proteins, Predicted intracellular proteins,
TRIP11	0.06985	0.08105	0.204176	0.126016	1.62023	0.000295077	0.000456045	212	230	Cancer-related genes, Disease related genes, Plasma proteins, Predicted intracellular proteins,
TRIP10	0.3044	0.1947	0.449888	0.322793	1.39374	0.00339402	0.00476939	218	204	Plasma proteins, Predicted intracellular proteins,
TRIOBP	0.26245	0.2008	0.36998	0.227409	1.62694	0.278258	0.311812	230	232	Disease related genes, Plasma proteins, Predicted intracellular proteins,
TRIO	0.02305	0.0006	0.088859	0.0128297	6.92601	4.59e-31	3.27e-30	204	122	Cancer-related genes, Disease related genes, Enzymes, Potential drug targets, Predicted intracellular proteins,
TRIM9	1e-05	1e-05	0.0141504	0.000454569	31.1292	4.02e-14	1.17e-13	63	6	Enzymes, Predicted intracellular proteins,
TRIM65	0.0283	1e-05	0.0614963	0.0165464	3.7166	2.2e-24	1.1e-23	177	86	Predicted intracellular proteins,
TRIM56	0.0332	0.0297	0.0849241	0.076063	1.1165	0.305044	0.339524	204	200	Enzymes, Predicted intracellular proteins,
TRIM5	0.6744	0.0324	11.2243	1.42489	7.87733	1.26e-15	4e-15	198	160	Enzymes, Predicted intracellular proteins,
TRIM47	0.20665	0.1157	0.487042	0.473748	1.02806	0.0233095	0.0301514	226	227	Predicted intracellular proteins,
TRIM4	0.054	0.05145	0.122878	0.156058	0.787383	2.32e-06	4.2e-06	194	224	Enzymes, Predicted intracellular proteins,
TRIM38	0.11955	0.04985	0.212149	0.207652	1.02166	8.94e-06	1.55e-05	212	188	Enzymes, Predicted intracellular proteins,
TRIM33	0.0032	0.006	0.0247158	0.0283832	0.870788	0.106517	0.127417	126	141	Cancer-related genes, Disease related genes, Enzymes, Potential drug targets, Predicted intracellular proteins,
TRIM32	0.0303	0.0198	0.0661255	0.0307999	2.14694	0.0625678	0.0769471	180	175	Disease related genes, Enzymes, Potential drug targets, Predicted intracellular proteins,
TRIM3	0.02745	0.03075	0.0712094	0.061203	1.16349	0.033067	0.0420396	195	212	Predicted intracellular proteins,
TRIM28	2.3699	2.2381	2.71121	2.3342	1.16152	0.61122	0.644197	231	232	Enzymes, Plasma proteins, Predicted intracellular proteins,
TRIM26	0.01485	0.02855	0.0479849	0.0424438	1.13055	0.00147226	0.00214321	173	196	Enzymes, Predicted intracellular proteins,
TRIM25	1.4989	0.9042	2.81856	1.45241	1.94061	0.00010325	0.000164977	231	232	Cancer-related genes, Enzymes, Plasma proteins, Predicted intracellular proteins,
TRIM24	1e-05	1e-05	0.0206364	0.207453	0.0994748	0.000150003	0.000236407	78	94	Cancer-related genes, Disease related genes, Enzymes, Plasma proteins, Potential drug targets, Predicted intracellular proteins,
TRIM22	0.18585	1e-05	0.225459	0.0339125	6.64826	1.8e-43	2.47e-42	213	92	Enzymes, Predicted intracellular proteins,
TRIM21	0.29735	0.0966	0.524687	0.189855	2.76362	6.21e-07	1.17e-06	223	223	Enzymes, Plasma proteins, Predicted intracellular proteins,
TRIM2	0.03605	0.59305	0.336929	1.3522	0.249171	1.9e-33	1.49e-32	184	231	Disease related genes, Enzymes, Potential drug targets, Predicted intracellular proteins,
TRIM15	1e-05	1e-05	0.00945888	0.0201277	0.469943	6.15e-06	1.08e-05	36	79	Predicted intracellular proteins,
TRIM14	0.0037	0.0068	0.0467556	0.0272988	1.71273	0.192112	0.220375	121	139	Predicted intracellular proteins,
TRIAP1	1e-05	0.1609	0.173377	0.215852	0.803219	4.92e-24	2.4e-23	85	190	Predicted intracellular proteins, Transporters,
TREX1	0.03695	1e-05	0.0938331	0.0529089	1.77348	3.04e-10	7.09e-10	165	106	Disease related genes, Enzymes, Potential drug targets, Predicted membrane proteins,
TREH	1e-05	0.1078	0.0102385	0.219796	0.0465821	5.43e-63	2.38e-61	8	184	Disease related genes, Enzymes, Potential drug targets, Predicted intracellular proteins,
TRAPPC9	0.0227	0.06265	0.063202	0.189921	0.332781	4.89e-17	1.66e-16	206	230	Disease related genes, Predicted intracellular proteins,
TRAPPC8	0.0524	0.12015	0.22974	0.215917	1.06402	6.93e-09	1.48e-08	201	227	Predicted intracellular proteins,
TRAPPC6B	0.0397	0.0754	0.142564	0.132493	1.07601	0.0236689	0.0305673	175	188	Predicted intracellular proteins,
TRAPPC5	0.09855	0.10945	0.223917	0.193413	1.15771	0.420685	0.456219	180	187	Predicted intracellular proteins,
TRAPPC4	0.2233	0.363	0.333812	0.503681	0.662745	1.02e-07	2.02e-07	223	231	Plasma proteins, Predicted intracellular proteins,
TRAPPC3	0.76655	1.28815	0.98712	1.47198	0.670608	5.79e-09	1.24e-08	227	232	Predicted intracellular proteins,
TRAPPC2L	0.23325	0.21835	0.5976	0.352224	1.69665	0.224986	0.255744	210	221	Predicted intracellular proteins,
TRAPPC2	0.0726	0.0317	0.276106	0.447662	0.616774	0.0228157	0.0295283	152	120	Disease related genes, Predicted intracellular proteins,
TRAPPC13	0.0197	0.0329	0.0608421	0.122012	0.498656	0.00158625	0.00230315	155	177	Predicted intracellular proteins,
TRAPPC12	0.0476	0.06035	0.0791535	0.107473	0.736496	1.57e-05	2.68e-05	190	216	Disease related genes, Plasma proteins, Predicted intracellular proteins,
TRAPPC11	0.01045	0.0191	0.032299	0.0316575	1.02026	3.65e-07	6.99e-07	185	217	Disease related genes, Predicted intracellular proteins,
TRAPPC10	0.0197	0.0526	0.0570902	0.0867747	0.657913	8.78e-09	1.86e-08	189	219	Plasma proteins, Predicted intracellular proteins,
TRAPPC1	0.07695	0.1173	0.136458	0.175924	0.775666	0.00179982	0.00259561	188	205	Predicted intracellular proteins,
TRAP1	9.1334	16.9181	13.9326	18.2805	0.762157	1.52e-13	4.28e-13	232	232	Plasma proteins, Predicted intracellular proteins,Metabolism-related
TRAM1	0.8172	0.33335	1.4507	0.439336	3.30204	3.43e-08	6.99e-08	224	214	Plasma proteins, Predicted membrane proteins,
TRAFD1	1e-05	1e-05	0.018099	0.000864698	20.931	9.87e-13	2.65e-12	65	11	Predicted intracellular proteins,
TRAF6	0.0748	0.0746	0.260951	0.190655	1.3687	0.264544	0.297223	205	215	Enzymes, Predicted intracellular proteins,
TRAF4	1e-05	1e-05	0.00216366	0.00952599	0.227133	9.28e-16	2.96e-15	25	99	Cancer-related genes, Plasma proteins, Predicted intracellular proteins,
TRAF2	0.03105	1e-05	0.0533807	0.0265333	2.01184	4.67e-12	1.21e-11	170	110	Cancer-related genes, Enzymes, Plasma proteins, Predicted intracellular proteins,
TRAF1	1e-05	1e-05	0.0300391	0.0153065	1.96251	1.53e-10	3.63e-10	115	52	Cancer-related genes, Predicted intracellular proteins,
TRADD	0.76605	0.20925	1.25532	0.37364	3.3597	5.23e-10	1.2e-09	226	217	Predicted intracellular proteins,
TRABD	1e-05	0.0035	0.0380644	0.0221312	1.71994	0.112212	0.133702	97	118	Plasma proteins, Predicted membrane proteins,
TRA2B	7.3849	6.0357	8.27907	6.46481	1.28064	0.459178	0.495154	231	232	Plasma proteins, Predicted intracellular proteins,
TRA2A	0.75205	0.5948	0.927741	0.705296	1.31539	0.559849	0.594319	222	228	Predicted intracellular proteins,
TPT1	8.6725	8.49695	12.2832	9.50502	1.29228	0.405172	0.440776	231	232	Plasma proteins, Predicted intracellular proteins,
TPST2	1e-05	1e-05	0.0709686	0.0427577	1.65979	0.17234	0.199299	80	103	Enzymes, Predicted intracellular proteins,Metabolism-related
TPST1	1e-05	0.01425	0.097572	0.226299	0.431165	0.0191013	0.0250016	111	124	Enzymes, Predicted intracellular proteins,Metabolism-related
TPRN	1e-05	0.01495	0.0112521	0.0376322	0.299001	2.3e-23	1.08e-22	54	154	Disease related genes, Predicted intracellular proteins,
TPRKB	0.28775	0.4958	0.457406	0.73082	0.625881	2.39e-11	5.93e-11	212	232	Disease related genes, Predicted intracellular proteins,
TPRG1L	0.07165	0.1162	0.289233	0.274277	1.05453	0.000319235	0.000491708	184	208	Predicted intracellular proteins,
TPR	0.92755	0.7374	0.986729	0.906613	1.08837	0.738481	0.764682	231	232	Cancer-related genes, Disease related genes, Plasma proteins, Potential drug targets, Predicted intracellular proteins, Transporters,Metabolism-related
TPPP3	2.0837	2.045	2.56398	2.32797	1.10138	0.000544458	0.000821378	221	232	Predicted intracellular proteins,
TPPP	0.0715	0.16955	0.347646	0.250797	1.38616	2.53e-10	5.93e-10	158	209	Predicted intracellular proteins,
TPP2	0.703	0.42205	0.878227	0.489002	1.79596	9.81e-08	1.95e-07	232	232	Enzymes, Plasma proteins, Predicted intracellular proteins,
TPP1	7.0341	6.3158	9.98137	7.26831	1.37327	0.812215	0.831905	232	232	Disease related genes, Enzymes, Plasma proteins, Potential drug targets, Predicted intracellular proteins,
TPMT	0.8742	3.2501	1.30413	3.39029	0.384668	1.92e-22	8.58e-22	226	231	Enzymes, FDA approved drug targets, Predicted intracellular proteins,Metabolism-related
TPM4	46.2557	62.91	70.1987	81.8227	0.857936	7.07e-06	1.24e-05	231	232	Cancer-related genes, Plasma proteins, Predicted intracellular proteins,
TPM3	53.3849	58.3513	64.8596	64.2675	1.00921	0.0183336	0.0240315	232	232	Cancer-related genes, Disease related genes, Plasma proteins, Predicted intracellular proteins,
TPM2	37.6498	53.8412	69.5605	73.9793	0.94027	2.15e-05	3.63e-05	231	232	Cancer-related genes, Disease related genes, Plasma proteins, Predicted intracellular proteins,
TPM1	110.607	121.032	149.15	149.991	0.994392	0.00108706	0.00160074	232	232	Cancer-related genes, Candidate cardiovascular disease genes, Disease related genes, Plasma proteins, Predicted intracellular proteins, Predicted membrane proteins,
TPK1	0.2655	0.18595	1.56716	0.694409	2.25683	0.300867	0.335081	187	185	Disease related genes, Enzymes, FDA approved drug targets, Predicted intracellular proteins,Metabolism-related
TPI1	526.695	243.016	645.081	260.064	2.48047	3.85e-12	1e-11	232	232	Cancer-related genes, Disease related genes, Enzymes, Plasma proteins, Potential drug targets, Predicted intracellular proteins,Metabolism-related
TPD52L2	5.476	2.4172	8.22702	3.10691	2.64797	1.41e-13	3.99e-13	231	232	Plasma proteins, Predicted intracellular proteins,
TPD52L1	1e-05	0.3918	0.395839	4.15967	0.0951612	8.6e-24	4.14e-23	85	178	Plasma proteins, Predicted intracellular proteins,
TPD52	3.5692	4.4496	5.54343	5.05139	1.09741	2.84e-05	4.74e-05	227	232	Cancer-related genes, Predicted intracellular proteins,
TPCN1	0.04915	0.2937	0.135391	0.499797	0.270893	6.32e-19	2.34e-18	214	227	Predicted intracellular proteins, Predicted membrane proteins, Transporters, Voltage-gated ion channels,
TPBG	0.17345	0.02695	0.814454	0.59685	1.36459	0.00486067	0.00672937	177	153	Predicted membrane proteins,
TP53RK	0.0848	0.1837	0.150946	0.213411	0.7073	7.37e-07	1.38e-06	181	209	Disease related genes, Enzymes, Potential drug targets, Predicted intracellular proteins,
TP53I3	0.9078	1.7754	1.30317	2.04331	0.637775	1.9e-11	4.73e-11	226	232	Predicted intracellular proteins,
TP53I11	1e-05	1e-05	0.139806	0.0160943	8.68669	1.36e-13	3.84e-13	86	24	Predicted intracellular proteins, Predicted membrane proteins,
TP53BP2	1e-05	0.0106	0.0149015	0.0429831	0.346683	7.02e-18	2.48e-17	77	163	Cancer-related genes, Predicted intracellular proteins,
TP53BP1	0.10795	0.11855	0.137731	0.149813	0.919354	0.00047982	0.0007284	219	232	Cancer-related genes, Disease related genes, Predicted intracellular proteins,
TOX4	1e-05	1e-05	0.0503824	0.0246542	2.04356	0.00250301	0.00355887	110	84	Plasma proteins, Predicted intracellular proteins, Transcription factors,
TOR4A	0.0549	1e-05	0.182187	0.0151652	12.0135	4.41e-37	4.23e-36	186	50	Predicted intracellular proteins,
TOR3A	1e-05	1e-05	0.0488003	0.0147626	3.30566	0.000501352	0.000759184	66	39	Predicted intracellular proteins,
TOR1B	0.03165	0.0113	0.0793833	0.0237944	3.33622	4.92e-07	9.31e-07	179	142	Predicted intracellular proteins,
TOR1AIP2	0.01825	0.00875	0.0677137	0.0449058	1.50791	0.0385841	0.0486199	145	128	Predicted intracellular proteins, Predicted membrane proteins,
TOR1AIP1	1.12055	0.8705	1.31805	0.9507	1.3864	0.292476	0.326686	231	232	Disease related genes, Plasma proteins, Predicted intracellular proteins, Predicted membrane proteins,
TOR1A	0.21585	0.1908	0.441219	0.313717	1.40643	0.732185	0.758812	220	222	Disease related genes, Predicted intracellular proteins,
TOP3B	1e-05	1e-05	0.0211966	0.0191214	1.10852	0.405342	0.440895	112	115	Enzymes, Plasma proteins, Predicted intracellular proteins,
TOP2B	0.31025	0.35875	0.377014	0.450562	0.836764	5.27e-05	8.61e-05	229	232	Disease related genes, Enzymes, FDA approved drug targets, Plasma proteins, Predicted intracellular proteins,
TOP1	0.57735	0.46275	0.850827	0.735798	1.15633	0.165983	0.192345	223	232	Cancer-related genes, Disease related genes, Enzymes, FDA approved drug targets, Predicted intracellular proteins,
TOMM70A	1.89415	3.63295	2.52753	3.68202	0.686454	1.79e-14	5.28e-14	231	232
TOMM6	0.5304	0.87785	0.882845	1.27642	0.691655	0.00065464	0.00098088	154	181	Predicted intracellular proteins,
TOMM5	1e-05	1e-05	0.175389	0.167007	1.05019	0.499237	0.534244	60	67	Predicted intracellular proteins,
TOMM40L	0.04825	0.27795	0.124319	0.30478	0.407899	2.33e-20	9.33e-20	180	226	Predicted intracellular proteins,
TOMM40	1.26855	3.0484	1.84762	3.74625	0.493191	1.12e-18	4.12e-18	230	232	Predicted intracellular proteins, Transporters,
TOMM34	0.08835	0.1784	0.149407	0.377113	0.396186	5.67e-14	1.63e-13	202	231	Predicted intracellular proteins,
TOMM22	1.81025	5.6258	3.07157	6.43412	0.477388	3.73e-20	1.48e-19	229	232	Predicted membrane proteins,
TOMM20	0.0836	0.4682	0.245499	0.794615	0.308953	2.5e-15	7.78e-15	166	214	Predicted membrane proteins,
TOM1L2	0.17015	0.59895	0.299007	0.800237	0.373648	9.46e-21	3.87e-20	211	232	Predicted intracellular proteins,
TOM1L1	0.3355	1.02375	0.69601	1.3637	0.510385	3e-19	1.13e-18	197	231	Predicted intracellular proteins,
TOM1	0.97005	1.42435	1.26294	1.56864	0.805116	8.34e-13	2.25e-12	232	232	Cancer-related genes, Predicted intracellular proteins,
TOLLIP	0.78065	1.2326	1.50054	1.86804	0.803272	6.77e-09	1.45e-08	231	232	Plasma proteins, Predicted intracellular proteins,
TOE1	1e-05	1e-05	0.0097634	0.00452849	2.156	0.00526846	0.00726074	101	81	Disease related genes, Predicted intracellular proteins,
TNXB	0.15475	0.9016	0.547127	1.01725	0.537852	9.89e-22	4.27e-21	221	231	Disease related genes, Plasma proteins, Predicted intracellular proteins, Predicted secreted proteins,
TNS3	0.23055	0.4314	0.339805	0.583794	0.582064	9.75e-13	2.62e-12	228	232	Predicted intracellular proteins,
TNS1	2.24435	2.7166	2.51195	2.82371	0.88959	1.68e-05	2.85e-05	231	232	Plasma proteins, Predicted intracellular proteins,
TNRC6C	0.00035	1e-05	0.138556	0.115368	1.20098	0.0587176	0.0725066	124	105	Predicted intracellular proteins,
TNRC6B	1e-05	1e-05	0.00442685	0.00201733	2.19441	3.45e-12	8.99e-12	99	30	Predicted intracellular proteins,
TNPO3	0.1809	0.08145	0.374695	0.188545	1.9873	0.00384134	0.00536621	226	231	Disease related genes, Predicted intracellular proteins,
TNPO2	0.3082	0.2407	0.397074	0.353956	1.12182	0.892273	0.904578	226	230	Predicted intracellular proteins, Transporters,
TNPO1	0.68215	0.648	0.824263	0.685416	1.20257	0.629769	0.662306	232	232	Plasma proteins, Predicted intracellular proteins, Transporters,
TNKS1BP1	0.22985	0.09175	0.460883	0.142019	3.24521	4.07e-08	8.26e-08	227	231	Predicted intracellular proteins,
TNIP1	0.02165	1e-05	0.147461	0.0917731	1.6068	6.66e-18	2.35e-17	164	67	Predicted intracellular proteins,
TNIK	1e-05	1e-05	0.0659142	0.0370196	1.78052	0.440839	0.477007	73	68	Disease related genes, Enzymes, Potential drug targets, Predicted intracellular proteins,
TNFSF10	1e-05	1e-05	0.0479219	0.0133325	3.59437	7.34e-13	1.99e-12	93	28	Cancer-related genes, CD markers, Predicted intracellular proteins, Predicted membrane proteins, Predicted secreted proteins,
TNFAIP8L2	0.09225	1e-05	0.291798	0.0269431	10.8302	2.81e-44	4.05e-43	177	33	Predicted intracellular proteins,Metabolism-related
TNFAIP8	0.1906	0.0164	0.359805	0.0970508	3.70739	7.65e-18	2.7e-17	195	123	Predicted intracellular proteins,Metabolism-related
TNFAIP6	1e-05	1e-05	0.107567	0.00541879	19.8508	3.54e-22	1.56e-21	91	6	Plasma proteins, Predicted secreted proteins,
TNFAIP2	0.10475	0.01575	0.203938	0.0769653	2.64974	4.56e-16	1.48e-15	218	186	Cancer-related genes, Plasma proteins, Predicted intracellular proteins, Transporters,
TNC	6.09375	2.66335	17.1376	8.58739	1.99567	1.52e-05	2.6e-05	232	232	Cancer-related genes, Disease related genes, Plasma proteins, Predicted intracellular proteins, Predicted secreted proteins,
TMX4	0.5036	0.4918	0.576956	0.569123	1.01376	0.0263281	0.033875	223	230	Predicted membrane proteins,
TMX3	0.68345	0.35955	1.1752	0.863714	1.36063	2.33e-05	3.92e-05	231	231	Enzymes, Predicted intracellular proteins, Predicted membrane proteins,
TMX2	0.09845	0.2698	0.197635	0.322164	0.613462	7.05e-16	2.26e-15	205	230	Predicted intracellular proteins, Predicted membrane proteins,
TMX1	1.1359	0.7577	1.24751	0.880794	1.41635	0.272495	0.305873	228	231	Predicted membrane proteins,
TMTC3	0.2493	0.0963	0.437676	0.169795	2.57768	0.0284924	0.0364983	222	232	Disease related genes, Potential drug targets, Predicted membrane proteins, Transporters,
TMSB4X	42.3993	36.6032	108.454	64.8791	1.67163	0.763006	0.78705	226	232	Plasma proteins, Predicted intracellular proteins,
TMSB10	68.4245	13.371	170.483	21.1526	8.05967	2.2e-15	6.87e-15	230	221	Plasma proteins, Predicted intracellular proteins,
TMPPE	0.0362	0.24695	0.0905906	0.300354	0.301613	5.72e-28	3.45e-27	159	226	Predicted intracellular proteins, Predicted membrane proteins,
TMPO	2.5379	1.6533	2.88172	1.96082	1.46965	0.0224875	0.0291399	231	232	Plasma proteins, Predicted intracellular proteins, Predicted membrane proteins,
TMOD3	2.851	4.75675	3.27377	5.13389	0.637679	1.93e-15	6.06e-15	231	232	Plasma proteins, Predicted intracellular proteins,
TMOD2	0.2324	0.51235	2.61605	1.56576	1.67079	3.63e-06	6.48e-06	197	226	Predicted intracellular proteins,
TMOD1	0.12905	0.25195	0.184561	0.329711	0.559766	1.07e-08	2.25e-08	191	222	Predicted intracellular proteins,
TMLHE	0.40485	1.27155	0.632487	1.42455	0.44399	1.42e-20	5.76e-20	218	231	Disease related genes, Enzymes, Potential drug targets, Predicted intracellular proteins,Metabolism-related
TMIGD1	1e-05	0.0102	0.00069	0.0585182	0.0117912	6.82e-33	5.25e-32	4	119	Predicted intracellular proteins, Predicted membrane proteins,
TMF1	0.01225	0.015	0.0447253	0.0389464	1.14838	0.197611	0.226398	176	186	Cancer-related genes, Plasma proteins, Predicted intracellular proteins,
TMEM9B	1e-05	0.14815	0.0601092	0.226233	0.265695	4.04e-29	2.59e-28	79	187	Predicted membrane proteins,
TMEM97	0.0958	0.06685	0.178591	0.100259	1.7813	0.000285749	0.000442005	177	149	Predicted membrane proteins, Transporters,
TMEM87B	1e-05	1e-05	0.0219834	0.00789879	2.78313	3.21e-15	9.91e-15	77	10	Disease related genes, Predicted membrane proteins,
TMEM87A	0.10865	0.04635	0.161395	0.0614897	2.62474	4.9e-08	9.89e-08	217	200	Predicted intracellular proteins, Predicted membrane proteins,
TMEM82	1e-05	0.0407	0.00995177	0.0586663	0.169633	2.15e-36	1.98e-35	31	164	Predicted membrane proteins,
TMEM72	1e-05	0.0729	0.0278869	0.324506	0.0859363	7.18e-34	5.82e-33	27	150	Predicted intracellular proteins, Predicted membrane proteins,
TMEM70	0.2296	0.64785	0.493825	0.681633	0.724474	1.11e-11	2.81e-11	221	230	Disease related genes, Potential drug targets, Predicted intracellular proteins, Predicted membrane proteins, Transporters,
TMEM68	1e-05	1e-05	0.0441548	0.0422937	1.044	0.0962655	0.115681	61	47	Predicted intracellular proteins, Predicted membrane proteins,
TMEM67	1e-05	1e-05	0.0193936	0.0115166	1.68396	8.77e-05	0.000140789	61	26	Disease related genes, Potential drug targets, Predicted intracellular proteins, Predicted membrane proteins, Transporters,
TMEM66	0.0122	1e-05	0.0879519	0.0299844	2.93325	2.98e-07	5.74e-07	139	94
TMEM65	0.3404	0.51875	0.843613	0.742733	1.13582	5.7e-06	1e-05	217	231	Disease related genes, Predicted membrane proteins,
TMEM63B	0.0137	0.0084	0.040783	0.0127083	3.20916	0.0359834	0.0455322	176	169	Predicted membrane proteins, Transporters,
TMEM63A	0.0793	0.12345	0.171036	0.174533	0.979963	0.0226288	0.0293126	213	219	Predicted intracellular proteins, Predicted membrane proteins,
TMEM57	1e-05	0.00445	0.0716387	0.0453791	1.57867	0.171588	0.198556	105	127
TMEM56	1e-05	1e-05	0.0091694	0.00858565	1.06799	0.0813867	0.0988364	52	65	Predicted membrane proteins,
TMEM55B	0.0942	0.17325	0.134629	0.198644	0.67774	0.224779	0.255549	220	214
TMEM50B	0.06265	0.125	0.13921	0.176248	0.789854	0.0049658	0.00686577	128	142	Predicted membrane proteins, Transporters,
TMEM50A	0.10725	0.08815	0.149242	0.104149	1.43296	0.794558	0.815429	151	158	Predicted membrane proteins, Transporters,
TMEM43	2.6269	1.4494	3.89473	1.94941	1.9979	3.69e-07	7.05e-07	231	232	Disease related genes, Predicted membrane proteins,
TMEM41B	1e-05	1e-05	0.0456749	0.0399268	1.14397	3.51e-07	6.72e-07	105	61	Predicted membrane proteins,
TMEM41A	0.17445	0.16955	0.307389	0.238213	1.29039	0.0138621	0.0184161	187	209	Predicted intracellular proteins, Predicted membrane proteins,
TMEM38B	1e-05	1e-05	0.0390814	0.0437691	0.892898	0.168539	0.195152	74	88	Disease related genes, Potential drug targets, Predicted intracellular proteins, Predicted membrane proteins, Transporters,
TMEM33	0.75605	1.09385	1.10091	1.31963	0.834258	1.89e-05	3.2e-05	225	230	Predicted membrane proteins, Transporters,
TMEM30A	0.1046	0.0498	0.161706	0.0889272	1.81841	0.0012444	0.00182393	209	201	Predicted intracellular proteins, Predicted membrane proteins, Transporters,
TMEM27	0.09265	1.09785	0.392893	1.14832	0.342146	2.74e-21	1.16e-20	153	217
TMEM259	0.01005	0.0285	0.0646324	0.229873	0.281165	0.00079866	0.00118786	130	150	Predicted intracellular proteins, Predicted membrane proteins,
TMEM258	1.41955	1.25355	1.95401	1.37228	1.42392	0.166462	0.19284	220	228	Predicted membrane proteins,
TMEM256	0.2852	1.1975	0.765424	1.51334	0.505785	3.93e-16	1.28e-15	177	222	Predicted intracellular proteins, Predicted membrane proteins,
TMEM245	0.08715	0.1195	0.128305	0.147544	0.869607	3.01e-05	5.03e-05	216	229	Predicted membrane proteins,
TMEM243	0.071	1e-05	0.148868	0.0102128	14.5765	1.27e-44	1.87e-43	164	24	Predicted intracellular proteins, Predicted membrane proteins,
TMEM230	0.02535	1e-05	0.363565	0.34088	1.06655	0.0213705	0.0277867	118	91	Predicted membrane proteins, Transporters,
TMEM223	0.05645	0.1373	0.0944059	0.169833	0.555876	1.03e-16	3.45e-16	175	223	Predicted membrane proteins,
TMEM222	0.07165	0.0875	0.100443	0.10473	0.95907	0.799882	0.820198	183	183	Predicted membrane proteins,
TMEM214	0.08305	0.04305	0.175675	0.0796984	2.20425	2.27e-06	4.1e-06	216	199	Predicted intracellular proteins, Predicted membrane proteins,
TMEM209	0.0045	1e-05	0.0160342	0.0109965	1.45812	3.79e-10	8.77e-10	129	64	Predicted membrane proteins,
TMEM206	1e-05	0.01295	0.0109571	0.0481797	0.227421	6.44e-27	3.66e-26	28	132	Predicted membrane proteins,
TMEM205	7.57665	12.1495	11.3689	14.0201	0.810898	5.4e-06	9.51e-06	231	232	Predicted intracellular proteins, Predicted membrane proteins, Transporters,
TMEM201	0.098	0.0274	0.130626	0.0392834	3.32522	2.89e-12	7.58e-12	214	186	Predicted membrane proteins,
TMEM2	0.07525	1e-05	0.156408	0.0142182	11.0006	1.54e-47	2.6e-46	214	80	Enzymes, Predicted intracellular proteins, Predicted membrane proteins,
TMEM199	1e-05	0.04095	0.085512	0.13451	0.635729	0.00446503	0.00619934	113	135	Disease related genes, Potential drug targets, Predicted intracellular proteins, Predicted membrane proteins, Transporters,
TMEM198	0.1165	0.07345	2.36106	2.23847	1.05477	0.024646	0.0317952	182	171	Predicted membrane proteins,
TMEM192	0.9452	3.28325	2.84046	4.01496	0.707469	1.98e-12	5.23e-12	204	230	Predicted membrane proteins, Transporters,
TMEM186	1e-05	0.0233	0.042697	0.0694495	0.614792	3.42e-10	7.96e-10	62	124	Predicted membrane proteins,
TMEM179B	0.05365	1e-05	0.067709	0.00837914	8.08066	1.48e-27	8.72e-27	154	46	Predicted membrane proteins, Transporters,
TMEM177	1e-05	0.1073	0.02258	0.171758	0.131464	1.65e-32	1.25e-31	37	160	Predicted intracellular proteins, Predicted membrane proteins,
TMEM176B	0.38525	0.2721	0.718338	0.34079	2.10786	0.31253	0.346954	200	201	Predicted membrane proteins,
TMEM176A	1e-05	1e-05	0.0352971	0.00381789	9.24519	1.85e-12	4.88e-12	79	17	Predicted membrane proteins,
TMEM173	0.356	0.0316	0.483426	0.0729893	6.62324	5.33e-29	3.38e-28	220	171	Disease related genes, Predicted membrane proteins,
TMEM168	1e-05	0.00315	0.0174491	0.0100959	1.72834	0.818334	0.837582	112	117	Predicted intracellular proteins, Predicted membrane proteins,
TMEM167A	0.76615	0.66505	1.3141	0.898413	1.46269	0.547913	0.582313	196	196	Predicted membrane proteins,
TMEM165	0.09555	0.0754	0.246562	0.113162	2.17884	0.0931993	0.112188	215	214	Disease related genes, Potential drug targets, Predicted membrane proteins, Transporters,
TMEM161A	1e-05	1e-05	0.031681	0.0221632	1.42944	0.0473097	0.059062	112	95	Predicted membrane proteins,
TMEM160	1e-05	0.00895	0.0404091	0.170121	0.237532	1.13e-14	3.39e-14	70	148	Predicted membrane proteins,
TMEM159	0.0715	1e-05	0.136449	0.00442862	30.8108	1.01e-37	1.02e-36	134	8	Predicted intracellular proteins, Predicted membrane proteins,
TMEM14C	0.02805	0.104	0.134187	0.246765	0.543785	2.98e-07	5.73e-07	129	162	Predicted membrane proteins,
TMEM147	1e-05	1e-05	0.0563362	0.0143591	3.92339	6.17e-10	1.4e-09	113	52	Predicted membrane proteins,
TMEM143	1e-05	0.21115	0.0930344	0.375696	0.247632	3.67e-37	3.53e-36	105	216	Predicted intracellular proteins, Predicted membrane proteins,
TMEM141	1e-05	1e-05	0.03766	0.165142	0.228046	4.72e-22	2.07e-21	21	111	Predicted membrane proteins,
TMEM135	1e-05	0.0256	0.0203661	0.0623759	0.326506	2.45e-16	8.03e-16	78	160	Predicted membrane proteins,
TMEM132E	1e-05	0.01585	0.0154334	0.034401	0.448631	9.68e-24	4.65e-23	58	158	Disease related genes, Predicted membrane proteins,
TMEM127	1e-05	1e-05	0.011291	0.00108797	10.378	1.37e-10	3.26e-10	60	11	Cancer-related genes, Disease related genes, Predicted membrane proteins,
TMEM126B	1e-05	1e-05	0.0152299	0.0480188	0.317166	8.49e-12	2.17e-11	28	86	Predicted membrane proteins,Metabolism-related
TMEM126A	0.2863	0.91885	0.467892	1.06371	0.439869	1.15e-16	3.83e-16	204	230	Disease related genes, Predicted membrane proteins,
TMEM120A	0.25495	0.80665	0.349339	0.96227	0.363037	5.49e-16	1.77e-15	213	227	Predicted intracellular proteins, Predicted membrane proteins, Transporters,
TMEM119	1e-05	1e-05	0.0270678	0.0283849	0.953598	0.00179606	0.0025907	59	92	Predicted intracellular proteins, Predicted membrane proteins,
TMEM11	1e-05	1e-05	0.0472284	0.124385	0.379694	1.44e-07	2.84e-07	63	111	Predicted membrane proteins,
TMEM109	6.32545	4.64795	9.6741	6.42632	1.50539	0.061296	0.0754596	231	232	Predicted membrane proteins, Transporters,
TMEM106A	1e-05	1e-05	0.0114138	0.0283044	0.403249	5.08e-10	1.16e-09	23	79	Predicted membrane proteins,
TMEM102	1e-05	1e-05	0.135127	0.0630464	2.14329	0.0011051	0.00162599	109	76	Predicted intracellular proteins,
TMEM101	1e-05	1e-05	0.0294905	0.0255316	1.15506	0.00263803	0.00374499	62	38	Predicted intracellular proteins, Predicted membrane proteins,
TMED9	2.84035	1.97505	4.08107	2.39844	1.70155	0.00483946	0.00670512	231	232	Predicted membrane proteins,
TMED8	0.0334	0.08365	0.135356	0.14624	0.925576	1.39e-10	3.3e-10	144	200	Predicted intracellular proteins,
TMED5	3.42535	3.2535	5.10039	4.82874	1.05626	0.670706	0.700995	230	232	Predicted intracellular proteins, Predicted membrane proteins,
TMED4	1.9121	2.4194	2.44685	2.64826	0.923947	5.45e-05	8.9e-05	227	232	Predicted intracellular proteins, Predicted membrane proteins,
TMED3	0.0336	1e-05	0.110017	0.00941353	11.6871	4.75e-24	2.33e-23	127	28	Predicted intracellular proteins, Predicted membrane proteins, Transporters,
TMED2	1.92345	1.64345	2.75965	1.79599	1.53656	0.680815	0.710437	230	232	Plasma proteins, Predicted intracellular proteins, Predicted membrane proteins, Transporters,
TMED10	6.58415	4.6516	9.30158	5.20396	1.7874	1.4e-06	2.56e-06	232	232	Predicted membrane proteins,
TMED1	0.6076	0.8267	0.943243	0.998521	0.94464	5.01e-06	8.87e-06	209	228	Predicted intracellular proteins, Predicted membrane proteins, Transporters,
TMCO1	1e-05	1e-05	0.167607	0.0834709	2.00797	0.00127379	0.00186513	102	76	Disease related genes, Potential drug targets, Predicted membrane proteins, Transporters,
TMCC3	0.0333	0.024	0.0554319	0.0588899	0.941281	0.564745	0.599056	181	177	Predicted intracellular proteins, Predicted membrane proteins,
TMCC1	0.00795	1e-05	0.0389922	0.00641944	6.07408	7.71e-25	3.96e-24	123	21	Predicted intracellular proteins, Predicted membrane proteins,
TMC4	1e-05	0.0149	0.0295386	0.0491835	0.600579	7.52e-46	1.17e-44	16	164
TMBIM6	0.52655	0.54075	0.956528	0.964528	0.991706	0.862538	0.877265	201	200	Plasma proteins, Predicted intracellular proteins, Predicted membrane proteins, Transporters,
TMBIM1	0.4563	0.4474	0.620025	0.517876	1.19725	0.11269	0.134205	227	232	Predicted intracellular proteins, Predicted membrane proteins, Transporters,
TMA16	0.0166	1e-05	0.185096	0.126978	1.4577	0.00815824	0.011067	121	92	Predicted intracellular proteins,
TM9SF4	0.482	0.87915	0.907998	1.12738	0.805405	2.07e-09	4.57e-09	227	232	Predicted membrane proteins, Transporters,
TM9SF3	0.60025	0.745	0.863712	0.84946	1.01678	0.00034063	0.000523332	229	232	Predicted membrane proteins,
TM9SF2	0.8471	0.6995	1.1566	0.823311	1.40481	0.620587	0.653406	229	232	Predicted intracellular proteins, Predicted membrane proteins, Transporters,
TM9SF1	0.18535	0.33695	0.304395	0.417217	0.729585	1.74e-07	3.4e-07	217	227	Predicted intracellular proteins, Predicted membrane proteins, Transporters,
TM7SF2	1e-05	0.11865	0.050926	0.30268	0.16825	5.94e-25	3.07e-24	99	188	Enzymes, Predicted intracellular proteins, Predicted membrane proteins,Metabolism-related
TM4SF18	0.0361	1e-05	0.0956808	0.0491713	1.94587	0.00758918	0.010324	117	97	Predicted membrane proteins, Transporters,
TLR3	0.90655	0.2864	1.10708	0.328944	3.36556	2.53e-08	5.22e-08	221	219	CD markers, Disease related genes, Predicted intracellular proteins, Predicted membrane proteins,
TLR2	0.0317	1e-05	0.111169	0.00440625	25.2299	2.09e-57	6.28e-56	185	17	CD markers, FDA approved drug targets, Predicted intracellular proteins, Predicted membrane proteins,
TLN2	1.68525	1.8077	2.0799	2.09252	0.993967	0.00182959	0.00263593	227	232	Plasma proteins, Predicted intracellular proteins,
TLN1	8.22975	8.2774	8.91433	8.89527	1.00214	0.0234827	0.0303538	232	232	Plasma proteins, Predicted intracellular proteins,
TLE3	0.0095	1e-05	0.0511081	0.00571849	8.93735	6.73e-28	4.05e-27	133	23	Predicted intracellular proteins,
TLDC1	0.16145	0.19745	0.320263	0.24527	1.30576	0.00935389	0.0126418	214	224	Plasma proteins, Predicted intracellular proteins,
TKT	6.44455	14.286	9.01897	15.5814	0.57883	3.96e-29	2.55e-28	232	232	Disease related genes, Enzymes, Plasma proteins, Potential drug targets, Predicted intracellular proteins,Metabolism-related
TK2	0.3593	1.10395	0.63455	1.22459	0.518175	3.85e-15	1.18e-14	223	232	Disease related genes, Enzymes, Potential drug targets, Predicted intracellular proteins,Metabolism-related
TJP3	1e-05	0.0071	0.00337465	0.0250828	0.13454	4.01e-31	2.88e-30	20	150	Predicted intracellular proteins,
TJP2	0.12695	0.30455	0.220519	0.469838	0.469352	1.19e-16	3.96e-16	220	232	Cancer-related genes, Disease related genes, Plasma proteins, Predicted intracellular proteins,
TJP1	0.2512	0.88925	0.335208	1.00062	0.334999	1.78e-27	1.05e-26	226	232	Predicted intracellular proteins, Transporters,
TJAP1	0.0158	0.01035	0.0458903	0.0354507	1.29448	0.0242597	0.031308	166	155	Predicted intracellular proteins,
TIPRL	0.42015	0.28525	0.568025	0.363188	1.564	0.05876	0.0725465	227	229	Predicted intracellular proteins,
TINAGL1	11.0187	42.416	16.8868	53.0845	0.318111	8.17e-42	1.02e-40	232	232	Enzymes, Predicted intracellular proteins, Predicted secreted proteins,
TINAG	0.0344	13.2479	0.606514	14.356	0.0422482	8.8e-48	1.51e-46	141	222	Enzymes, Predicted intracellular proteins, Predicted secreted proteins,
TIMP3	0.25145	1.0102	0.466237	1.40861	0.33099	3.68e-20	1.46e-19	207	231	Cancer-related genes, Disease related genes, Predicted secreted proteins,
TIMP2	1e-05	0.01875	0.0484348	0.141808	0.341551	1.58e-15	4.98e-15	54	125	Cancer-related genes, Candidate cardiovascular disease genes, Plasma proteins, Predicted intracellular proteins, Predicted secreted proteins,
TIMP1	0.3345	0.33575	1.37235	0.797456	1.72091	0.0746524	0.090947	209	192	Cancer-related genes, Candidate cardiovascular disease genes, Plasma proteins, Predicted intracellular proteins, Predicted secreted proteins,
TIMMDC1	0.08745	0.28225	0.211054	0.354532	0.595302	2.04e-19	7.76e-19	195	231	Predicted intracellular proteins, Predicted membrane proteins,Metabolism-related
TIMM9	1.65445	4.3519	2.60826	4.63499	0.562731	7.73e-13	2.09e-12	217	232	Predicted intracellular proteins,
TIMM8B	1e-05	0.90765	0.212423	0.938804	0.22627	1.6e-30	1.1e-29	102	205	Predicted intracellular proteins,
TIMM8A	1.9487	5.82225	3.31843	6.58496	0.50394	2.95e-20	1.18e-19	229	232	Disease related genes, Predicted intracellular proteins,
TIMM50	0.82125	2.3245	1.0491	2.4163	0.434176	2e-15	6.25e-15	224	231	Disease related genes, Predicted intracellular proteins, Predicted membrane proteins,
TIMM44	1.16025	3.07435	1.82133	3.23344	0.563281	2.45e-20	9.79e-20	230	232	Plasma proteins, Predicted intracellular proteins,
TIMM23	0.002705	0.15615	0.090977	0.174453	0.521498	2.44e-10	5.74e-10	116	171	Predicted membrane proteins,
TIMM22	0.3107	0.8614	0.644054	0.987689	0.652082	1.2e-08	2.51e-08	202	221	Predicted membrane proteins,
TIMM21	0.04145	0.35705	0.154495	0.529731	0.291649	1.08e-23	5.18e-23	159	220	Predicted membrane proteins,
TIMM17B	0.04635	0.3551	0.184215	0.448615	0.41063	2.23e-18	8.05e-18	158	212	Predicted intracellular proteins, Predicted membrane proteins,
TIMM13	2.9445	16.0818	5.17021	17.6936	0.292208	3.23e-35	2.77e-34	229	232	Predicted intracellular proteins,
TIMM10B	0.02235	0.42775	0.287632	0.911299	0.315629	2.05e-21	8.7e-21	137	206	Predicted intracellular proteins,
TIMM10	0.3508	1.2386	0.629539	1.51421	0.415752	1.71e-16	5.67e-16	208	230	Predicted intracellular proteins,
TIAL1	0.31355	0.3491	0.503819	0.377539	1.33448	0.0113266	0.0151921	214	224	Predicted intracellular proteins,
TIA1	0.15745	0.13925	0.228151	0.145489	1.56817	1.85e-07	3.61e-07	208	168	Disease related genes, Predicted intracellular proteins,
THYN1	0.3414	0.4691	0.437437	0.539004	0.811566	0.000238383	0.000370949	225	229	Predicted intracellular proteins,
THY1	28.7621	29.3034	45.8867	38.3434	1.19673	0.154202	0.179609	230	232	CD markers, Plasma proteins, Predicted intracellular proteins, Predicted membrane proteins,
THUMPD3	0.0212	0.03215	0.0435502	0.0490366	0.888117	0.000380906	0.000582011	178	204	Predicted intracellular proteins,
THUMPD1	0.22505	0.2521	0.324763	0.347084	0.935692	0.000225243	0.000351253	224	231	Predicted intracellular proteins,
THTPA	0.1364	0.22875	0.239404	0.298139	0.802992	3.2e-11	7.89e-11	200	231	Enzymes, Predicted intracellular proteins,Metabolism-related
THSD7A	1e-05	0.05665	0.0119563	0.0793092	0.150756	3.67e-43	4.96e-42	115	219	Predicted membrane proteins, Predicted secreted proteins,
THSD4	0.0032	0.13155	0.0358811	0.205797	0.174352	1.13e-47	1.94e-46	121	229	Predicted membrane proteins, Predicted secreted proteins,
THRAP3	0.45885	0.3512	0.553593	0.414745	1.33478	0.463998	0.500203	228	231	Plasma proteins, Predicted intracellular proteins,Metabolism-related
THOP1	0.282	0.23515	0.367475	0.277065	1.32632	0.98995	0.99145	231	232	Enzymes, Plasma proteins, Predicted intracellular proteins,
THOC7	0.04565	0.02805	0.596353	0.407256	1.46432	0.00399164	0.0055644	159	136	Predicted intracellular proteins,
THOC6	0.25765	0.10955	0.40002	0.397007	1.00759	0.00105776	0.00155886	220	216	Disease related genes, Predicted intracellular proteins,
THOC5	0.09065	0.076	0.219026	0.184898	1.18458	0.198982	0.22786	214	209	Predicted intracellular proteins,
THOC3	0.10585	0.0619	0.175998	0.103606	1.69872	0.0221574	0.0287326	209	206	Predicted intracellular proteins,
THOC2	0.11655	0.1624	0.169964	0.191384	0.888078	0.000761331	0.00113326	228	232	Disease related genes, Plasma proteins, Predicted intracellular proteins,
THOC1	0.08415	0.06415	0.126529	0.100796	1.2553	0.259945	0.292328	211	212	Plasma proteins, Predicted intracellular proteins, Predicted membrane proteins,
THNSL2	0.0069	0.02245	0.0862937	0.0776104	1.11188	0.0531997	0.0660582	119	140	Predicted intracellular proteins, Predicted secreted proteins,
THNSL1	0.09695	0.8185	0.235355	0.9202	0.255765	3.44e-31	2.47e-30	211	232	Predicted intracellular proteins,
THG1L	1e-05	1e-05	0.0212389	0.00910047	2.33383	9.43e-07	1.75e-06	89	41	Enzymes, Predicted intracellular proteins,
THEMIS2	0.0499	1e-05	0.154247	0.0123817	12.4577	4.47e-62	1.84e-60	203	26	Predicted intracellular proteins,
THEM6	1.1511	2.7932	1.36285	3.20315	0.425471	4.12e-16	1.34e-15	224	232	Predicted intracellular proteins, Predicted secreted proteins,
THEM4	0.01185	0.1718	0.0621235	0.205159	0.302807	1.36e-27	8.07e-27	126	212	Enzymes, Predicted intracellular proteins,Metabolism-related
THBS4	1e-05	0.04365	0.00724565	0.0707686	0.102385	9.16e-38	9.28e-37	33	170	Cancer-related genes, Plasma proteins, Predicted intracellular proteins, Predicted secreted proteins,
THBS3	0.02915	1e-05	0.12591	0.0117522	10.7137	7.86e-27	4.45e-26	139	40	Plasma proteins, Predicted intracellular proteins, Predicted secreted proteins,
THBS2	0.2958	1e-05	1.43485	0.13779	10.4133	9.68e-50	1.92e-48	188	43	Cancer-related genes, Disease related genes, Plasma proteins, Predicted secreted proteins,
THBS1	3.6881	2.36325	9.1248	3.24119	2.81526	1.63e-06	2.99e-06	232	232	Cancer-related genes, Candidate cardiovascular disease genes, Plasma proteins, Predicted secreted proteins,
THAP4	1e-05	0.7154	0.11781	0.862713	0.136558	3.81e-64	1.77e-62	52	216	Predicted intracellular proteins, Predicted membrane proteins, Transcription factors,
THAP11	0.004905	0.01115	0.0348998	0.0937678	0.372194	0.901873	0.912444	116	118	Predicted intracellular proteins, Transcription factors,
THADA	1e-05	1e-05	0.00367866	0.00250767	1.46696	1.37e-12	3.66e-12	77	14	Disease related genes, Predicted intracellular proteins,
TGOLN2	1e-05	1e-05	0.0279429	0.0210462	1.32769	0.297901	0.332236	107	100	Plasma proteins, Predicted membrane proteins,
TGM2	56.0106	4.8572	100.32	10.08	9.9524	4.92e-52	1.09e-50	232	232	Enzymes, Predicted intracellular proteins,
TGFBRAP1	0.0438	0.0303	0.101877	0.0738799	1.37896	0.440405	0.476608	194	208	Predicted intracellular proteins,
TGFBR3	1e-05	0.00405	0.000283922	0.115209	0.00246442	1.48e-36	1.38e-35	5	130	Cancer-related genes, Plasma proteins, Predicted membrane proteins, Predicted secreted proteins,
TGFBR2	1e-05	1e-05	0.0601941	0.0468217	1.2856	0.308279	0.342547	100	89	Cancer-related genes, Disease related genes, Enzymes, Plasma proteins, Potential drug targets, Predicted membrane proteins,
TGFBI	30.4547	11.9601	113.606	20.6373	5.50492	2.17e-13	6.05e-13	232	232	Disease related genes, Plasma proteins, Predicted intracellular proteins, Predicted secreted proteins,
TGFB2	1e-05	1e-05	0.030819	0.000665905	46.2814	5.21e-14	1.5e-13	61	3	Cancer-related genes, Disease related genes, Predicted secreted proteins,
TGFB1I1	0.9225	1.80105	1.24183	2.14041	0.580185	6.86e-15	2.08e-14	229	232	Predicted intracellular proteins,
TGFB1	0.0716	1e-05	0.368418	0.0565034	6.52029	1.92e-32	1.44e-31	194	83	Cancer-related genes, Candidate cardiovascular disease genes, Disease related genes, Plasma proteins, Predicted intracellular proteins, Predicted secreted proteins,
TFRC	0.4407	0.17195	0.794361	0.340528	2.33274	1.12e-09	2.52e-09	231	231	Cancer-related genes, CD markers, Disease related genes, Enzymes, Plasma proteins, Potential drug targets, Predicted intracellular proteins, Predicted membrane proteins, Predicted secreted proteins, Transporters,
TFIP11	0.07275	0.0364	0.181429	0.121851	1.48895	0.168004	0.194564	203	203	Plasma proteins, Predicted intracellular proteins,
TFG	0.84195	1.0426	1.40238	1.35462	1.03526	0.0177958	0.0233644	230	231	Cancer-related genes, Disease related genes, Predicted intracellular proteins,
TFEB	1e-05	1e-05	0.186969	0.0147944	12.6378	3.54e-07	6.78e-07	79	33	Cancer-related genes, Predicted intracellular proteins, Transcription factors,
TFCP2L1	1e-05	1e-05	0.00238776	0.0401807	0.0594255	5.01e-24	2.44e-23	6	100	Predicted intracellular proteins, Transcription factors,
TFCP2	0.1425	0.17305	0.220766	0.233677	0.944751	0.15289	0.178139	204	211	Predicted intracellular proteins, Transcription factors,
TFB2M	0.00935	0.16785	0.140089	0.288859	0.484976	1.31e-29	8.61e-29	146	222	Predicted intracellular proteins,
TFB1M	1e-05	0.12685	0.0603869	0.203915	0.296138	4.16e-42	5.33e-41	85	215	Disease related genes, Predicted intracellular proteins,
TFAM	0.8509	8.19005	2.85492	10.1628	0.280918	9.96e-25	5.09e-24	221	232	Disease related genes, Predicted intracellular proteins, Transcription factors,
TF	195.066	142.052	300.297	173.686	1.72897	8.84e-07	1.65e-06	232	232	Cancer-related genes, Disease related genes, Plasma proteins, Predicted intracellular proteins, Predicted secreted proteins,
TEX264	0.0093	0.1597	0.178744	0.227992	0.783991	6.8e-16	2.18e-15	120	198	Plasma proteins, Predicted membrane proteins, Predicted secreted proteins,
TEX2	0.0069	0.004	0.0215005	0.00858073	2.50567	0.0780329	0.0949381	160	159	Predicted intracellular proteins, Predicted membrane proteins,
TEX10	0.0427	0.00615	0.246903	0.0933505	2.6449	8.61e-16	2.75e-15	206	150	Predicted intracellular proteins, Predicted membrane proteins,
TESC	1e-05	1e-05	0.122064	0.0917641	1.3302	0.67098	0.701181	81	86	Predicted intracellular proteins,
TES	1.34585	0.4873	1.60859	0.694531	2.31608	7.17e-12	1.84e-11	231	232	Predicted intracellular proteins,
TERF2IP	0.04095	0.0451	0.119777	0.14817	0.808378	0.408251	0.443794	172	162	Predicted intracellular proteins,
TERF2	0.02295	0.0132	0.0404208	0.0212971	1.89795	0.00963028	0.0129984	189	180	Predicted intracellular proteins,
TEP1	0.01855	0.00575	0.0433431	0.0200965	2.15675	2.87e-06	5.16e-06	193	164	Plasma proteins, Predicted intracellular proteins,
TENC1	0.2129	0.9944	0.339704	1.01547	0.334527	1.66e-21	7.1e-21	211	231
TELO2	0.001	1e-05	0.02667	0.00498586	5.34913	1.21e-09	2.71e-09	117	60	Disease related genes, Predicted intracellular proteins, Predicted membrane proteins,
TEK	1e-05	0.00595	0.0254019	0.0293628	0.865105	1.81e-15	5.68e-15	58	145	Cancer-related genes, CD markers, Disease related genes, Enzymes, FDA approved drug targets, Plasma proteins, Predicted membrane proteins, Predicted secreted proteins, RAS pathway related proteins,
TEFM	1e-05	0.18285	0.0389988	0.628877	0.0620134	3.9e-43	5.25e-42	90	212	Predicted intracellular proteins,
TECR	1.16465	1.66795	1.73993	1.87965	0.925667	0.000135662	0.000214736	229	230	Disease related genes, Enzymes, Potential drug targets, Predicted membrane proteins,Metabolism-related
TECPR1	1e-05	1e-05	0.0084194	0.00301478	2.7927	7.96e-09	1.69e-08	72	19	Predicted intracellular proteins,
TEAD1	0.016	1e-05	0.0334136	0.0125027	2.67251	9.59e-09	2.02e-08	137	80	Disease related genes, Predicted intracellular proteins, Transcription factors,
TDRP	1e-05	1e-05	0.046759	0.0177266	2.63778	0.0127486	0.0170052	64	44	Predicted intracellular proteins,
TDRD7	0.00565	1e-05	0.0280432	0.00216013	12.9822	9.58e-27	5.4e-26	150	47	Disease related genes, Predicted intracellular proteins,
TDRD3	1e-05	1e-05	0.00753552	0.00210009	3.58819	0.000703459	0.00105035	58	30	Predicted intracellular proteins,
TDP2	1e-05	0.02465	0.0549271	0.078329	0.701236	0.00156988	0.00228167	103	130	Disease related genes, Predicted intracellular proteins,
TCP11L1	0.03455	0.0128	0.0675279	0.0280649	2.40614	2.34e-08	4.83e-08	205	177	Predicted intracellular proteins,
TCP1	8.8493	10.0913	9.83026	10.3785	0.947178	0.0001	0.000160026	232	232	Plasma proteins, Predicted intracellular proteins,
TCOF1	0.0283	0.00825	0.0570231	0.0303145	1.88105	1.58e-08	3.29e-08	205	176	Disease related genes, Plasma proteins, Predicted intracellular proteins,
TCN2	1e-05	0.0074	0.04819	0.0907612	0.530954	0.0328371	0.0417546	104	123	Disease related genes, Predicted intracellular proteins, Predicted secreted proteins,Metabolism-related
TCIRG1	0.1056	0.00915	0.33026	0.0265445	12.4418	2.04e-30	1.4e-29	222	170	Disease related genes, Predicted intracellular proteins, Predicted membrane proteins,
TCF25	1e-05	1e-05	0.298186	0.0124361	23.9775	0.116621	0.138636	104	95	Predicted intracellular proteins, Transcription factors,
TCERG1	0.40575	0.2605	0.561172	0.297495	1.88633	0.0176944	0.0232397	227	229	Plasma proteins, Predicted intracellular proteins,
TCEB2	0.06135	0.14835	0.297247	0.332204	0.894772	0.000139005	0.000219693	150	175
TCEB1	1.95555	4.7156	16.8715	18.557	0.909173	2.34e-07	4.53e-07	229	232
TCEA3	0.1237	0.0572	0.313592	0.100543	3.11897	0.192329	0.22059	180	185	Predicted intracellular proteins,
TCEA1	0.4705	0.4514	0.550958	0.53093	1.03772	0.00013157	0.000208714	221	232	Cancer-related genes, Disease related genes, Predicted intracellular proteins,
TCAIM	1e-05	1e-05	0.00014569	0.00548616	0.0265558	2.15e-16	7.09e-16	2	63	Predicted intracellular proteins,
TBXAS1	0.49495	0.01375	0.719055	0.0900662	7.98363	5.11e-43	6.82e-42	229	146	Disease related genes, Enzymes, FDA approved drug targets, Plasma proteins, Predicted intracellular proteins, Predicted membrane proteins,Metabolism-related
TBRG4	0.13275	0.8455	0.332566	1.32076	0.251799	2.7e-30	1.83e-29	220	232	Predicted intracellular proteins,
TBL3	0.0735	0.0225	0.234543	0.085914	2.72997	0.00195019	0.00280301	211	218	Predicted intracellular proteins,
TBL2	0.3066	0.20605	0.482885	0.340717	1.41726	0.0367738	0.0464837	228	228	Disease related genes, Predicted intracellular proteins, Predicted secreted proteins,
TBL1XR1	0.317	0.12345	0.522473	0.227729	2.29427	3.61e-05	5.99e-05	223	228	Cancer-related genes, Disease related genes, Plasma proteins, Predicted intracellular proteins,Metabolism-related
TBL1X	0.01765	1e-05	0.0554234	0.023397	2.36882	3.53e-07	6.76e-07	118	71	Plasma proteins, Predicted intracellular proteins,Metabolism-related
TBK1	0.1599	0.12045	0.308626	0.20127	1.53339	0.364582	0.400154	223	223	Disease related genes, Enzymes, Potential drug targets, Predicted intracellular proteins, RAS pathway related proteins,
TBCK	0.04045	0.1202	0.119509	0.202401	0.590459	2.71e-13	7.52e-13	199	228	Disease related genes, Enzymes, Potential drug targets, Predicted intracellular proteins,
TBCEL	0.0403	0.0552	0.14321	0.224432	0.638102	2.7e-08	5.55e-08	168	211	Predicted intracellular proteins,
TBCE	0.09155	0.142	0.183085	0.37424	0.489217	2.35e-09	5.15e-09	215	228	Disease related genes, Predicted intracellular proteins,
TBCD	0.13905	0.269	0.276883	0.382992	0.722949	2.68e-11	6.63e-11	227	232	Disease related genes, Predicted intracellular proteins, Predicted membrane proteins,
TBCC	0.09175	0.0837	0.204302	0.304446	0.67106	0.255877	0.288333	209	194	Plasma proteins, Predicted intracellular proteins,
TBCB	0.1623	0.1255	0.456588	0.303294	1.50543	0.51095	0.546041	219	221	Predicted intracellular proteins,
TBCA	3.183	4.3799	5.06327	5.26573	0.961551	1.19e-07	2.35e-07	225	231	Predicted intracellular proteins,
TBC1D9B	0.404	0.1225	0.521059	0.195192	2.66947	5.49e-07	1.04e-06	226	231	Predicted intracellular proteins,
TBC1D9	0.01445	0.00975	0.0319484	0.0131665	2.4265	0.034345	0.0435652	159	150	Predicted intracellular proteins,
TBC1D8B	0.0117	0.0051	0.0329983	0.0167679	1.96795	2.99e-05	4.99e-05	171	137	Predicted intracellular proteins,
TBC1D7	1e-05	0.0337	0.0097541	0.0847987	0.115026	2.09e-23	9.84e-23	57	152	Disease related genes, Predicted intracellular proteins, Predicted membrane proteins,
TBC1D5	0.087	0.10095	0.190655	0.127117	1.49984	0.00369815	0.00517314	221	229	Predicted intracellular proteins, Predicted membrane proteins,
TBC1D4	0.04845	0.2381	0.12185	0.322471	0.377865	3.43e-26	1.89e-25	203	231	Disease related genes, Potential drug targets, Predicted intracellular proteins, Transporters,
TBC1D2B	0.0695	0.01655	0.139494	0.0422223	3.30381	4.38e-11	1.07e-10	210	184	Predicted intracellular proteins, Predicted membrane proteins,
TBC1D24	0.067	0.3692	0.150161	0.555367	0.270382	4.37e-28	2.65e-27	204	232	Disease related genes, Predicted intracellular proteins, Predicted membrane proteins,
TBC1D23	0.04995	0.0674	0.104714	0.0943839	1.10945	2.28e-05	3.84e-05	200	225	Disease related genes, Predicted intracellular proteins, Predicted membrane proteins,
TBC1D22A	0.03105	0.0639	0.0971362	0.715681	0.135725	1.61e-06	2.94e-06	163	189	Predicted intracellular proteins,
TBC1D20	1e-05	1e-05	0.0242513	0.0036403	6.66189	1.19e-07	2.35e-07	72	27	Disease related genes, Predicted membrane proteins,
TBC1D2	1e-05	1e-05	0.0581374	0.0642025	0.905531	3.55e-18	1.27e-17	114	23	Predicted intracellular proteins,
TBC1D17	0.1473	0.29715	0.237751	0.353739	0.672109	1.31e-12	3.5e-12	218	232	Predicted intracellular proteins,
TBC1D15	0.31815	0.2676	0.375773	0.331928	1.13209	0.225442	0.256143	227	232	Predicted intracellular proteins,
TBC1D14	1e-05	1e-05	0.00181211	0.0342362	0.0529297	1.33e-19	5.11e-19	21	92	Plasma proteins, Predicted intracellular proteins,
TBC1D13	0.1822	0.94055	0.279994	1.0506	0.266508	3.25e-28	1.99e-27	222	232	Predicted intracellular proteins,
TBC1D10C	1e-05	1e-05	0.110076	0.00482591	22.8094	2.23e-23	1.05e-22	102	11	Predicted intracellular proteins, Predicted membrane proteins,
TBC1D10B	0.01985	0.00685	0.102285	0.0165941	6.16396	3.81e-07	7.26e-07	170	130	Predicted intracellular proteins,
TBC1D10A	1e-05	0.10785	0.0177425	0.133189	0.133213	5.64e-36	5.06e-35	115	211	Predicted intracellular proteins,
TBC1D1	0.02305	0.06455	0.160622	0.112806	1.42387	1.97e-09	4.36e-09	189	224	Predicted intracellular proteins, Transporters,
TAX1BP3	1.62525	2.00285	1.89396	2.24675	0.842975	1.54e-05	2.63e-05	222	231	Predicted intracellular proteins,
TAX1BP1	1e-05	1e-05	0.0265431	0.0250912	1.05787	3.94e-07	7.51e-07	31	76	Predicted intracellular proteins, Predicted membrane proteins,
TATDN3	0.04805	0.16355	0.109213	0.200826	0.543819	6.5e-11	1.58e-10	186	216	Predicted intracellular proteins,
TATDN1	0.19485	0.3612	0.297112	0.488211	0.608574	4.58e-06	8.14e-06	215	225	Predicted intracellular proteins, Predicted membrane proteins,
TAS2R40	1e-05	1e-05	0.239709	0.126901	1.88894	0.123835	0.146565	62	50	G-protein coupled receptors, Predicted membrane proteins,
TARSL2	0.07015	0.04475	0.126684	0.0887649	1.42718	0.187138	0.21521	207	206	Enzymes, Predicted intracellular proteins,
TARS2	0.1136	0.219	0.32583	0.374947	0.869003	5.89e-11	1.43e-10	213	231	Disease related genes, Enzymes, Potential drug targets, Predicted intracellular proteins,
TARS	1.61435	1.57325	1.98746	1.68449	1.17986	0.299094	0.333429	232	232	Enzymes, Plasma proteins, Predicted intracellular proteins,
TARDBP	0.91275	0.72835	1.17958	0.919117	1.28338	0.741692	0.76757	229	231	Disease related genes, Plasma proteins, Predicted intracellular proteins,
TARBP1	1e-05	1e-05	0.00470315	0.0052397	0.897599	0.731057	0.757786	69	71	Predicted intracellular proteins,
TAPT1	0.0054	0.0115	0.0509764	0.0430825	1.18323	0.0237294	0.0306345	130	158	Disease related genes, Predicted membrane proteins,
TAPBPL	0.2373	0.07165	0.412973	0.194619	2.12196	2.46e-11	6.1e-11	206	163	Predicted intracellular proteins, Predicted membrane proteins,
TAPBP	2.392	0.251	4.76032	0.68994	6.89962	3.61e-23	1.69e-22	229	219	Disease related genes, Plasma proteins, Predicted intracellular proteins, Predicted membrane proteins,
TAP2	0.40385	0.03105	0.649505	0.0634093	10.2431	3.51e-34	2.89e-33	227	177	Disease related genes, Potential drug targets, Predicted membrane proteins, Transporters,
TAP1	0.9854	0.0649	1.5341	0.143739	10.6728	6.92e-44	9.72e-43	230	226	Cancer-related genes, Disease related genes, Plasma proteins, Potential drug targets, Predicted intracellular proteins, Predicted membrane proteins, Transporters,
TAOK3	0.20355	0.15255	0.31793	0.168795	1.88353	0.698913	0.727129	226	231	Enzymes, Predicted intracellular proteins,
TAOK2	0.0085	0.0065	0.026579	0.0325934	0.815472	0.17579	0.202966	149	135	Enzymes, Predicted intracellular proteins, Predicted membrane proteins,
TAOK1	0.0202	0.0105	0.0387018	0.0217439	1.77989	0.000701004	0.00104711	171	144	Enzymes, Predicted intracellular proteins,
TANGO6	1e-05	1e-05	0.229877	0.0206714	11.1205	5.31e-10	1.21e-09	83	25	Predicted membrane proteins,
TANGO2	0.19325	0.20965	0.659673	0.387127	1.70402	0.516536	0.551361	198	191	Disease related genes, Predicted intracellular proteins,
TANC1	0.0048	0.00795	0.0238073	0.0179943	1.32305	0.00986213	0.0132965	162	185	Predicted intracellular proteins,
TAMM41	0.01955	0.176	0.0696965	0.210903	0.330468	4.19e-30	2.82e-29	133	221	Enzymes, Predicted intracellular proteins,
TALDO1	16.6319	18.703	20.2439	21.3283	0.94916	0.000258382	0.000401182	232	232	Disease related genes, Enzymes, Plasma proteins, Potential drug targets, Predicted intracellular proteins,Metabolism-related
TAGLN3	0.0554	0.16205	0.1387	0.232816	0.595746	7.78e-13	2.11e-12	162	210	Plasma proteins, Predicted intracellular proteins,
TAGLN2	81.1126	54.2582	101.287	60.8229	1.66528	0.000138841	0.000219481	232	232	Plasma proteins, Predicted intracellular proteins,
TAGLN	34.9756	76.125	126.601	136.653	0.926442	1.12e-09	2.52e-09	232	232	Cancer-related genes, Plasma proteins, Predicted intracellular proteins,
TAF9	1e-05	1e-05	0.175253	0.0753681	2.32529	0.0198887	0.0259902	104	81	Plasma proteins, Predicted intracellular proteins,
TAF7	1e-05	1e-05	0.122639	0.0461259	2.65879	2.01e-05	3.4e-05	110	71	Predicted intracellular proteins,
TAF6	0.031	0.0164	0.114081	0.0633037	1.80212	0.18532	0.213226	188	187	Disease related genes, Predicted intracellular proteins,
TAF5	1e-05	1e-05	0.012024	0.00366056	3.28473	1.64e-05	2.8e-05	86	47	Plasma proteins, Predicted intracellular proteins,
TAF4	0.00495	0.00375	0.00974888	0.00840728	1.15958	0.0839556	0.101786	148	133	Predicted intracellular proteins,
TAF2	1e-05	1e-05	0.00412047	0.00357	1.15419	0.00115411	0.00169468	67	38	Disease related genes, Predicted intracellular proteins,
TAF15	0.5775	0.391	0.961299	0.517366	1.85806	0.547937	0.582313	198	212	Cancer-related genes, Disease related genes, Plasma proteins, Predicted intracellular proteins, Predicted membrane proteins,
TAF10	0.0379	0.03085	0.406684	0.509632	0.797995	0.855547	0.871131	136	138	Predicted intracellular proteins,
TACSTD2	1e-05	0.61645	0.278132	1.62516	0.171141	1.38e-68	9.29e-67	51	225	Disease related genes, Predicted membrane proteins,
TACO1	0.215	1.8029	0.560594	2.30279	0.243441	8.13e-31	5.73e-30	216	232	Disease related genes, Predicted intracellular proteins,Metabolism-related
TACC2	1e-05	0.0097	0.0107379	0.0302733	0.354699	5.77e-14	1.66e-13	73	152	Predicted intracellular proteins,
TACC1	0.03065	0.03425	0.0857087	0.122733	0.698333	0.160968	0.186862	180	161	Predicted intracellular proteins,
TAB1	0.07835	0.1201	0.136588	0.164857	0.828528	0.000336001	0.000516438	222	229	Plasma proteins, Predicted intracellular proteins,
SZT2	0.0005	0.00235	0.00835228	0.0125016	0.668095	5.38e-06	9.49e-06	119	164	Disease related genes, Predicted intracellular proteins,
SZRD1	1e-05	1e-05	0.0856745	0.0500962	1.7102	0.447365	0.483564	114	111	Predicted intracellular proteins,
SYVN1	0.02435	1e-05	0.0656234	0.0820286	0.800007	3.65e-06	6.51e-06	148	98	Enzymes, Predicted membrane proteins,
SYTL2	0.01485	1e-05	0.0666193	0.00762703	8.73463	6.07e-26	3.3e-25	145	35	Plasma proteins, Predicted intracellular proteins, Transporters,
SYPL2	1e-05	0.03225	0.0135143	0.0567635	0.23808	5.57e-28	3.36e-27	31	138	Predicted membrane proteins,
SYPL1	12.6413	18.9807	16.6039	20.9179	0.793763	7.22e-10	1.64e-09	232	232	Predicted membrane proteins,
SYNRG	0.0388	0.1023	0.137657	0.207566	0.663197	1.05e-11	2.66e-11	194	226	Predicted intracellular proteins,
SYNPO2	0.12725	0.2288	0.398831	0.390768	1.02063	3.12e-06	5.59e-06	207	229	Predicted intracellular proteins,
SYNPO	0.24535	0.4436	0.376091	0.554003	0.678861	1.74e-09	3.87e-09	225	231	Predicted intracellular proteins,
SYNM	0.38985	0.0672	0.649164	0.217702	2.98189	2.31e-12	6.09e-12	221	204	Predicted intracellular proteins,
SYNJ1	0.00515	1e-05	0.0121558	0.00475909	2.55423	6.58e-10	1.5e-09	147	91	Disease related genes, Enzymes, Potential drug targets, Predicted intracellular proteins,Metabolism-related
SYNGR2	0.41275	0.10355	1.04662	0.34326	3.04907	1.18e-07	2.33e-07	207	194	Predicted intracellular proteins, Predicted membrane proteins,
SYNGR1	1e-05	1e-05	0.166891	0.1146	1.45629	0.198461	0.2273	64	77	Predicted membrane proteins,
SYNE3	0.028	0.0094	0.0450182	0.0180597	2.49275	1.82e-08	3.77e-08	199	167	Predicted intracellular proteins, Predicted membrane proteins,
SYNE2	0.2715	0.4532	0.354915	0.524056	0.677246	9.54e-13	2.57e-12	229	232	Disease related genes, Plasma proteins, Predicted intracellular proteins, Predicted membrane proteins,
SYNE1	0.06555	0.08105	0.0952765	0.108373	0.879155	3.38e-05	5.62e-05	227	232	Cancer-related genes, Disease related genes, Plasma proteins, Predicted intracellular proteins, Predicted membrane proteins,
SYNCRIP	7.0422	6.31825	7.83837	6.97488	1.1238	0.201933	0.230912	232	232	Plasma proteins, Predicted intracellular proteins,
SYMPK	0.14485	0.0957	0.279084	0.18397	1.51701	0.534829	0.569632	222	229	Plasma proteins, Predicted intracellular proteins,
SYK	0.0775	0.0316	0.276296	0.0995671	2.77497	0.00382747	0.00534786	204	195	Cancer-related genes, Enzymes, Predicted intracellular proteins,
SYF2	1e-05	1e-05	0.899928	0.753754	1.19393	0.435237	0.471226	64	70	Predicted intracellular proteins,
SYDE1	1e-05	1e-05	0.0332259	0.00627565	5.29441	2.14e-09	4.72e-09	112	57	Predicted intracellular proteins,
SYAP1	0.1615	0.17055	0.341674	0.31254	1.09322	0.0269358	0.0346202	184	203	Predicted intracellular proteins,
SWAP70	2.1396	1.94495	4.04447	3.41201	1.18536	0.909486	0.918842	227	232	Predicted intracellular proteins,
SVIP	1e-05	1e-05	0.211297	0.604586	0.349491	1.23e-06	2.26e-06	71	112	Predicted intracellular proteins,
SVIL	0.09375	0.05105	0.140188	0.0810281	1.73012	0.193643	0.222062	222	230	Plasma proteins, Predicted intracellular proteins,
SUSD2	0.27565	2.18345	0.460355	2.26165	0.203549	8.53e-33	6.53e-32	217	232	Predicted membrane proteins,
SURF4	4.67795	3.89275	5.66081	4.65657	1.21566	0.415823	0.45135	232	232	Predicted membrane proteins, Transporters,
SURF1	0.07835	0.5574	0.204456	0.66644	0.306788	2.16e-29	1.4e-28	206	231	Disease related genes, Predicted membrane proteins,Metabolism-related
SUPV3L1	0.1921	0.453	0.336334	0.591604	0.568512	6.27e-15	1.9e-14	222	232	Enzymes, Predicted intracellular proteins,
SUPT6H	0.0836	0.06095	0.115771	0.0921679	1.25609	0.580071	0.614129	219	226	Plasma proteins, Predicted intracellular proteins,
SUPT5H	0.19155	0.1589	0.246652	0.200041	1.23301	0.0598992	0.0738527	223	232	Predicted intracellular proteins,
SUPT16H	0.4588	0.34575	0.55216	0.493873	1.11802	0.620483	0.653391	231	232	Enzymes, Plasma proteins, Predicted intracellular proteins,
SUOX	0.0519	6.8136	0.356882	6.65859	0.0535973	4.35e-56	1.22e-54	192	232	Disease related genes, Enzymes, Potential drug targets, Predicted intracellular proteins,Metabolism-related
SUN2	1.36625	1.2549	1.74293	1.75629	0.992393	0.0857603	0.103853	230	232	Plasma proteins, Predicted intracellular proteins, Predicted membrane proteins,
SUN1	0.2526	0.2084	0.486608	0.62735	0.775656	0.0486323	0.0606089	226	232	Predicted intracellular proteins, Predicted membrane proteins, Transporters,
SUMO3	1e-05	1e-05	0.152008	0.0943154	1.6117	0.221415	0.251882	54	64	Plasma proteins, Predicted intracellular proteins,
SUMO2	0.0658	0.022	0.553468	0.311188	1.77856	0.00563286	0.00774531	142	119	Predicted intracellular proteins,Metabolism-related
SUMO1	1e-05	1e-05	0.187204	0.116433	1.60782	0.092274	0.111185	108	97	Disease related genes, Predicted intracellular proteins,
SUMF2	0.9819	1.9647	1.18094	2.05355	0.575075	3.29e-17	1.12e-16	229	232	Plasma proteins, Predicted intracellular proteins,Metabolism-related
SUMF1	0.01005	0.04125	0.10656	0.552933	0.192717	4.88e-12	1.26e-11	128	175	Disease related genes, Predicted intracellular proteins,Metabolism-related
SULT1C2	0.1566	1.7524	0.968233	2.61364	0.370453	1.84e-29	1.2e-28	184	231	Plasma proteins, Predicted intracellular proteins,Metabolism-related
SULT1B1	1e-05	0.0196	0.0274444	0.0814253	0.337051	1.27e-23	6.05e-23	21	126	Plasma proteins, Predicted intracellular proteins,Metabolism-related
SULT1A2	1e-05	0.30555	0.0757353	0.582668	0.12998	7.15e-37	6.75e-36	12	137	Enzymes, Predicted intracellular proteins,Metabolism-related
SULT1A1	0.68625	1.7613	1.35093	2.18063	0.619511	3.6e-10	8.34e-10	193	219	Enzymes, Predicted intracellular proteins,Metabolism-related
SULF1	1e-05	1e-05	0.39979	0.0124583	32.0903	1.99e-11	4.96e-11	64	10	Predicted intracellular proteins,
SUGT1	1.1419	1.32675	1.57496	2.53661	0.620891	2.01e-06	3.66e-06	230	232	Plasma proteins, Predicted intracellular proteins,
SUGP2	0.0288	0.02605	0.0975311	0.0480838	2.02836	0.90112	0.912039	200	208	Predicted intracellular proteins,
SUGP1	1e-05	1e-05	0.0424128	0.0221339	1.91619	6.85e-09	1.46e-08	105	46	Predicted intracellular proteins,
SUFU	1e-05	1e-05	0.0530852	0.0169339	3.13485	2.73e-06	4.9e-06	76	36	Cancer-related genes, Disease related genes, Predicted intracellular proteins,
SUDS3	0.01675	1e-05	1.33856	1.04331	1.28299	1.71e-06	3.13e-06	121	71	Predicted intracellular proteins,
SUCO	1e-05	1e-05	0.00457685	0.00761172	0.60129	0.119462	0.141782	49	60	Predicted membrane proteins,
SUCLG2	2.9725	116.629	9.21022	116.175	0.0792786	2.9e-73	2.71e-71	231	232	Citric acid cycle related proteins, Enzymes, Plasma proteins, Predicted intracellular proteins,Metabolism-related
SUCLG1	2.2224	41.985	5.05179	48.3099	0.10457	2.85e-61	1.09e-59	230	232	Citric acid cycle related proteins, Disease related genes, Enzymes, Plasma proteins, Potential drug targets, Predicted intracellular proteins,Metabolism-related
SUCLA2	1.56865	12.0823	2.57355	12.3668	0.208101	5.11e-51	1.07e-49	231	232	Citric acid cycle related proteins, Disease related genes, Enzymes, Plasma proteins, Potential drug targets, Predicted intracellular proteins,Metabolism-related
SUB1	19.1289	25.1334	24.4814	29.9474	0.817483	3.46e-06	6.2e-06	230	232	Plasma proteins, Predicted intracellular proteins,
STXBP4	1e-05	0.01185	0.0191675	0.0403449	0.47509	1.22e-19	4.7e-19	67	161	Predicted intracellular proteins,
STXBP3	0.7883	1.12985	0.942922	1.32222	0.713135	2.15e-11	5.35e-11	231	232	Plasma proteins, Predicted intracellular proteins,
STXBP2	0.4235	0.92005	0.572531	0.996439	0.574577	2.07e-13	5.8e-13	228	232	Disease related genes, Plasma proteins, Predicted intracellular proteins,
STXBP1	0.10525	0.13925	0.16783	0.184518	0.90956	1.53e-08	3.19e-08	208	232	Disease related genes, Plasma proteins, Predicted intracellular proteins, Predicted membrane proteins,Metabolism-related
STX8	0.26755	0.2769	0.439922	0.594276	0.740265	0.21777	0.248037	222	225	Predicted intracellular proteins, Predicted membrane proteins,
STX7	2.8027	4.37745	3.66737	4.5729	0.801981	2.83e-10	6.6e-10	231	232	Plasma proteins, Predicted intracellular proteins, Predicted membrane proteins,
STX6	0.28185	0.18215	0.516573	0.348439	1.48253	0.0507445	0.0631331	223	221	Plasma proteins, Predicted membrane proteins, Transporters,
STX5	0.1997	0.1928	0.256605	0.229965	1.11584	0.366613	0.402262	224	228	Predicted intracellular proteins, Predicted membrane proteins,
STX4	0.3124	0.49085	0.676121	0.679966	0.994344	1.24e-07	2.43e-07	208	230	Predicted intracellular proteins, Predicted membrane proteins, Transporters,
STX3	0.16915	1.0986	0.36327	1.38868	0.261594	3.6e-22	1.59e-21	205	228	Predicted intracellular proteins, Predicted membrane proteins,
STX2	0.00715	0.01445	0.021615	0.0182462	1.18463	0.128283	0.151287	123	140	Cancer-related genes, Predicted membrane proteins,
STX1A	1e-05	1e-05	0.117715	0.0733559	1.60471	0.476559	0.512301	59	54	Plasma proteins, Predicted intracellular proteins, Predicted membrane proteins, Transporters,Metabolism-related
STX18	0.09355	0.1833	0.142746	0.200186	0.713068	2.29e-09	5.04e-09	208	227	Predicted intracellular proteins, Predicted membrane proteins,
STX17	0.04395	0.07285	0.0791738	0.131849	0.600487	0.0075777	0.0103103	151	172	Predicted intracellular proteins, Predicted membrane proteins,
STX16	0.14745	0.11835	0.258867	0.218641	1.18398	0.643559	0.675147	217	217	Disease related genes, Predicted intracellular proteins, Predicted membrane proteins,
STX12	0.9304	1.08945	1.10704	1.38462	0.799524	0.000270905	0.000419759	231	232	Predicted intracellular proteins, Predicted membrane proteins,
STX11	1e-05	1e-05	0.0867783	0.00656112	13.2261	6.73e-20	2.62e-19	105	24	Disease related genes, Predicted intracellular proteins,
STX10	1e-05	1e-05	0.0821675	0.0779278	1.05441	2.7e-05	4.52e-05	115	66	Predicted intracellular proteins, Predicted membrane proteins,
STUB1	0.16395	0.41365	0.24366	0.516425	0.471822	2.45e-16	8.04e-16	215	232	Disease related genes, Enzymes, Potential drug targets, Predicted intracellular proteins,
STT3B	0.54175	0.5388	0.802606	0.677447	1.18475	0.693519	0.722346	231	232	Disease related genes, Enzymes, Potential drug targets, Predicted membrane proteins,
STT3A	2.16665	1.3589	2.92827	1.50152	1.9502	7.96e-05	0.000128117	231	232	Cancer-related genes, Disease related genes, Enzymes, Potential drug targets, Predicted membrane proteins,
STS	0.0293	1e-05	0.0657758	0.0348021	1.89	3.89e-23	1.81e-22	184	94	Disease related genes, Enzymes, Potential drug targets, Predicted membrane proteins,Metabolism-related
STRN4	0.06205	0.0406	0.0857432	0.05352	1.60208	0.0235018	0.0303676	189	177	Predicted intracellular proteins, Predicted membrane proteins,
STRN3	0.12215	0.18205	0.230392	0.281533	0.81835	2.44e-07	4.72e-07	207	228	Plasma proteins, Predicted intracellular proteins,
STRN	0.1629	0.2041	0.249612	0.275666	0.905485	3.19e-05	5.32e-05	224	231	Cancer-related genes, Predicted intracellular proteins,
STRIP1	0.0309	0.0312	0.0540619	0.0505548	1.06937	0.546209	0.580731	195	190	Predicted intracellular proteins,
STRBP	1.19955	0.92115	1.7789	1.073	1.65787	0.59067	0.623805	228	232	Predicted intracellular proteins,
STRAP	1.5395	2.45655	1.89101	2.76113	0.684869	8.91e-12	2.27e-11	231	232	Cancer-related genes, Plasma proteins, Predicted intracellular proteins,
STRA6	1e-05	0.1927	0.00502353	0.235979	0.0212881	9.7e-69	6.71e-67	6	187	Disease related genes, Potential drug targets, Predicted membrane proteins, Transporters,
STON2	0.00485	0.01105	0.0433896	0.0336812	1.28825	0.00502123	0.00693479	123	159	Plasma proteins, Predicted intracellular proteins, Predicted membrane proteins,
STOML2	1.6311	5.3031	2.33863	5.47357	0.427259	7.49e-28	4.5e-27	231	232	Predicted intracellular proteins,
STOM	11.7701	7.95955	14.6411	8.8691	1.65079	1.15e-14	3.45e-14	232	232	Plasma proteins, Predicted membrane proteins, Transporters,
STMN1	4.3174	5.8176	5.12201	7.07476	0.723984	0.0227043	0.0293947	231	231	Cancer-related genes, Predicted intracellular proteins,
STK4	0.26655	1e-05	0.374184	0.0929528	4.02552	4.69e-34	3.83e-33	212	107	Disease related genes, Enzymes, Potential drug targets, Predicted intracellular proteins, RAS pathway related proteins,
STK39	0.3061	0.11295	0.678738	0.224111	3.02858	5.35e-06	9.45e-06	222	217	Enzymes, Predicted intracellular proteins,
STK38L	0.08275	0.08355	0.138208	0.130808	1.05657	0.0668286	0.081896	214	224	Enzymes, Predicted intracellular proteins,
STK38	0.15575	0.09235	0.256369	0.164696	1.55662	0.976752	0.979312	195	205	Enzymes, Predicted intracellular proteins,
STK3	0.18355	0.14925	0.271183	0.284886	0.951898	0.387494	0.423191	220	228	Enzymes, Plasma proteins, Predicted intracellular proteins,
STK25	0.0415	0.08195	0.0630928	0.107919	0.584628	2.06e-08	4.27e-08	129	180	Enzymes, Plasma proteins, Predicted intracellular proteins,
STK24	0.34055	0.55055	0.400765	0.697639	0.574459	1.13e-09	2.54e-09	225	231	Enzymes, Predicted intracellular proteins,
STK17B	1e-05	1e-05	0.0200616	0.00108922	18.4182	3.02e-14	8.79e-14	74	12	Enzymes, Plasma proteins, Predicted intracellular proteins, Predicted membrane proteins,
STK11IP	0.0234	0.012	0.0928121	0.0313992	2.95587	0.000467058	0.000709585	191	180
STK10	0.1248	0.0207	0.263052	0.0755156	3.48341	2.92e-22	1.29e-21	228	191	Disease related genes, Enzymes, Plasma proteins, Potential drug targets, Predicted intracellular proteins,
STIP1	1.7477	2.0289	2.26599	2.5805	0.87812	1.29e-06	2.37e-06	232	232	Plasma proteins, Predicted intracellular proteins,
STIM2	1e-05	1e-05	0.0159275	0.000961379	16.5673	1.6e-22	7.17e-22	95	8	Plasma proteins, Predicted intracellular proteins, Predicted membrane proteins, Transporters,
STIM1	0.3007	0.1544	0.435623	0.188956	2.30542	8.58e-07	1.6e-06	229	230	Disease related genes, Plasma proteins, Potential drug targets, Predicted intracellular proteins, Predicted membrane proteins, Transporters,
STEAP4	0.3044	0.0647	1.69308	0.751587	2.25267	0.00793899	0.0107817	194	184	Predicted membrane proteins, Transporters,
STEAP3	0.01645	0.03725	0.239454	0.115594	2.07151	0.00276663	0.00391836	134	178	Disease related genes, Predicted membrane proteins,
STBD1	0.15985	0.00785	0.351709	0.0647218	5.43416	3.72e-23	1.74e-22	204	126	Plasma proteins, Predicted intracellular proteins, Transporters,
STAU2	0.04335	0.0307	0.109515	0.0549974	1.99128	0.934685	0.941552	185	193	Predicted intracellular proteins,
STAU1	0.3821	0.33305	0.593486	0.559847	1.06009	0.0145951	0.0193475	223	232	Plasma proteins, Predicted intracellular proteins,
STAT6	0.6271	0.3021	0.79773	0.400375	1.99246	6.21e-07	1.17e-06	230	232	Cancer-related genes, Predicted intracellular proteins, Transcription factors,
STAT5B	0.2661	0.24225	1.70435	1.26712	1.34506	0.817448	0.836793	226	229	Cancer-related genes, Disease related genes, Predicted intracellular proteins, Transcription factors,
STAT5A	0.184	0.07775	1.5556	0.782076	1.98906	6.55e-11	1.59e-10	194	143	Cancer-related genes, Plasma proteins, Predicted intracellular proteins, Transcription factors,
STAT3	1.6451	1.1628	1.85562	1.29202	1.43622	0.0904879	0.109169	231	232	Cancer-related genes, Disease related genes, Plasma proteins, Predicted intracellular proteins, Transcription factors,
STAT2	0.2051	0.0785	0.310574	0.104717	2.96584	7.11e-13	1.93e-12	230	222	Disease related genes, Predicted intracellular proteins, Transcription factors,
STAT1	5.65875	1.3331	10.7412	2.10973	5.09125	1.81e-29	1.18e-28	232	232	Disease related genes, Plasma proteins, Predicted intracellular proteins, Transcription factors,
STARD7	1e-05	0.0186	0.0280668	0.0345672	0.811947	6.55e-07	1.23e-06	113	162	Predicted intracellular proteins,Metabolism-related
STARD3NL	1e-05	1e-05	0.0633073	0.0218689	2.89486	0.000434374	0.000661483	63	34	Predicted membrane proteins,Metabolism-related
STARD3	1e-05	1e-05	0.0164637	0.00132276	12.4465	5.92e-18	2.1e-17	75	4	Cancer-related genes, Predicted membrane proteins, Transporters,Metabolism-related
STARD13	1e-05	1e-05	0.031846	0.00248147	12.8335	1.76e-10	4.17e-10	75	22	Plasma proteins, Predicted intracellular proteins,
STARD10	0.12895	0.9523	0.307643	1.09352	0.281332	3.03e-27	1.75e-26	172	228	Predicted intracellular proteins,Metabolism-related
STAP2	1e-05	0.0102	0.0347973	0.0563935	0.617044	0.0920056	0.11088	115	132	Predicted intracellular proteins,
STAMBPL1	0.02595	1e-05	0.0978654	0.00590056	16.5858	1.78e-48	3.23e-47	164	9	Enzymes, Predicted intracellular proteins,
STAMBP	0.5615	0.469	1.32035	0.611652	2.15866	0.545726	0.580303	224	231	Disease related genes, Enzymes, Potential drug targets, Predicted intracellular proteins,
STAM2	0.26695	0.3532	0.486186	0.603494	0.805618	0.000406567	0.000620437	224	229	Predicted intracellular proteins,
STAM	0.43785	0.43455	0.503595	0.499537	1.00812	0.00182142	0.00262469	229	232	Predicted intracellular proteins,
STAG2	0.05855	0.0248	0.084363	0.0403678	2.08986	4.62e-05	7.6e-05	211	200	Cancer-related genes, Plasma proteins, Predicted intracellular proteins,
STAG1	0.0499	0.02125	0.227203	0.157092	1.4463	2.48e-05	4.17e-05	209	186	Disease related genes, Plasma proteins, Predicted intracellular proteins,
STAB1	0.1846	0.0456	0.231755	0.0764671	3.03078	1.22e-25	6.52e-25	231	226	Predicted membrane proteins,
ST7	1e-05	1e-05	0.00815901	0.00634181	1.28654	0.0414847	0.0520942	53	72	Predicted intracellular proteins, Predicted membrane proteins,
ST5	1e-05	1e-05	0.0147783	0.00576276	2.56444	6.2e-07	1.17e-06	86	36	Predicted intracellular proteins,
ST3GAL1	1e-05	1e-05	0.0535928	0.109898	0.487657	2.47e-06	4.45e-06	39	87	Enzymes, Predicted intracellular proteins,Metabolism-related
ST14	1e-05	0.03475	0.0210075	0.0498723	0.421227	2.19e-36	2.01e-35	77	205	Cancer-related genes, Disease related genes, Enzymes, Plasma proteins, Potential drug targets, Predicted membrane proteins,
ST13	11.0976	17.1714	17.2882	19.1753	0.901587	2.27e-08	4.68e-08	232	232	Plasma proteins, Predicted intracellular proteins,
SSU72	0.04765	0.04525	0.119459	0.170567	0.700366	0.524012	0.558767	159	165	Enzymes, Predicted intracellular proteins,
SSSCA1	0.21535	0.2142	0.557181	0.884364	0.630036	0.101616	0.121796	197	204	Predicted intracellular proteins,
SSRP1	0.69355	0.66045	0.975155	0.942205	1.03497	0.0443084	0.0554771	229	232	Plasma proteins, Predicted intracellular proteins, Transcription factors,
SSR4	6.3409	6.309	9.31645	7.85893	1.18546	0.411032	0.446617	231	232	Disease related genes, Plasma proteins, Predicted membrane proteins,
SSR3	0.7639	0.9209	2.19654	2.5304	0.868064	0.0063677	0.00871288	209	222	Predicted membrane proteins,
SSR1	1.22405	1.15625	2.26916	1.38246	1.6414	0.129972	0.153105	226	225	Predicted membrane proteins,
SSNA1	1e-05	1e-05	0.0167272	0.0291745	0.573351	7.66e-06	1.33e-05	60	103	Predicted intracellular proteins,
SSH3	0.21925	0.1513	0.458959	0.249044	1.84288	0.451382	0.48739	220	226	Enzymes, Predicted intracellular proteins,
SSFA2	0.1847	0.4263	0.322044	0.958076	0.336136	5.16e-19	1.92e-18	212	231	Plasma proteins, Predicted intracellular proteins,
SSC5D	1e-05	1e-05	0.0223414	0.000972716	22.9681	7.54e-15	2.28e-14	82	15	Predicted intracellular proteins, Predicted secreted proteins,
SSBP1	5.66855	8.38075	9.41753	9.66597	0.974297	2.39e-06	4.31e-06	231	232	Predicted intracellular proteins,
SSB	4.38465	5.8602	5.58649	6.36449	0.877759	7.74e-08	1.54e-07	232	232	Predicted intracellular proteins,
SS18	1e-05	1e-05	0.351619	0.528432	0.665401	0.000727843	0.00108519	85	113	Cancer-related genes, Disease related genes, Predicted intracellular proteins,
SRSF9	2.61795	2.5539	3.12285	2.67358	1.16804	0.184082	0.211933	231	232	Predicted intracellular proteins,
SRSF7	7.4519	5.5174	9.19089	6.29535	1.45995	0.347273	0.382832	227	229	Plasma proteins, Predicted intracellular proteins,
SRSF6	0.2661	0.2895	0.522557	0.495279	1.05508	0.00915584	0.012381	211	224	Predicted intracellular proteins,
SRSF5	1.0733	0.962	1.56633	1.27398	1.22947	0.249825	0.28195	224	229	Predicted intracellular proteins,
SRSF4	0.57385	0.4324	1.0129	0.706477	1.43373	0.599937	0.633132	219	221	Predicted intracellular proteins,
SRSF3	19.5747	14.0455	21.3316	15.8347	1.34714	0.0680307	0.08329	222	232	Cancer-related genes, Plasma proteins, Predicted intracellular proteins,
SRSF2	4.1158	2.95685	5.26557	3.79142	1.38881	0.538639	0.573523	230	232	Cancer-related genes, Plasma proteins, Predicted intracellular proteins,
SRSF11	0.57415	0.5679	0.715529	0.612827	1.16759	0.0029851	0.00421545	222	231	Plasma proteins, Predicted intracellular proteins,
SRSF1	38.7137	34.197	40.2218	36.941	1.08881	0.0352234	0.0446327	231	232	Plasma proteins, Predicted intracellular proteins,
SRRT	0.32345	0.3031	0.38012	0.32422	1.17241	0.059479	0.0733719	226	232	Predicted intracellular proteins,
SRRM2	0.13365	0.05045	0.193079	0.105602	1.82836	0.00054189	0.000817844	223	229	Plasma proteins, Predicted intracellular proteins,
SRRM1	0.11715	0.12925	0.149943	0.161195	0.930198	0.0231014	0.0298875	218	226	Plasma proteins, Predicted intracellular proteins, Transporters,
SRR	1e-05	0.02805	0.0250911	0.151576	0.165535	6.6e-27	3.75e-26	38	142	Enzymes, Predicted intracellular proteins,Metabolism-related
SRPX2	0.0724	1e-05	0.467577	0.0363998	12.8456	1.45e-24	7.34e-24	160	67	Disease related genes, Predicted intracellular proteins, Predicted secreted proteins,
SRPRB	1.5707	1.7713	2.40728	1.99833	1.20464	0.196011	0.2246	231	232	Predicted membrane proteins,
SRPR	0.438	0.9247	0.738679	1.18944	0.621028	4.08e-10	9.39e-10	229	232
SRPK2	0.00305	1e-05	0.0416372	0.0208838	1.99375	3.21e-09	6.99e-09	120	67	Enzymes, Predicted intracellular proteins,
SRPK1	0.01395	0.02165	0.193255	0.157191	1.22943	0.0665186	0.0815299	162	184	Enzymes, Predicted intracellular proteins,
SRP9	9.1515	7.5826	9.82829	9.51311	1.03313	0.0981099	0.117768	231	232	Predicted intracellular proteins, Transporters,
SRP72	0.4735	0.4941	0.872563	0.783971	1.113	0.00119075	0.00174777	227	232	Disease related genes, Plasma proteins, Potential drug targets, Predicted intracellular proteins, Transporters,
SRP68	0.33145	0.35	0.403654	0.422701	0.954938	0.00166282	0.00240759	229	232	Plasma proteins, Predicted intracellular proteins, Transporters,
SRP54	0.4493	0.50915	0.609293	0.567442	1.07375	0.0209239	0.0272499	230	231	Plasma proteins, Predicted intracellular proteins, Transporters,
SRP19	0.10205	0.2543	0.264434	0.347531	0.760892	0.000131476	0.00020861	156	183	Predicted intracellular proteins, Transporters,
SRP14	4.24455	4.28455	5.65633	5.11675	1.10545	0.0282841	0.0362377	230	232	Plasma proteins, Predicted intracellular proteins, Transporters,
SRM	0.94305	0.80525	1.37302	1.16163	1.18198	0.745256	0.77082	228	230	Enzymes, Predicted intracellular proteins,Metabolism-related
SRI	6.1227	4.10275	7.99082	4.63334	1.72463	4.55e-06	8.08e-06	232	232	Predicted intracellular proteins,
SRGAP2	1e-05	1e-05	0.0256308	0.0506967	0.505572	3.33e-15	1.03e-14	97	19	Disease related genes, Predicted intracellular proteins,
SRGAP1	1e-05	1e-05	0.0122954	0.00767793	1.6014	0.000130865	0.000207686	78	44	Disease related genes, Predicted intracellular proteins,
SREK1	0.21805	0.11405	0.284933	0.228536	1.24677	0.0208416	0.0271524	206	195	Predicted intracellular proteins,
SRCAP	1e-05	1e-05	0.00194435	0.00357966	0.543168	0.00085382	0.00126756	63	34	Disease related genes, Predicted intracellular proteins,
SRC	0.2387	0.1891	0.462787	0.314175	1.47302	0.960488	0.96487	218	224	Cancer-related genes, Disease related genes, Enzymes, FDA approved drug targets, Plasma proteins, Predicted intracellular proteins, Transporters,
SRBD1	0.02365	0.02945	0.0573888	0.0550996	1.04155	0.000368424	0.000563769	202	222	Predicted intracellular proteins,
SRA1	0.05655	0.00925	0.114639	0.0366906	3.12448	2.56e-09	5.59e-09	171	119	Predicted intracellular proteins,
SQSTM1	0.12635	0.103	1.06581	0.210456	5.06428	0.00613927	0.00841298	203	186	Disease related genes, Predicted intracellular proteins,
SQRDL	5.2064	7.56745	6.9991	8.16809	0.856883	5.93e-07	1.12e-06	231	232
SPTLC3	1e-05	1e-05	0.0121491	0.0104334	1.16444	0.20914	0.238703	63	77	Enzymes, Predicted intracellular proteins, Predicted membrane proteins,Metabolism-related
SPTLC2	0.05805	0.03765	0.132153	0.0880139	1.5015	0.36186	0.397466	206	209	Disease related genes, Enzymes, Plasma proteins, Potential drug targets, Predicted membrane proteins,Metabolism-related
SPTLC1	0.26325	0.36935	0.541211	0.769085	0.703708	2.57e-08	5.28e-08	221	232	Disease related genes, Enzymes, Plasma proteins, Potential drug targets, Predicted membrane proteins,Metabolism-related
SPTBN4	1e-05	1e-05	0.0859017	0.33674	0.255098	1.2e-07	2.38e-07	33	75	Disease related genes, Plasma proteins, Predicted intracellular proteins,
SPTBN2	1e-05	1.5766	0.0952684	1.63197	0.0583762	1.95e-64	9.46e-63	74	227	Disease related genes, Plasma proteins, Predicted intracellular proteins,
SPTBN1	9.8342	22.2804	10.3824	22.6619	0.458144	3.74e-27	2.15e-26	231	232	Plasma proteins, Predicted intracellular proteins,
SPTB	1.2107	0.9615	1.45207	1.12677	1.2887	0.457784	0.493798	231	232	Disease related genes, Plasma proteins, Predicted intracellular proteins,
SPTAN1	9.49895	24.5797	10.614	24.9713	0.425049	1.64e-29	1.07e-28	231	232	Disease related genes, Predicted intracellular proteins,
SPTA1	0.62735	0.55585	1.03378	0.883418	1.17021	0.642468	0.674197	231	232	Disease related genes, Plasma proteins, Predicted intracellular proteins,
SPRYD7	0.0427	0.08205	0.0732277	0.0890115	0.822677	0.000665349	0.000996515	160	186	Predicted intracellular proteins,
SPRYD4	0.8737	4.315	1.49653	4.48202	0.333896	2.57e-28	1.58e-27	226	232	Predicted intracellular proteins,
SPRYD3	1e-05	1e-05	0.00708634	0.00370884	1.91066	0.00605346	0.00829696	59	37	Predicted intracellular proteins,
SPR	1.78195	4.80655	3.15392	4.96869	0.63476	2.11e-21	8.95e-21	231	232	Disease related genes, Enzymes, Plasma proteins, Potential drug targets, Predicted intracellular proteins,Metabolism-related
SPPL2B	1e-05	1e-05	0.00896263	0.00920345	0.973834	0.128811	0.151787	79	92	Enzymes, Predicted membrane proteins,
SPPL2A	0.03265	0.07175	0.0959246	0.0954341	1.00514	0.000723215	0.00107851	142	170	Enzymes, Plasma proteins, Predicted membrane proteins, Transporters,
SPP2	1e-05	0.2049	0.106083	0.389843	0.272117	1.97e-28	1.22e-27	72	184	Plasma proteins, Predicted intracellular proteins, Predicted secreted proteins,
SPP1	1e-05	0.06145	0.501555	0.473877	1.05841	9.63e-06	1.67e-05	111	166	Cancer-related genes, Plasma proteins, Predicted secreted proteins,
SPON2	1e-05	1e-05	1.22225	0.00196375	622.406	8.55e-11	2.06e-10	63	13	Plasma proteins, Predicted intracellular proteins, Predicted secreted proteins,
SPON1	1e-05	0.1831	0.0657755	0.333836	0.197029	2.25e-48	4.05e-47	91	223	Plasma proteins, Predicted secreted proteins,
SPNS1	0.15355	0.1068	0.245263	0.127614	1.92191	0.0336035	0.0426992	214	215	Predicted membrane proteins, Transporters,
SPIRE1	1e-05	1e-05	0.0167828	0.00264634	6.34188	1.59e-22	7.15e-22	112	17	Predicted intracellular proteins,
SPINT1	0.04165	0.0317	0.130442	0.0866053	1.50617	0.0265836	0.0341917	167	199	Cancer-related genes, Plasma proteins, Predicted intracellular proteins, Predicted membrane proteins, Predicted secreted proteins,
SPIN1	0.02645	0.0075	0.0850728	0.0392656	2.1666	0.0114798	0.0153862	143	121	Plasma proteins, Predicted intracellular proteins,
SPIB	1e-05	1e-05	0.0437322	0.0313102	1.39674	0.000570569	0.000859341	115	85	Predicted intracellular proteins, Transcription factors,
SPHK2	1e-05	0.02405	0.00162142	0.0663519	0.0244367	6.1e-42	7.72e-41	25	159	Enzymes, Predicted intracellular proteins,Metabolism-related
SPG7	0.0686	0.44875	0.162204	0.485089	0.33438	1.81e-27	1.06e-26	210	230	Disease related genes, Enzymes, Potential drug targets, Predicted intracellular proteins, Predicted membrane proteins,
SPG21	0.1375	0.13215	0.239721	0.196648	1.21903	0.666894	0.697212	218	223	Disease related genes, Predicted intracellular proteins,
SPG20	0.1381	0.1963	0.200045	0.268569	0.744857	4.37e-08	8.85e-08	219	231
SPG11	0.01325	0.00745	0.0480277	0.0319796	1.50182	0.000198197	0.000309875	200	175	Disease related genes, Predicted intracellular proteins, Predicted membrane proteins,
SPEN	0.00285	1e-05	0.0197212	0.00891888	2.21118	1.06e-10	2.53e-10	139	74	Cancer-related genes, Plasma proteins, Predicted intracellular proteins,
SPECC1L	0.0262	0.01175	0.279077	0.151637	1.84043	0.0323434	0.0411623	168	154	Disease related genes, Predicted intracellular proteins,
SPECC1	0.00685	1e-05	0.133178	0.0877354	1.51795	0.000498656	0.000755416	126	91	Disease related genes, Predicted intracellular proteins,
SPCS3	1.1595	0.9379	1.63245	1.15709	1.41083	0.319773	0.354398	230	232	Predicted intracellular proteins,
SPCS2	0.79505	0.81615	1.27482	0.89311	1.42739	0.0650212	0.0798223	226	231	Plasma proteins, Predicted intracellular proteins, Predicted membrane proteins,
SPCS1	0.01555	1e-05	1.02333	0.529576	1.93236	1.2e-05	2.06e-05	118	86	Predicted membrane proteins,
SPATS2L	0.25795	0.20305	0.388285	0.266695	1.45591	0.325812	0.360267	228	230	Predicted intracellular proteins,
SPATS2	1e-05	1e-05	0.047595	0.0209487	2.27197	9.39e-07	1.74e-06	59	21	Predicted intracellular proteins,
SPATA5L1	0.0109	0.02535	0.0742578	0.0513689	1.44558	5.55e-05	9.06e-05	160	194	Predicted intracellular proteins,
SPATA5	0.04815	0.0688	0.173127	0.139513	1.24094	0.00399016	0.00556341	187	212	Disease related genes, Predicted intracellular proteins,
SPATA20	0.0764	0.36895	0.200347	0.422756	0.473907	1.06e-22	4.83e-22	210	232	Predicted intracellular proteins, Predicted secreted proteins,
SPATA18	0.00285	1e-05	0.0864636	0.00123591	69.9597	2.31e-28	1.42e-27	117	9	Predicted intracellular proteins,
SPATA13	1e-05	1e-05	0.00764612	0.00940293	0.813164	1.74e-05	2.96e-05	62	24	Plasma proteins, Predicted intracellular proteins,
SPARCL1	0.14025	0.00935	0.254884	0.0436885	5.83412	5.75e-23	2.65e-22	214	158	Cancer-related genes, Plasma proteins, Predicted intracellular proteins, Predicted secreted proteins,
SPARC	1.1404	0.1705	1.6885	0.570018	2.96219	1.86e-22	8.32e-22	229	196	Cancer-related genes, Disease related genes, Plasma proteins, Predicted intracellular proteins, Predicted secreted proteins,
SPAG9	0.3275	0.36935	0.41708	0.393487	1.05996	0.000383717	0.000586059	225	232	Plasma proteins, Predicted intracellular proteins, Predicted membrane proteins,
SPAG7	0.1082	0.1215	0.178851	0.159572	1.12082	0.0164675	0.0216793	180	201	Predicted intracellular proteins,
SPAG1	1e-05	1e-05	0.0088419	0.00126789	6.97372	0.00133324	0.00194865	60	37	Disease related genes, Predicted intracellular proteins,
SP3	1e-05	1e-05	0.0438137	0.0189819	2.30819	5.41e-14	1.56e-13	94	23	Predicted intracellular proteins, Transcription factors,
SP100	0.15005	0.08915	0.211342	0.110799	1.90744	2.51e-07	4.85e-07	205	170	Predicted intracellular proteins, Transcription factors,
SP1	1e-05	1e-05	0.00680009	0.00303569	2.24005	2.77e-06	4.99e-06	70	34	Cancer-related genes, Predicted intracellular proteins, Transcription factors,Metabolism-related
SOWAHC	0.0137	0.03495	0.0677414	0.0770665	0.878999	9.51e-05	0.000152528	141	179	Predicted intracellular proteins,
SOS1	0.0055	1e-05	0.0162779	0.00643409	2.52995	3.56e-15	1.1e-14	154	71	Cancer-related genes, Disease related genes, Plasma proteins, Predicted intracellular proteins, RAS pathway related proteins,
SORT1	0.11725	0.6091	0.32058	0.831769	0.38542	4.04e-25	2.1e-24	207	232	Disease related genes, Potential drug targets, Predicted intracellular proteins, Predicted membrane proteins, Transporters,
SORL1	0.1072	0.12095	0.198888	0.210818	0.943414	6.68e-05	0.000108087	222	232	Disease related genes, Plasma proteins, Predicted membrane proteins, Predicted secreted proteins,
SORD	1.64205	53.1775	5.67256	51.6397	0.109849	2.79e-66	1.58e-64	231	232	Enzymes, Plasma proteins, Predicted intracellular proteins,Metabolism-related
SORBS3	0.8561	1.6788	1.02838	1.8932	0.543199	4.21e-15	1.29e-14	227	232	Plasma proteins, Predicted intracellular proteins,
SORBS2	0.955	1.6945	1.29543	2.0989	0.617196	6.68e-11	1.62e-10	226	232	Predicted intracellular proteins,
SORBS1	1.20095	1.0978	1.78758	1.40606	1.27134	0.0621436	0.0764513	229	232	Predicted intracellular proteins,
SOGA2	1e-05	1e-05	0.0634263	0.00401642	15.7917	6.49e-23	2.99e-22	102	11
SOD3	0.92675	5.7972	2.12507	6.91258	0.307421	2.31e-28	1.42e-27	222	232	Enzymes, Plasma proteins, Predicted secreted proteins,
SOD2	120.245	40.0215	353.389	51.8354	6.81751	1.11e-20	4.51e-20	232	232	Cancer-related genes, Disease related genes, Enzymes, Plasma proteins, Potential drug targets, Predicted intracellular proteins,
SOD1	44.9901	166.67	58.7676	180.025	0.326442	2.38e-35	2.04e-34	232	232	Cancer-related genes, Disease related genes, Enzymes, Plasma proteins, Potential drug targets, Predicted intracellular proteins,
SOAT1	0.3103	0.0223	0.547288	0.196157	2.79005	1.04e-22	4.74e-22	213	161	Enzymes, FDA approved drug targets, Predicted membrane proteins,
SNX9	0.94455	2.0943	1.19779	2.20287	0.543738	1.1e-20	4.48e-20	231	232	Plasma proteins, Predicted intracellular proteins,
SNX8	0.13465	0.21675	0.273032	0.412775	0.661455	0.00110697	0.00162841	218	224	Predicted intracellular proteins,
SNX7	0.1682	0.09535	0.323466	0.251034	1.28853	0.833405	0.85097	212	223	Predicted intracellular proteins,
SNX6	1.08585	1.21675	1.48876	1.39077	1.07046	0.049327	0.0614326	231	232	Plasma proteins, Predicted intracellular proteins,
SNX5	2.2318	5.2478	2.61309	5.92298	0.441178	1.05e-27	6.24e-27	231	232	Predicted intracellular proteins,
SNX4	0.6339	1.3383	0.894171	1.50164	0.595461	2.09e-11	5.19e-11	224	232	Plasma proteins, Predicted intracellular proteins,
SNX33	0.129	0.0204	0.241529	0.0499803	4.83249	3.2e-10	7.46e-10	193	158	Predicted intracellular proteins,
SNX30	0.10345	0.5458	0.172175	0.617967	0.278615	6.09e-20	2.38e-19	200	227	Predicted intracellular proteins,
SNX3	4.67445	6.09415	5.52622	6.86678	0.804776	6.23e-08	1.25e-07	232	232	Disease related genes, Plasma proteins, Predicted intracellular proteins,
SNX29	0.0339	0.12795	0.0607161	0.15436	0.393341	9.19e-23	4.2e-22	188	229	Predicted intracellular proteins,
SNX27	0.23815	0.63115	0.385885	0.797289	0.483997	1.24e-16	4.12e-16	225	232	Plasma proteins, Predicted intracellular proteins, Transporters,
SNX2	3.4765	5.14755	4.14033	5.51036	0.751372	1.51e-13	4.27e-13	232	232	Predicted intracellular proteins,
SNX18	0.21395	0.26885	0.25601	0.310082	0.825621	0.00204963	0.00294013	225	229	Plasma proteins, Predicted intracellular proteins,
SNX17	0.69475	2.2115	1.03526	2.57195	0.402518	4.65e-18	1.66e-17	227	232	Predicted intracellular proteins,
SNX15	0.0428	0.20425	0.263872	0.845715	0.312011	2.41e-22	1.07e-21	173	223	Predicted intracellular proteins,
SNX14	1e-05	1e-05	0.0619158	0.013223	4.68243	0.000121805	0.000193901	95	68	Disease related genes, Plasma proteins, Predicted intracellular proteins, Predicted membrane proteins,
SNX13	1e-05	1e-05	0.0301831	0.0126832	2.37976	0.258859	0.291404	114	111	Predicted membrane proteins,
SNX12	1.83495	3.94225	2.14557	4.21674	0.508821	1.73e-15	5.42e-15	227	232	Predicted intracellular proteins,
SNX1	1.9378	2.33875	2.14529	2.61387	0.820736	1.45e-05	2.49e-05	231	232	Predicted intracellular proteins,
SNW1	0.11175	0.05205	0.243393	0.0908246	2.67981	0.000511698	0.000774206	211	201	Predicted intracellular proteins,
SNTB2	0.50465	1.14665	0.690385	1.26778	0.544563	7.56e-17	2.55e-16	227	232	Plasma proteins, Predicted intracellular proteins,
SNTB1	0.6048	0.61915	0.85102	0.800441	1.06319	0.00211928	0.00303703	227	232	Plasma proteins, Predicted intracellular proteins,
SNTA1	1e-05	0.0718	0.0428307	0.0966636	0.44309	2.56e-39	2.79e-38	90	207	Disease related genes, Predicted intracellular proteins,
SNRPG	4.84065	5.1513	5.38115	6.15151	0.874769	0.000257978	0.000400668	225	229	Predicted intracellular proteins,
SNRPF	1e-05	1e-05	0.140542	0.153936	0.912987	0.155182	0.180582	58	47	Plasma proteins, Predicted intracellular proteins, Predicted membrane proteins,
SNRPE	4.9806	4.5317	7.85632	5.59222	1.40486	0.849788	0.86636	229	229	Disease related genes, Predicted intracellular proteins,
SNRPD3	7.33645	6.0603	11.2441	9.0956	1.23621	0.799478	0.820016	230	232	Plasma proteins, Predicted intracellular proteins,
SNRPD2	3.93795	3.71655	5.13781	4.48004	1.14682	0.0131876	0.0175553	227	232	Predicted intracellular proteins,
SNRPD1	4.65105	3.6548	5.21893	3.83249	1.36176	0.409903	0.445457	230	231	Plasma proteins, Predicted intracellular proteins,
SNRPC	2.3886	1.8167	2.59062	1.98569	1.30464	0.228705	0.259444	230	230	Plasma proteins, Predicted intracellular proteins,
SNRPB2	0.29315	0.3039	0.537993	0.586158	0.917829	0.000886783	0.00131489	211	226	Plasma proteins, Predicted intracellular proteins,
SNRPA1	1.86705	1.24745	2.99544	2.34711	1.27622	0.500224	0.535207	228	232	Plasma proteins, Predicted intracellular proteins,
SNRPA	1.02405	0.7148	1.24127	0.837104	1.48282	0.579833	0.613966	228	232	Plasma proteins, Predicted intracellular proteins,
SNRNP70	1.2446	0.8341	1.75464	1.25602	1.39698	0.568912	0.602841	228	230	Plasma proteins, Predicted intracellular proteins,
SNRNP40	0.9265	0.5705	1.17737	0.782638	1.50436	0.260383	0.292684	224	228	Predicted intracellular proteins, Predicted membrane proteins,
SNRNP27	1e-05	1e-05	0.0897049	0.0191603	4.68182	2.11e-09	4.65e-09	98	44	Predicted intracellular proteins,
SNRNP200	1.36645	1.88775	1.51846	2.6923	0.563999	1.48e-10	3.52e-10	231	232	Disease related genes, Enzymes, Plasma proteins, Potential drug targets, Predicted intracellular proteins,
SNRK	1e-05	1e-05	0.0198843	0.00619009	3.21228	3.41e-08	6.97e-08	96	42	Enzymes, Predicted intracellular proteins,
SNF8	0.27825	0.35625	0.590532	0.677019	0.872254	0.00177092	0.00255648	221	229	Predicted intracellular proteins,
SND1	3.98015	3.5119	4.60557	4.04871	1.13754	0.796176	0.816974	232	232	Cancer-related genes, Plasma proteins, Predicted intracellular proteins,
SNCG	0.2009	0.4364	0.792776	0.580056	1.36672	3.55e-11	8.74e-11	174	222	Predicted intracellular proteins, Transporters,
SNCA	0.55335	0.83395	0.703187	0.981669	0.716318	0.000288443	0.000445982	203	217	Disease related genes, Plasma proteins, Potential drug targets, Predicted intracellular proteins, Transporters,
SNAPIN	0.7601	0.7966	1.0925	1.06156	1.02914	0.000369453	0.000565224	219	232	Predicted intracellular proteins, Transporters,
SNAP29	0.2563	0.24605	0.385106	0.681933	0.564727	0.0524558	0.0651617	221	227	Disease related genes, Predicted intracellular proteins,
SNAP23	2.5822	2.11285	3.3454	2.83328	1.18075	0.192008	0.220291	229	232	Predicted intracellular proteins, Predicted membrane proteins, Transporters,
SMYD5	0.26145	0.2374	0.583852	0.748275	0.780264	0.182084	0.209799	218	223	Predicted intracellular proteins,
SMYD3	1e-05	1e-05	0.0547022	0.00691237	7.91366	7.43e-10	1.68e-09	112	55	Cancer-related genes, Enzymes, Predicted intracellular proteins,
SMYD2	1e-05	1e-05	0.0359652	2.98e-05	1207.52	8.81e-22	3.81e-21	79	1	Enzymes, Predicted intracellular proteins,
SMUG1	1e-05	1e-05	0.0579313	0.0378058	1.53234	0.00141354	0.00206227	86	57	Predicted intracellular proteins,
SMU1	0.7455	0.61575	0.806652	0.679585	1.18698	0.324692	0.359411	229	232	Predicted intracellular proteins,
SMTNL2	1e-05	0.09725	0.0152313	0.123975	0.122859	9.43e-49	1.74e-47	55	202	Predicted intracellular proteins,
SMTN	0.0078	0.00815	0.0488088	0.0424335	1.15024	0.664586	0.695099	147	144	Plasma proteins, Predicted intracellular proteins,
SMS	1.7658	2.9733	3.34623	3.22443	1.03778	8.02e-12	2.05e-11	231	232	Disease related genes, Enzymes, FDA approved drug targets, Predicted intracellular proteins,Metabolism-related
SMPDL3B	0.01605	0.1404	0.206555	0.267251	0.772888	4.54e-24	2.23e-23	132	210	Predicted secreted proteins,
SMPDL3A	0.06155	0.13715	0.177317	0.267459	0.662969	9.23e-07	1.71e-06	177	207	Predicted intracellular proteins, Predicted secreted proteins,
SMPD4	0.1824	0.07175	0.304467	0.123798	2.45938	6.28e-08	1.26e-07	216	197	Enzymes, Predicted intracellular proteins, Predicted membrane proteins,Metabolism-related
SMPD1	0.00445	0.07435	0.0288751	0.0841175	0.343271	3.59e-34	2.94e-33	120	217	Disease related genes, Enzymes, Potential drug targets, Predicted intracellular proteins, Predicted secreted proteins,Metabolism-related
SMNDC1	0.1256	0.15025	0.262826	0.180119	1.45917	0.0494835	0.0616169	173	190	Predicted intracellular proteins,
SMIM8	1e-05	1e-05	0.00714108	0.0325001	0.219725	3.11e-10	7.26e-10	19	70	Predicted intracellular proteins, Predicted membrane proteins,
SMIM7	1e-05	1e-05	0.0257192	0.0176591	1.45643	0.451441	0.48739	86	82	Predicted intracellular proteins, Predicted membrane proteins,
SMIM5	1e-05	0.2938	0.00947483	0.315454	0.0300355	2.73e-64	1.3e-62	6	181	Predicted membrane proteins,
SMIM4	1e-05	0.31725	0.303439	0.631511	0.480497	5.27e-13	1.44e-12	78	158	Predicted intracellular proteins, Predicted membrane proteins,
SMIM20	0.9098	5.72575	1.58181	6.34256	0.249396	1.25e-25	6.7e-25	210	232	Predicted membrane proteins,
SMIM15	1.01185	1e-05	2.36957	0.629724	3.76288	2.6e-17	8.94e-17	146	60	Predicted intracellular proteins,
SMIM1	1e-05	2.02665	0.466371	2.88508	0.161649	4.2e-32	3.1e-31	95	201	Blood group antigen proteins, Predicted intracellular proteins, Predicted membrane proteins,
SMG9	1e-05	1e-05	0.0715402	0.0192742	3.7117	6.03e-08	1.21e-07	100	50	Disease related genes, Predicted intracellular proteins, Predicted membrane proteins,
SMG8	0.00495	1e-05	0.0268762	0.228049	0.117853	3.52e-20	1.4e-19	145	40	Predicted intracellular proteins, Predicted membrane proteins,
SMG7	1e-05	1e-05	0.0138037	0.0241855	0.570743	3.78e-06	6.75e-06	66	28	Plasma proteins, Predicted intracellular proteins,
SMG5	0.00335	1e-05	0.0236887	0.00908871	2.60638	1.71e-07	3.33e-07	135	94	Predicted membrane proteins,
SMG1	0.001	1e-05	0.0219603	0.0625768	0.350933	3.75e-05	6.22e-05	134	70	Enzymes, Predicted intracellular proteins,
SMEK2	1e-05	1e-05	0.0327209	0.00517009	6.32888	0.00293165	0.00414238	58	36
SMEK1	0.0553	0.06765	0.0957985	0.111023	0.862872	0.0147226	0.0195057	196	210
SMCO3	1e-05	0.03625	0.0446975	0.855046	0.052275	1.35e-34	1.13e-33	9	135	Predicted membrane proteins,
SMCHD1	0.0361	0.0068	0.0883181	0.0203996	4.32941	5.54e-20	2.17e-19	223	192	Disease related genes, Predicted intracellular proteins,
SMC6	1e-05	1e-05	0.0125575	0.0018169	6.91151	2.09e-13	5.85e-13	88	20	Predicted intracellular proteins,
SMC5	0.0077	1e-05	0.0791023	0.0418438	1.89042	0.000157695	0.000248045	138	96	Predicted intracellular proteins,
SMC3	0.7951	0.8035	0.878899	1.14893	0.764973	0.00443072	0.00615524	230	232	Cancer-related genes, Disease related genes, Plasma proteins, Predicted intracellular proteins,
SMC2	1e-05	1e-05	0.0492083	0.00970082	5.07259	9.43e-09	1.99e-08	90	33	Predicted intracellular proteins,
SMC1A	0.6367	0.6391	0.837946	0.821073	1.02055	0.0218311	0.0283399	231	232	Cancer-related genes, Disease related genes, Plasma proteins, Predicted intracellular proteins,
SMARCE1	0.16545	0.1756	0.256795	0.372258	0.68983	0.113804	0.135465	227	227	Cancer-related genes, Disease related genes, Plasma proteins, Predicted intracellular proteins, Transcription factors,
SMARCD2	0.05785	0.019	0.0795156	0.0434754	1.82898	1.04e-07	2.05e-07	191	152	Disease related genes, Predicted intracellular proteins,
SMARCD1	1e-05	1e-05	0.0142183	0.0145933	0.974306	0.360063	0.395731	97	88	Cancer-related genes, Predicted intracellular proteins,
SMARCC2	0.57405	0.6012	0.825473	0.803764	1.02701	0.0133349	0.0177416	226	232	Predicted intracellular proteins, Transcription factors,
SMARCC1	1e-05	0.10215	0.249125	0.201118	1.2387	5.47e-09	1.18e-08	101	161	Plasma proteins, Predicted intracellular proteins, Transcription factors,
SMARCB1	0.0941	0.1115	0.295364	0.182263	1.62054	0.125004	0.147684	200	210	Cancer-related genes, Disease related genes, Plasma proteins, Predicted intracellular proteins,
SMARCAL1	1e-05	1e-05	0.0124721	0.00190022	6.5635	4.62e-23	2.15e-22	110	17	Disease related genes, Predicted intracellular proteins,
SMARCAD1	1e-05	1e-05	0.115002	0.0154765	7.43074	2.21e-09	4.87e-09	87	37	Disease related genes, Enzymes, Potential drug targets, Predicted intracellular proteins,
SMARCA5	0.16605	0.1162	0.255439	0.238104	1.0728	0.0623773	0.0767257	226	226	Predicted intracellular proteins, Transcription factors,
SMARCA4	0.0534	0.0513	0.0939982	0.0748085	1.25652	0.328408	0.362917	203	195	Cancer-related genes, Disease related genes, Plasma proteins, Predicted intracellular proteins,
SMARCA2	0.0769	0.06305	0.117105	0.0956138	1.22477	0.581785	0.6157	213	211	Disease related genes, Plasma proteins, Predicted intracellular proteins,
SMARCA1	0.05145	0.01325	0.105568	0.0899763	1.17328	1.9e-06	3.46e-06	165	121	Predicted intracellular proteins, Transcription factors,
SMAP2	0.27555	0.07675	0.366626	0.154256	2.37675	2.28e-11	5.66e-11	218	184	Predicted intracellular proteins,
SMAP1	0.1493	0.19145	0.175703	0.177819	0.988096	0.492185	0.527538	191	193	Predicted intracellular proteins,
SMAD4	0.0714	0.1084	0.152483	0.269581	0.56563	0.00103755	0.00153063	168	194	Cancer-related genes, Disease related genes, Predicted intracellular proteins, Transcription factors,
SMAD3	0.06145	0.05705	0.078923	0.0642382	1.2286	0.107033	0.127993	169	155	Cancer-related genes, Disease related genes, Predicted intracellular proteins, Transcription factors,
SMAD2	0.09605	0.10775	0.624722	0.551866	1.13202	0.00309889	0.00436681	181	201	Cancer-related genes, Plasma proteins, Predicted intracellular proteins, Predicted membrane proteins, Transcription factors,
SLTM	0.07075	0.0344	0.227312	0.222346	1.02234	0.651508	0.682895	178	174	Predicted intracellular proteins,
SLPI	1e-05	0.0695	0.0673734	0.203027	0.331845	3.64e-13	1e-12	58	134	Cancer-related genes, Plasma proteins, Predicted secreted proteins,
SLMAP	0.05955	0.1064	0.130779	0.235386	0.555594	2.34e-07	4.53e-07	214	229	Predicted intracellular proteins, Predicted membrane proteins,
SLK	0.3471	0.40805	0.464564	0.53315	0.871358	1.15e-05	1.97e-05	227	232	Enzymes, Plasma proteins, Predicted intracellular proteins,
SLITRK4	1e-05	1e-05	0.00226957	0.0104795	0.216573	0.0127195	0.0169726	38	58	Predicted membrane proteins,
SLIT3	0.00175	0.0013	0.0201231	0.0231709	0.868462	0.82176	0.840495	117	117	Predicted intracellular proteins, Predicted secreted proteins,
SLIT2	1e-05	0.0267	0.00413297	0.0598859	0.0690141	6.32e-56	1.73e-54	17	179	Predicted intracellular proteins, Predicted membrane proteins, Predicted secreted proteins,
SLIRP	0.35265	3.5524	1.80244	5.85424	0.307886	1.16e-25	6.25e-25	175	229	Predicted intracellular proteins,
SLFN5	0.2188	0.05285	0.270742	0.084967	3.18643	1.06e-14	3.17e-14	226	217	Predicted intracellular proteins,
SLFN12L	1e-05	1e-05	0.0581269	0.0668086	0.870051	0.904763	0.914834	88	93	Predicted membrane proteins,
SLFN11	0.00345	1e-05	0.0368226	0.00276905	13.2979	5.87e-27	3.35e-26	118	10	Predicted intracellular proteins,
SLCO4C1	0.0151	0.333	0.132917	0.500201	0.265728	1.01e-30	7.04e-30	148	220	Predicted membrane proteins, Transporters,
SLCO2B1	1e-05	1e-05	0.0124866	0.0071369	1.74958	0.00160542	0.00232912	64	36	FDA approved drug targets, Predicted intracellular proteins, Predicted membrane proteins, Transporters,Metabolism-related
SLCO2A1	0.03565	0.32775	0.292869	1.28768	0.227439	3.49e-14	1.02e-13	161	211	Disease related genes, Potential drug targets, Predicted membrane proteins, Transporters,
SLC9A9	1e-05	1e-05	0.0540216	0.00763306	7.07732	7.34e-21	3.03e-20	100	15	Disease related genes, Potential drug targets, Predicted membrane proteins, Transporters,
SLC9A6	0.00835	0.0061	0.0270709	0.00959448	2.82151	0.0217648	0.0282689	146	130	Disease related genes, Potential drug targets, Predicted intracellular proteins, Predicted membrane proteins, Transporters,
SLC9A3R2	1.0559	4.26345	1.40033	4.49496	0.311534	1.5e-22	6.75e-22	209	232	Predicted intracellular proteins, Transporters,
SLC9A3R1	2.61755	38.656	4.25857	41.2488	0.103241	2.6e-54	6.66e-53	231	232	Disease related genes, Plasma proteins, Potential drug targets, Predicted intracellular proteins, Transporters,
SLC9A3	1e-05	0.11125	0.00629478	0.232004	0.0271322	3.23e-79	5.25e-77	13	208	Disease related genes, Potential drug targets, Predicted membrane proteins, Transporters,
SLC9A1	0.0116	0.0339	0.0528578	0.0717491	0.736704	7.66e-09	1.63e-08	160	202	Disease related genes, Potential drug targets, Predicted membrane proteins, Transporters,Metabolism-related
SLC8A1	0.01465	0.108	0.0832134	0.219651	0.378844	1.21e-15	3.85e-15	160	211	FDA approved drug targets, Predicted intracellular proteins, Predicted membrane proteins, Transporters,
SLC7A8	1e-05	1.0706	0.0606789	1.71706	0.0353389	1.13e-66	6.7e-65	41	212	Predicted membrane proteins, Transporters,
SLC7A7	1e-05	0.0623	0.0128136	0.116092	0.110374	9.09e-31	6.36e-30	37	151	Disease related genes, FDA approved drug targets, Predicted intracellular proteins, Predicted membrane proteins, Transporters,
SLC7A5	1e-05	1e-05	0.0281647	0.00795349	3.54117	3.91e-08	7.95e-08	61	21	Predicted membrane proteins, Transporters,Metabolism-related
SLC6A6	1e-05	0.0723	0.00658931	0.0842071	0.0782512	8.88e-42	1.11e-40	30	167	Predicted membrane proteins, Transporters,
SLC6A19	1e-05	4.48645	0.218063	5.12142	0.0425787	6.02e-59	1.99e-57	104	225	Disease related genes, Potential drug targets, Predicted membrane proteins, Transporters,
SLC6A13	0.1511	0.41265	0.445905	0.697451	0.639335	4.31e-06	7.66e-06	146	185	Predicted membrane proteins, Transporters,
SLC6A12	1e-05	0.0575	0.0962731	0.0927381	1.03812	1.15e-05	1.97e-05	97	148	Predicted intracellular proteins, Predicted membrane proteins, Transporters,Metabolism-related
SLC5A9	1e-05	0.6365	0.032107	0.848031	0.0378606	1.06e-69	7.73e-68	70	220	Predicted membrane proteins, Transporters,
SLC5A8	1e-05	0.11685	0.0219444	0.254872	0.0861	2.31e-43	3.15e-42	51	189	Predicted membrane proteins,Metabolism-related
SLC5A6	1e-05	0.0535	0.0251294	0.0831589	0.302186	2.3e-26	1.28e-25	79	185	Plasma proteins, Predicted intracellular proteins, Predicted membrane proteins, Transporters,Metabolism-related
SLC5A3	1e-05	1e-05	0.0110755	0.0548144	0.202054	2.07e-07	4.03e-07	41	89	Predicted membrane proteins, Transporters,
SLC5A2	1e-05	6.4767	0.192398	7.15118	0.0269043	4.81e-87	1.29e-84	34	223	Disease related genes, FDA approved drug targets, Predicted membrane proteins, Transporters,
SLC5A12	0.0913	15.902	0.66419	17.7889	0.0373373	3.65e-48	6.47e-47	159	227	Predicted membrane proteins, Transporters,
SLC5A11	1e-05	0.04225	0.00197349	0.0715403	0.0275857	2.84e-74	2.79e-72	7	197	Predicted membrane proteins,
SLC5A10	1e-05	2.6907	0.115177	2.90968	0.0395841	3.41e-64	1.6e-62	107	227	Predicted membrane proteins, Transporters,
SLC5A1	1e-05	1.35545	0.404149	2.38778	0.169257	7.9e-40	8.88e-39	106	223	Disease related genes, Plasma proteins, Potential drug targets, Predicted membrane proteins, Transporters,
SLC51B	1e-05	1e-05	0.00804086	0.513536	0.0156579	3.02e-18	1.09e-17	4	78	Predicted membrane proteins, Transporters,
SLC51A	1e-05	0.0637	0.00176703	0.114631	0.0154149	8.99e-61	3.37e-59	7	175	Predicted intracellular proteins, Predicted membrane proteins, Transporters,
SLC4A7	1e-05	1e-05	0.0598525	0.0597225	1.00218	0.000485064	0.000735747	113	70	Predicted membrane proteins, Transporters,
SLC4A4	0.1172	5.56225	0.400817	6.73157	0.0595429	4.51e-42	5.76e-41	213	230	Disease related genes, Potential drug targets, Predicted intracellular proteins, Predicted membrane proteins, Transporters,
SLC4A2	0.01455	1e-05	0.345532	0.0188336	18.3466	6.21e-20	2.42e-19	151	63	Predicted intracellular proteins, Predicted membrane proteins, Transporters,
SLC4A1AP	0.0258	0.0158	0.0811959	0.051965	1.56251	0.640593	0.672562	187	194	Predicted intracellular proteins, Transporters,
SLC4A10	1e-05	1e-05	0.00575509	0.0174031	0.330694	0.00380799	0.00532269	74	41	Predicted membrane proteins, Transporters,
SLC4A1	4.63625	4.1661	9.7415	4.93879	1.97245	0.0958799	0.115262	232	232	Blood group antigen proteins, CD markers, Disease related genes, Plasma proteins, Potential drug targets, Predicted intracellular proteins, Predicted membrane proteins, Transporters,
SLC47A2	1e-05	1e-05	1e-05	0.0295651	0.000338236	3.12e-26	1.72e-25	0	91	Predicted membrane proteins, Transporters,
SLC47A1	1e-05	0.1755	0.0349665	0.414495	0.0843592	2.84e-45	4.32e-44	40	184	Predicted membrane proteins, Transporters,
SLC46A3	1e-05	1e-05	0.229226	0.12675	1.80849	0.851292	0.867649	67	70	Predicted membrane proteins, Transporters,
SLC46A1	0.0192	0.00785	0.0732269	0.104697	0.699416	0.41396	0.449528	129	117	Disease related genes, Potential drug targets, Predicted membrane proteins, Transporters,Metabolism-related
SLC44A4	1e-05	0.0951	0.0262428	0.107203	0.244795	9.39e-61	3.5e-59	48	206	Disease related genes, Potential drug targets, Predicted membrane proteins, Transporters,Metabolism-related
SLC44A3	0.0089	0.05545	0.0589615	0.23761	0.248144	7.27e-19	2.69e-18	125	199	Cancer-related genes, Predicted intracellular proteins, Predicted membrane proteins, Transporters,Metabolism-related
SLC44A2	0.1357	0.4621	0.222127	0.526335	0.422026	5.52e-21	2.29e-20	216	232	Predicted intracellular proteins, Predicted membrane proteins, Transporters,Metabolism-related
SLC44A1	0.067	0.11325	0.110104	0.172088	0.63981	4e-07	7.61e-07	203	220	CD markers, Predicted membrane proteins, Transporters,Metabolism-related
SLC43A3	1e-05	1e-05	0.0387991	0.0032356	11.9913	3.19e-18	1.15e-17	104	26	Predicted intracellular proteins, Predicted membrane proteins, Transporters,
SLC43A2	0.02175	0.2506	0.0509542	0.468368	0.108791	2.08e-37	2.04e-36	134	226	Predicted membrane proteins, Transporters,
SLC41A3	1e-05	1e-05	0.0114562	0.0152749	0.750004	0.0011465	0.00168384	48	75	Predicted membrane proteins, Transporters,
SLC3A2	1.22215	16.06	2.82069	16.47	0.171263	3.01e-46	4.81e-45	231	232	Cancer-related genes, CD markers, Plasma proteins, Predicted intracellular proteins, Predicted membrane proteins, Transporters,Metabolism-related
SLC3A1	0.4152	2.9853	0.676245	3.29111	0.205476	9.69e-25	4.95e-24	208	230	Disease related genes, Potential drug targets, Predicted intracellular proteins, Predicted membrane proteins, Transporters,
SLC39A7	1e-05	1e-05	0.0166525	0.0301519	0.552288	0.0355436	0.0450228	73	88	Predicted membrane proteins, Transporters,
SLC39A5	1e-05	1e-05	0.000123707	0.0811216	0.00152496	2.98e-15	9.22e-15	2	60	Disease related genes, Potential drug targets, Predicted intracellular proteins, Predicted membrane proteins, Transporters,
SLC39A4	1e-05	1e-05	0.000554181	0.0100942	0.0549008	8.92e-15	2.68e-14	5	66	Disease related genes, Predicted intracellular proteins, Predicted membrane proteins,
SLC39A14	0.5473	0.33205	1.11127	0.491785	2.25967	0.152101	0.177277	222	226	Disease related genes, Predicted intracellular proteins, Predicted membrane proteins,
SLC39A11	0.0052	0.01625	0.049689	0.0417304	1.19071	0.458064	0.494026	118	126	Predicted intracellular proteins, Predicted membrane proteins, Transporters,
SLC39A10	0.0023	1e-05	0.051294	0.0426735	1.20201	0.00349309	0.00490423	122	87	Predicted intracellular proteins, Predicted membrane proteins, Transporters,
SLC38A6	1e-05	1e-05	0.0093728	0.027307	0.343238	1.09e-06	2.01e-06	53	90	Predicted intracellular proteins, Predicted membrane proteins, Transporters,
SLC38A10	0.017	0.01405	0.0491987	0.0453393	1.08512	0.287776	0.321832	173	160	Plasma proteins, Predicted intracellular proteins, Predicted membrane proteins, Transporters,
SLC37A4	1.14075	2.3985	1.57877	2.56653	0.615137	1.22e-10	2.92e-10	227	232	,Metabolism-related
SLC37A3	1e-05	0.00675	0.0148129	0.00830668	1.78325	0.00616998	0.00845348	103	127	Predicted intracellular proteins, Predicted membrane proteins, Transporters,
SLC36A2	1e-05	2.1702	0.0594394	2.39074	0.0248623	8.64e-93	4.49e-90	9	213	Disease related genes, Potential drug targets, Predicted membrane proteins, Transporters,
SLC36A1	1e-05	1e-05	0.0116342	0.0201281	0.578007	0.915354	0.924514	59	60	Predicted intracellular proteins, Predicted membrane proteins, Transporters,
SLC35F6	0.0748	0.02365	0.166264	0.0716065	2.32191	6.57e-06	1.15e-05	185	162	Predicted membrane proteins, Transporters,
SLC35F2	1e-05	0.02185	0.00434013	0.0406066	0.106882	1.43e-37	1.42e-36	11	138	Predicted membrane proteins, Transporters,
SLC35E1	0.06565	0.00905	0.133421	0.0364774	3.65762	1.46e-11	3.68e-11	182	126	Predicted membrane proteins, Transporters,
SLC35D1	1e-05	1e-05	0.0189435	0.0456544	0.414933	0.0680475	0.0832914	63	81	Disease related genes, Potential drug targets, Predicted membrane proteins, Transporters,Metabolism-related
SLC35C1	1e-05	1e-05	0.0624465	0.0196085	3.18466	3.28e-08	6.7e-08	83	34	Disease related genes, Potential drug targets, Predicted membrane proteins, Transporters,
SLC35B4	1e-05	1e-05	0.0767709	0.04125	1.86111	0.0355891	0.0450568	67	51	Predicted membrane proteins,
SLC35B3	1e-05	1e-05	0.0302737	0.0282314	1.07234	3.6e-06	6.44e-06	83	34	Predicted membrane proteins, Transporters,Metabolism-related
SLC35B2	0.1015	0.07435	0.189166	0.103337	1.83057	0.00310763	0.00437827	210	196	Predicted membrane proteins, Transporters,Metabolism-related
SLC35B1	0.07145	1e-05	0.0995511	0.0276127	3.60527	9.16e-21	3.75e-20	177	88	Predicted intracellular proteins, Predicted membrane proteins, Transporters,
SLC35A3	0.17375	0.2363	0.389612	0.510163	0.7637	0.0611481	0.0752903	182	191	Disease related genes, Potential drug targets, Predicted membrane proteins, Transporters,
SLC35A2	1e-05	1e-05	0.041315	0.0140261	2.94559	3.17e-05	5.28e-05	103	67	Disease related genes, Potential drug targets, Predicted intracellular proteins, Predicted membrane proteins, Transporters,
SLC34A3	1e-05	0.31965	0.00682901	0.351991	0.0194011	1.52e-91	5.52e-89	9	212	Disease related genes, Potential drug targets, Predicted membrane proteins, Transporters,
SLC34A1	1e-05	0.02805	0.00136388	0.0612577	0.0222646	3.13e-52	7.03e-51	10	164	Disease related genes, Plasma proteins, Potential drug targets, Predicted intracellular proteins, Predicted membrane proteins, Transporters,
SLC33A1	0.10075	0.05155	0.171141	0.107287	1.59516	0.00116286	0.00170718	221	214	Disease related genes, Potential drug targets, Predicted membrane proteins, Transporters,
SLC31A1	1e-05	0.08625	0.099117	0.187067	0.529847	0.00048434	0.000734802	98	124	Predicted membrane proteins, Transporters,
SLC30A9	0.06745	0.5992	0.176444	0.82398	0.214137	1.16e-27	6.9e-27	193	229	Disease related genes, Potential drug targets, Predicted membrane proteins, Transporters,
SLC30A7	0.2612	0.0643	0.864981	0.314656	2.74897	3.96e-09	8.58e-09	214	199	Predicted intracellular proteins, Predicted membrane proteins, Transporters,
SLC30A6	0.03075	1e-05	0.173814	0.0742313	2.34152	1.83e-05	3.1e-05	142	106	Predicted membrane proteins, Transporters,
SLC30A5	0.01865	0.01455	0.0480799	0.0195328	2.46149	0.384744	0.420534	169	170	Predicted intracellular proteins, Predicted membrane proteins, Transporters,
SLC30A1	0.1579	0.217	0.272377	0.307473	0.885857	0.000349591	0.000536305	221	229	Predicted membrane proteins, Transporters,
SLC2A9	0.0069	0.3639	0.0372743	0.876474	0.0425275	1.63e-40	1.9e-39	119	210	Disease related genes, Potential drug targets, Predicted membrane proteins, Transporters,
SLC2A8	1e-05	1e-05	0.0531914	0.149771	0.355151	3.11e-05	5.19e-05	81	115	Predicted membrane proteins, Transporters,
SLC2A5	0.45145	2.2392	1.35926	3.18066	0.427352	8.3e-14	2.37e-13	214	227	Plasma proteins, Predicted intracellular proteins, Predicted membrane proteins,
SLC2A4	1e-05	1e-05	0.0214506	0.00939353	2.28355	0.000434102	0.000661207	47	82	Disease related genes, Potential drug targets, Predicted membrane proteins, Transporters,
SLC2A3	0.1721	1e-05	0.644238	0.0105347	61.1541	3.63e-76	4.4e-74	199	8	Predicted membrane proteins, Transporters,Metabolism-related
SLC2A2	0.08815	1.60995	0.351496	1.91962	0.183107	4.68e-24	2.29e-23	157	216	Disease related genes, Potential drug targets, Predicted membrane proteins, Transporters,Metabolism-related
SLC2A13	1e-05	1e-05	0.0361773	0.02561	1.41262	0.0339813	0.0431264	109	90	Predicted membrane proteins, Transporters,
SLC2A10	1e-05	1e-05	0.0454505	0.412809	0.110101	2.04e-18	7.4e-18	31	113	Disease related genes, Potential drug targets, Predicted intracellular proteins, Predicted membrane proteins, Transporters,
SLC2A1	9.21475	1.0352	15.8289	1.66814	9.48894	3.19e-56	9.03e-55	232	232	Cancer-related genes, Disease related genes, Plasma proteins, Potential drug targets, Predicted intracellular proteins, Predicted membrane proteins, Transporters,Metabolism-related
SLC29A3	1e-05	1e-05	0.00718845	0.0051619	1.3926	4.36e-14	1.26e-13	80	16	Disease related genes, Potential drug targets, Predicted membrane proteins, Transporters,
SLC29A1	0.0352	0.04255	0.0594231	0.0453122	1.31142	0.134251	0.157814	165	180	Predicted intracellular proteins, Predicted membrane proteins, Transporters,
SLC28A1	1e-05	0.1689	0.0987573	0.449757	0.219579	1.24e-24	6.29e-24	102	195	Predicted membrane proteins, Transporters,
SLC27A4	0.08455	0.2668	0.294347	0.374622	0.785717	6.01e-15	1.83e-14	210	231	Disease related genes, Potential drug targets, Predicted intracellular proteins, Predicted membrane proteins, Transporters,
SLC27A3	0.05235	1e-05	0.147405	0.0200738	7.34315	6.55e-23	3.02e-22	187	101	Predicted intracellular proteins, Predicted membrane proteins, Transporters,Metabolism-related
SLC27A2	0.675	7.7393	1.21349	8.15615	0.148782	4.54e-31	3.24e-30	211	232	Enzymes, Predicted membrane proteins, Transporters,Metabolism-related
SLC27A1	0.149	0.1301	0.27939	0.391852	0.712998	0.0295952	0.0378042	216	230	Predicted intracellular proteins, Predicted membrane proteins, Transporters,Metabolism-related
SLC26A6	1e-05	0.0181	0.0020753	0.0674296	0.0307773	4.34e-49	8.19e-48	5	155	Plasma proteins, Predicted membrane proteins, Transporters,
SLC26A1	1e-05	0.16115	0.0053044	0.227293	0.0233372	1.31e-66	7.68e-65	30	199	Disease related genes, Plasma proteins, Potential drug targets, Predicted membrane proteins, Transporters,Metabolism-related
SLC25A6	14.3361	93.4316	25.8082	95.104	0.271368	8.32e-55	2.18e-53	232	232	FDA approved drug targets, Plasma proteins, Predicted membrane proteins, Transporters,
SLC25A5	13.8284	221.675	35.0284	227.727	0.153817	6.57e-62	2.67e-60	231	232	FDA approved drug targets, Plasma proteins, Predicted membrane proteins, Transporters,
SLC25A46	0.16155	0.27665	0.254049	0.306755	0.828181	2.12e-08	4.39e-08	187	220	Disease related genes, Potential drug targets, Predicted intracellular proteins, Predicted membrane proteins, Transporters,
SLC25A44	1e-05	0.0645	0.317026	0.85765	0.369645	1.94e-37	1.91e-36	60	192	Predicted membrane proteins, Transporters,
SLC25A42	1e-05	0.6419	0.103859	0.854027	0.12161	5.81e-42	7.38e-41	102	211	Predicted membrane proteins, Transporters,
SLC25A40	0.02335	0.0415	0.124204	0.0662742	1.8741	0.0016524	0.00239346	160	190	Predicted membrane proteins, Transporters,
SLC25A4	7.93445	58.8782	14.2363	62.7462	0.226886	1.55e-50	3.18e-49	231	232	Disease related genes, FDA approved drug targets, Predicted membrane proteins, Transporters,
SLC25A36	1e-05	1e-05	0.0182215	0.0524912	0.347134	7.41e-05	0.000119576	44	77	Predicted intracellular proteins, Predicted membrane proteins, Transporters,
SLC25A35	1e-05	0.3614	0.032922	0.429509	0.0766503	1.3e-78	1.93e-76	32	219	Predicted membrane proteins, Transporters,
SLC25A30	1e-05	0.08665	0.0941608	0.239053	0.393892	9.42e-18	3.31e-17	111	182	Predicted intracellular proteins, Transporters,
SLC25A3	5.76035	19.606	14.1002	23.2195	0.607257	9.41e-31	6.58e-30	232	232	Disease related genes, Plasma proteins, Potential drug targets, Predicted intracellular proteins, Predicted membrane proteins, Transporters,
SLC25A29	1e-05	1e-05	0.00332634	0.034431	0.0966087	2.7e-25	1.42e-24	11	112	Predicted intracellular proteins, Transporters,
SLC25A26	1e-05	1e-05	0.018969	0.0264825	0.716286	2.37e-09	5.21e-09	51	109	Disease related genes, Potential drug targets, Predicted intracellular proteins, Predicted membrane proteins, Transporters,
SLC25A24	2.48495	3.15045	2.80615	3.28626	0.853905	4.22e-06	7.51e-06	231	232	Predicted intracellular proteins, Transporters,
SLC25A23	1e-05	1e-05	0.0260459	0.0329753	0.789861	1.79e-05	3.03e-05	67	115	Predicted intracellular proteins, Predicted membrane proteins, Transporters,
SLC25A22	0.1398	0.22685	0.257011	0.320114	0.802874	1.43e-07	2.81e-07	199	225	Disease related genes, Plasma proteins, Potential drug targets, Predicted membrane proteins, Transporters,
SLC25A21	1e-05	0.02775	0.00750043	0.0497793	0.150674	1.2e-36	1.12e-35	52	183	Predicted intracellular proteins, Transporters,Metabolism-related
SLC25A20	0.1904	1.47095	1.56376	2.03831	0.767184	5.65e-25	2.92e-24	211	232	Disease related genes, Potential drug targets, Predicted intracellular proteins, Predicted membrane proteins, Transporters,Metabolism-related
SLC25A19	1e-05	0.01145	0.0586216	0.0339087	1.72881	0.0453765	0.0567265	112	141	Disease related genes, Potential drug targets, Predicted intracellular proteins, Predicted membrane proteins, Transporters,Metabolism-related
SLC25A17	0.0253	0.05545	0.0831772	0.205813	0.40414	8.44e-08	1.68e-07	172	203	Plasma proteins, Predicted intracellular proteins, Predicted membrane proteins, Transporters,Metabolism-related
SLC25A16	0.0185	0.0469	0.0608669	0.0861432	0.706578	0.00466189	0.00646897	149	169	Predicted intracellular proteins, Predicted membrane proteins, Transporters,Metabolism-related
SLC25A15	1e-05	0.11325	0.113465	0.253289	0.447966	1.76e-32	1.33e-31	86	208	Disease related genes, Potential drug targets, Predicted intracellular proteins, Predicted membrane proteins, Transporters,Metabolism-related
SLC25A13	2.41185	10.055	3.63902	10.352	0.351529	9.97e-33	7.62e-32	231	232	Disease related genes, Plasma proteins, Potential drug targets, Predicted intracellular proteins, Transporters,Metabolism-related
SLC25A12	1.206	4.5853	1.95122	5.18166	0.376563	1.69e-32	1.28e-31	231	232	Disease related genes, Potential drug targets, Predicted intracellular proteins, Transporters,Metabolism-related
SLC25A11	4.73115	20.5622	7.3706	21.8485	0.33735	2.38e-36	2.18e-35	231	232	Plasma proteins, Predicted membrane proteins, Transporters,Metabolism-related
SLC25A10	0.188	4.07595	0.594403	4.5084	0.131843	8.4e-30	5.55e-29	197	228	Predicted intracellular proteins, Predicted membrane proteins, Transporters,Metabolism-related
SLC25A1	5.1231	13.6078	9.54997	15.7778	0.60528	5.22e-17	1.77e-16	231	232	Disease related genes, Potential drug targets, Predicted intracellular proteins, Transporters,Metabolism-related
SLC23A1	1e-05	3.3014	0.0799731	4.36492	0.0183218	2.58e-81	4.56e-79	56	223	Predicted membrane proteins, Transporters,Metabolism-related
SLC22A8	1e-05	1.72915	0.0716569	2.10538	0.0340352	3.85e-92	1.55e-89	12	216	FDA approved drug targets, Predicted membrane proteins, Transporters,
SLC22A7	1e-05	0.0626	0.00662543	0.153415	0.0431863	3.1e-70	2.37e-68	12	198	Predicted membrane proteins, Transporters,
SLC22A6	1e-05	1.80615	0.0546963	2.10899	0.0259348	3.44e-81	5.95e-79	27	214	FDA approved drug targets, Predicted membrane proteins, Transporters,
SLC22A5	1e-05	0.69825	0.0356025	0.74545	0.0477597	1.04e-51	2.26e-50	114	221	Disease related genes, Potential drug targets, Predicted membrane proteins, Transporters,Metabolism-related
SLC22A4	1e-05	0.05955	0.00512207	0.188393	0.0271882	3.08e-47	5.14e-46	40	175	Disease related genes, Predicted membrane proteins,
SLC22A2	0.04215	2.3781	0.162007	2.90794	0.055712	1.35e-41	1.66e-40	149	224	Predicted membrane proteins, Transporters,Metabolism-related
SLC22A18	0.30805	0.5346	0.462747	0.561598	0.823982	3.73e-05	6.18e-05	221	228	Disease related genes, Potential drug targets, Predicted membrane proteins, Transporters,
SLC22A13	1e-05	2.26515	0.0643215	2.46546	0.0260891	9.23e-96	8.38e-93	14	218	Predicted membrane proteins, Transporters,Metabolism-related
SLC22A12	1e-05	2.3734	0.155735	2.7565	0.0564973	1.89e-70	1.46e-68	50	218	Disease related genes, FDA approved drug targets, Predicted membrane proteins, Transporters,
SLC22A11	0.0313	0.79545	0.144336	1.08856	0.132593	2.37e-30	1.62e-29	137	219	FDA approved drug targets, Plasma proteins, Predicted membrane proteins, Transporters,
SLC1A5	0.2296	0.39785	0.377731	0.49467	0.763602	1.54e-07	3.02e-07	217	228	FDA approved drug targets, Plasma proteins, Predicted intracellular proteins, Predicted membrane proteins, Transporters,
SLC1A4	0.0405	1e-05	0.10187	0.00208371	48.8889	9.78e-51	2.03e-49	164	10	Disease related genes, Plasma proteins, Potential drug targets, Predicted membrane proteins, Transporters,
SLC1A3	1e-05	1e-05	0.0158922	0.000770991	20.6126	4.59e-24	2.25e-23	94	5	Cancer-related genes, Disease related genes, Plasma proteins, Potential drug targets, Predicted membrane proteins, Transporters,
SLC1A1	0.04105	0.3367	0.108208	0.412638	0.262236	2.93e-27	1.7e-26	176	227	Disease related genes, Potential drug targets, Predicted membrane proteins, Transporters,
SLC17A5	0.0278	0.08395	0.0639265	0.102223	0.625363	1.14e-10	2.73e-10	138	188	Disease related genes, Predicted membrane proteins,
SLC17A3	1e-05	0.8705	0.0769147	1.046	0.0735319	2.26e-52	5.12e-51	71	211	Predicted membrane proteins, Transporters,
SLC17A1	1e-05	0.1877	0.00330013	0.21168	0.0155902	1.04e-76	1.33e-74	9	197	Predicted membrane proteins, Transporters,
SLC16A9	1e-05	1e-05	0.00032194	0.0276059	0.011662	1.41e-18	5.18e-18	3	75	Predicted membrane proteins, Transporters,
SLC16A7	1e-05	0.11375	0.0195683	0.178581	0.109576	3.14e-46	5e-45	68	202	Predicted membrane proteins, Transporters,
SLC16A4	1e-05	0.13145	0.0100945	0.163678	0.0616728	2.29e-44	3.31e-43	80	194	Predicted membrane proteins,
SLC16A3	0.53795	0.01355	0.824403	0.0391085	21.0799	5.08e-49	9.53e-48	225	144	Predicted membrane proteins, Transporters,Metabolism-related
SLC16A2	1e-05	1e-05	0.00126918	0.0199004	0.0637767	3.52e-15	1.08e-14	7	63	Disease related genes, Plasma proteins, Potential drug targets, Predicted membrane proteins, Transporters,
SLC16A1	0.10695	0.02555	0.269936	0.140053	1.92738	6.69e-08	1.34e-07	186	145	Disease related genes, Potential drug targets, Predicted membrane proteins, Transporters,Metabolism-related
SLC15A4	1e-05	1e-05	0.0433262	0.00201978	21.4509	3.35e-18	1.2e-17	85	13	Predicted membrane proteins, Transporters,
SLC15A3	0.02715	1e-05	0.0555869	0.00305884	18.1726	1.37e-49	2.69e-48	166	17	Predicted intracellular proteins, Predicted membrane proteins, Transporters,
SLC13A3	1e-05	1.1405	0.0398556	1.54518	0.0257935	8.82e-86	2e-83	12	210	Predicted membrane proteins, Transporters,
SLC13A2	1e-05	0.4478	0.0132872	0.537991	0.0246977	6.8e-87	1.7e-84	10	210	Predicted membrane proteins, Transporters,
SLC12A9	0.1537	0.1568	0.209174	0.21308	0.98167	0.212727	0.24253	225	230	Predicted membrane proteins, Transporters,
SLC12A7	0.1352	0.19025	0.195208	0.216012	0.903694	4.54e-05	7.47e-05	217	230	Plasma proteins, Predicted membrane proteins, Transporters,
SLC12A6	1e-05	0.0236	0.0159333	0.168948	0.0943092	1.44e-30	9.97e-30	39	165	Disease related genes, Potential drug targets, Predicted intracellular proteins, Predicted membrane proteins, Transporters,
SLC12A4	0.0224	1e-05	0.0921363	0.0267606	3.44298	3.03e-25	1.59e-24	170	56	FDA approved drug targets, Predicted membrane proteins, Transporters,
SLC12A3	1e-05	0.59405	0.0179074	0.692071	0.0258751	9.03e-83	1.73e-80	10	206	Disease related genes, FDA approved drug targets, Plasma proteins, Predicted membrane proteins, Transporters,
SLC12A2	0.0127	0.0611	0.0441445	0.397533	0.111046	2.27e-21	9.59e-21	170	224	FDA approved drug targets, Predicted membrane proteins, Transporters,
SLC12A1	1e-05	1.86155	0.0952109	3.10068	0.0307064	5.35e-105	9.72e-102	19	226	Disease related genes, FDA approved drug targets, Predicted membrane proteins, Transporters,
SLAIN2	0.017	0.0211	0.0751374	0.0766241	0.980597	0.0716293	0.0874546	144	162	Predicted intracellular proteins,
SKP1	1.85905	2.59225	2.49089	2.94661	0.84534	2.06e-06	3.74e-06	230	232	Predicted intracellular proteins,
SKIV2L2	0.38365	0.367	0.457508	0.445355	1.02729	0.0118066	0.0157951	228	232
SKIV2L	0.3106	0.41235	0.466107	0.659004	0.70729	1.23e-07	2.43e-07	231	232	Disease related genes, Plasma proteins, Predicted intracellular proteins,
SKAP2	0.031	1e-05	0.153558	0.00481302	31.9047	8.46e-44	1.18e-42	152	10	Predicted intracellular proteins,
SIRT5	0.3411	1.4825	0.652102	1.52008	0.428992	1.9e-21	8.1e-21	217	232	FDA approved drug targets, Predicted intracellular proteins,
SIRT3	0.07765	0.61725	0.367915	0.815747	0.451016	6.9e-25	3.56e-24	185	230	Predicted intracellular proteins,
SIRT2	0.1648	0.123	0.205463	0.185837	1.10561	0.0649029	0.0796974	215	229	Cancer-related genes, Predicted intracellular proteins,
SIRPA	0.16185	1e-05	0.251285	0.030294	8.29487	5.53e-30	3.69e-29	182	91	CD markers, Plasma proteins, Predicted membrane proteins,
SIPA1L3	1e-05	0.01325	0.0528672	0.205558	0.257188	4.74e-19	1.77e-18	83	170	Disease related genes, Predicted intracellular proteins,
SIPA1L2	1e-05	1e-05	0.015983	0.000404181	39.5442	4.2e-24	2.07e-23	96	5	Plasma proteins, Predicted intracellular proteins,
SIPA1L1	0.002	0.0114	0.0193744	0.0408356	0.47445	4.84e-12	1.25e-11	125	186	Predicted intracellular proteins,
SIPA1	0.05665	1e-05	0.111028	0.0131613	8.43594	3.29e-45	4.99e-44	207	79	Predicted intracellular proteins,
SIN3A	0.0482	0.0381	0.0735329	0.047757	1.53973	0.121291	0.143812	219	219	Cancer-related genes, Plasma proteins, Predicted intracellular proteins,Metabolism-related
SIL1	0.0184	0.0101	0.129144	0.0499652	2.58468	0.000104026	0.00016618	159	130	Disease related genes, Predicted intracellular proteins,
SIGMAR1	0.18205	0.1032	0.294716	0.17197	1.71376	2.32e-06	4.2e-06	202	171	Disease related genes, FDA approved drug targets, Predicted intracellular proteins, Predicted membrane proteins, Transporters,
SIGLEC1	0.0136	1e-05	0.0528618	0.00850918	6.21232	5.09e-43	6.79e-42	179	39	CD markers, Predicted intracellular proteins, Predicted membrane proteins,
SIGIRR	1e-05	0.24715	0.0367963	0.28523	0.129006	1.15e-49	2.27e-48	109	226	Predicted intracellular proteins, Predicted membrane proteins,
SIDT2	1e-05	1e-05	0.0110381	0.0119754	0.921729	0.00442919	0.00615429	68	102	Predicted intracellular proteins, Predicted membrane proteins, Transporters,
SIAE	0.23375	2.149	0.546506	2.30471	0.237126	1.13e-33	9.07e-33	219	232	Disease related genes, Enzymes, Potential drug targets, Predicted intracellular proteins,
SHROOM4	1e-05	1e-05	0.0346297	0.0237369	1.4589	0.00804909	0.010923	74	107	Disease related genes, Predicted intracellular proteins,
SHROOM3	1e-05	1e-05	0.00608754	0.00552078	1.10266	0.419755	0.455345	61	60	Plasma proteins, Predicted intracellular proteins,
SHROOM2	1e-05	0.00465	0.00656483	0.0195907	0.335099	7.99e-18	2.81e-17	68	157	Plasma proteins, Predicted intracellular proteins,
SHPK	0.2037	0.63745	0.271628	0.735017	0.369554	1.68e-17	5.85e-17	212	231	Disease related genes, Enzymes, Potential drug targets, Predicted intracellular proteins,Metabolism-related
SHOC2	0.05075	0.0474	0.0893498	0.0900992	0.991683	0.0291901	0.037313	206	221	Disease related genes, Plasma proteins, Predicted intracellular proteins, RAS pathway related proteins,
SHMT2	6.85915	11.686	11.5629	12.3609	0.935438	3.43e-06	6.15e-06	231	232	Enzymes, Plasma proteins, Predicted intracellular proteins,Metabolism-related
SHMT1	9.27305	79.1363	14.7661	77.8166	0.189755	3.87e-46	6.11e-45	232	232	Enzymes, FDA approved drug targets, Plasma proteins, Predicted intracellular proteins,Metabolism-related
SHC1	0.13515	0.02495	0.272785	0.165762	1.64564	3.5e-17	1.2e-16	222	175	Predicted intracellular proteins, RAS pathway related proteins,
SHBG	1e-05	1e-05	0.0434112	0.00770681	5.63283	3.45e-10	8.02e-10	113	64	Cancer-related genes, Candidate cardiovascular disease genes, Plasma proteins, Predicted intracellular proteins, Predicted secreted proteins,
SHARPIN	1e-05	1e-05	0.0168606	0.0301559	0.559112	0.0355582	0.0450333	87	64	Predicted intracellular proteins,
SHANK3	0.02	0.0103	0.0324438	0.0385585	0.841418	0.306738	0.341096	166	185
SHANK2	1e-05	0.00135	0.0304557	0.0278169	1.09487	5.26e-05	8.61e-05	69	121	Disease related genes, Plasma proteins, Predicted intracellular proteins,
SH3YL1	1e-05	1e-05	0.00305453	0.0948765	0.0321948	4.14e-28	2.52e-27	7	107	Predicted intracellular proteins,
SH3TC1	1e-05	0.00375	0.0034653	0.0117608	0.294649	3.16e-13	8.73e-13	67	132	Predicted intracellular proteins, Predicted membrane proteins,
SH3PXD2B	1e-05	1e-05	0.0627689	0.00118901	52.791	4.5e-25	2.34e-24	103	7	Disease related genes, Predicted intracellular proteins,
SH3KBP1	0.2657	0.1618	0.451417	0.219304	2.05841	0.0249641	0.0321941	225	232	Predicted intracellular proteins,
SH3GLB2	0.22085	0.4255	0.63343	0.864591	0.732635	2.36e-08	4.87e-08	215	229	Predicted intracellular proteins,
SH3GLB1	0.5446	0.2437	1.78707	0.589966	3.02911	6.58e-05	0.000106545	226	227	Predicted intracellular proteins, Transporters,
SH3GL2	1e-05	0.316	0.0566355	0.483761	0.117073	1.55e-73	1.46e-71	28	216	Predicted intracellular proteins,
SH3GL1	0.4984	0.3524	0.633119	0.403291	1.56988	0.0162152	0.021382	230	231	Cancer-related genes, Disease related genes, Predicted intracellular proteins,
SH3D19	1e-05	0.0034	0.00759233	0.0133512	0.568664	1.37e-14	4.09e-14	50	125	Predicted intracellular proteins,
SH3BP5L	0.003755	1e-05	0.0536774	0.00647418	8.291	1.71e-22	7.67e-22	116	21	Predicted intracellular proteins,
SH3BP4	0.00355	0.0021	0.0597416	0.0204398	2.9228	0.0203984	0.0266179	137	128	Predicted intracellular proteins,
SH3BP2	1e-05	1e-05	0.0365705	0.0235607	1.55218	0.396676	0.432116	96	93	Disease related genes, Plasma proteins, Predicted intracellular proteins,
SH3BP1	0.1562	0.00515	0.271595	0.065448	4.14978	3.13e-30	2.12e-29	220	138	Predicted intracellular proteins,
SH3BGRL3	6.49075	4.6884	8.42737	5.17572	1.62825	0.306624	0.341096	230	232	Plasma proteins, Predicted intracellular proteins,
SH3BGRL2	0.7002	2.70735	1.07351	2.80832	0.38226	4.11e-20	1.63e-19	207	232	Plasma proteins, Predicted intracellular proteins,
SH3BGRL	9.2826	9.85425	10.6963	11.0888	0.964606	0.00112912	0.00165932	231	232	Plasma proteins, Predicted intracellular proteins,
SH2D4A	1e-05	1e-05	0.0116293	0.0119616	0.972217	0.0685566	0.0838722	43	63	Predicted intracellular proteins,
SH2D1A	1e-05	1e-05	0.0802079	0.0039481	20.3155	9.36e-24	4.5e-23	99	6	Disease related genes, Plasma proteins, Predicted intracellular proteins,
SH2B1	1e-05	1e-05	0.00926905	0.0182401	0.508168	0.000161077	0.000253201	30	61	Predicted intracellular proteins,
SGTA	0.70045	0.72125	2.47199	1.72957	1.42925	0.00157909	0.00229459	223	232	Predicted intracellular proteins,
SGSH	0.11565	0.3133	0.280482	0.452234	0.620214	7.55e-06	1.32e-05	203	218	Disease related genes, Enzymes, Potential drug targets, Predicted intracellular proteins,Metabolism-related
SGPP1	1e-05	1e-05	0.0337864	0.0262056	1.28928	0.100544	0.12055	87	72	Predicted membrane proteins,Metabolism-related
SGPL1	0.4104	0.2268	0.686271	0.456227	1.50423	0.00751881	0.0102359	226	230	Disease related genes, Enzymes, Potential drug targets, Predicted intracellular proteins, Predicted membrane proteins,Metabolism-related
SGMS1	1e-05	1e-05	0.00624858	0.00251246	2.48704	3.45e-05	5.72e-05	65	33	,Metabolism-related
SGK2	1e-05	0.0509	0.0346512	0.0917892	0.377508	1.41e-44	2.07e-43	35	182	Enzymes, Predicted intracellular proteins,
SGCE	1e-05	1e-05	0.0356286	0.0159219	2.23772	1.29e-05	2.22e-05	39	85	Disease related genes, Predicted intracellular proteins, Predicted membrane proteins,
SGCD	1e-05	0.06835	0.0992815	0.0939614	1.05662	8.52e-19	3.15e-18	92	187	Disease related genes, Predicted membrane proteins,
SGCB	1e-05	1e-05	0.0343239	0.0392349	0.874832	1.65e-08	3.43e-08	47	103	Disease related genes, Predicted membrane proteins,
SFXN5	0.03505	2.3723	0.680715	2.61493	0.260319	3.22e-41	3.88e-40	137	228	Predicted intracellular proteins, Predicted membrane proteins,
SFXN4	0.0811	0.5116	0.217803	0.603079	0.361152	2.65e-27	1.54e-26	167	227	Disease related genes, Potential drug targets, Predicted intracellular proteins, Predicted membrane proteins, Transporters,
SFXN3	3.8492	6.44155	4.4477	7.35758	0.604506	3.21e-12	8.37e-12	231	232	Predicted membrane proteins,
SFXN2	0.1585	12.872	0.74821	14.9755	0.0499621	3.21e-48	5.72e-47	197	231	Predicted intracellular proteins, Predicted membrane proteins,
SFXN1	6.54675	19.956	9.35532	20.6137	0.45384	8.89e-22	3.85e-21	231	232	Predicted intracellular proteins, Predicted membrane proteins,
SFT2D3	0.0389	0.0279	0.0651925	0.0522936	1.24666	0.0888113	0.107279	137	121	Predicted membrane proteins,
SFT2D2	0.0703	0.12245	0.199813	0.15126	1.32099	0.0256677	0.0330781	162	180	Predicted membrane proteins,
SFSWAP	1e-05	1e-05	0.00922388	0.000740086	12.4632	8.1e-10	1.83e-09	68	22	Plasma proteins, Predicted intracellular proteins,
SFRP1	1e-05	1.5976	0.0961047	2.14054	0.0448974	7.87e-95	6.36e-92	22	225	Predicted intracellular proteins, Predicted secreted proteins,
SFPQ	4.549	4.2012	7.19811	6.20666	1.15974	0.306311	0.34083	231	232	Cancer-related genes, Disease related genes, Plasma proteins, Predicted intracellular proteins, Transcription factors,
SFN	1e-05	1e-05	7.13928	1.63917	4.35541	1.14e-11	2.88e-11	87	23	Cancer-related genes, Plasma proteins, Predicted intracellular proteins, Predicted secreted proteins,
SF3B5	0.0944	0.12775	0.502722	0.333519	1.50733	0.621696	0.654478	149	146	Plasma proteins, Predicted intracellular proteins,
SF3B4	0.3321	0.3693	0.385853	0.426081	0.905585	0.000496017	0.000751576	220	230	Disease related genes, Plasma proteins, Predicted intracellular proteins,
SF3B3	1.3638	1.3871	1.50608	1.46941	1.02495	0.0354897	0.0449623	231	232	Plasma proteins, Predicted intracellular proteins,
SF3B2	0.62655	1.4297	0.834565	2.61091	0.319646	2.09e-15	6.54e-15	229	232	Plasma proteins, Predicted intracellular proteins,
SF3B14	2.094	2.0793	2.76	2.5829	1.06857	0.157504	0.183133	230	232
SF3B1	0.95945	0.8763	1.10095	1.01102	1.08895	0.0903079	0.108978	229	232	Cancer-related genes, Plasma proteins, Predicted intracellular proteins, Predicted membrane proteins,
SF3A3	0.95605	0.94645	1.08029	1.05069	1.02818	0.0296162	0.0378245	230	232	Plasma proteins, Predicted intracellular proteins,
SF3A2	0.57325	0.499	0.700689	0.607906	1.15263	0.430415	0.466352	215	219	Plasma proteins, Predicted intracellular proteins,
SF3A1	0.94975	0.95895	1.08654	1.10454	0.983699	0.0204956	0.0267351	229	232	Plasma proteins, Predicted intracellular proteins,
SF1	0.8053	0.8709	1.11086	1.03585	1.07241	0.00279621	0.0039564	224	232	Plasma proteins, Predicted intracellular proteins,
SETMAR	1e-05	1e-05	0.0082516	0.0307781	0.268099	7.3e-05	0.000117853	65	99	Enzymes, Predicted intracellular proteins,
SETDB1	1e-05	1e-05	0.0100999	0.00988853	1.02137	7.2e-05	0.000116288	85	48	Cancer-related genes, Enzymes, Predicted intracellular proteins, Predicted membrane proteins,
SETD7	0.0812	0.02435	0.139891	0.0446832	3.13074	9.6e-09	2.02e-08	200	171	Enzymes, Plasma proteins, Predicted intracellular proteins,
SETD3	0.2139	0.5914	0.311001	0.735732	0.422709	3.89e-21	1.62e-20	225	232	Enzymes, Predicted intracellular proteins,
SETD1A	0.00125	1e-05	0.00649901	0.00239935	2.70865	2e-14	5.88e-14	125	47	Enzymes, Predicted intracellular proteins,
SET	7.86745	6.54635	10.798	8.38358	1.288	0.708262	0.736224	231	232	Cancer-related genes, Disease related genes, Plasma proteins, Predicted intracellular proteins,
SESTD1	1e-05	1e-05	0.0112994	0.00895884	1.26126	0.281615	0.315379	86	77	Predicted intracellular proteins,
SERPINH1	23.684	6.39825	28.2315	8.53778	3.30665	2.29e-27	1.34e-26	231	232	Disease related genes, Plasma proteins, Predicted intracellular proteins,
SERPING1	7.26615	8.8912	12.7279	11.3597	1.12045	0.00342164	0.00480577	232	232	Candidate cardiovascular disease genes, Disease related genes, Plasma proteins, Predicted intracellular proteins, Predicted secreted proteins,
SERPINF2	1.01415	0.86145	3.00342	1.13442	2.64755	4.1e-05	6.78e-05	232	229	Candidate cardiovascular disease genes, Disease related genes, Plasma proteins, Predicted secreted proteins,
SERPINF1	2.73655	3.9212	5.33544	4.66609	1.14345	0.000376449	0.000575442	232	232	Cancer-related genes, Disease related genes, Plasma proteins, Predicted intracellular proteins, Predicted secreted proteins,
SERPINE2	0.1006	0.38745	0.423198	0.479872	0.881898	7.68e-15	2.32e-14	195	228	Plasma proteins, Predicted secreted proteins,
SERPINE1	1e-05	1e-05	0.69436	0.00162966	426.078	8.7e-21	3.57e-20	84	4	Cancer-related genes, Candidate cardiovascular disease genes, Disease related genes, FDA approved drug targets, Plasma proteins, Predicted secreted proteins,
SERPIND1	0.9413	1.0582	1.42965	1.41163	1.01277	0.00357329	0.00501005	232	232	Candidate cardiovascular disease genes, Disease related genes, FDA approved drug targets, Plasma proteins, Predicted secreted proteins,
SERPINC1	13.3595	11.3392	22.9951	14.8296	1.55062	0.230078	0.26092	232	232	Candidate cardiovascular disease genes, Disease related genes, FDA approved drug targets, Plasma proteins, Predicted secreted proteins,
SERPINB9	2.48925	1.3103	3.31006	1.58099	2.09366	0.0024875	0.0035375	229	232	Predicted intracellular proteins,
SERPINB8	0.1505	1e-05	0.230453	0.0359457	6.41115	3.91e-39	4.24e-38	165	31	Disease related genes, Plasma proteins, Predicted intracellular proteins,
SERPINB6	2.1461	4.2316	2.8543	4.82799	0.5912	1.35e-16	4.48e-16	231	232	Disease related genes, Plasma proteins, Predicted intracellular proteins,
SERPINB1	2.8641	0.73115	3.27303	1.06514	3.07286	4.11e-24	2.03e-23	231	232	Plasma proteins, Predicted intracellular proteins,
SERPINA7	0.1802	0.13085	0.337849	0.256365	1.31784	0.00240852	0.00343056	224	214	Plasma proteins, Predicted secreted proteins,
SERPINA6	1.0161	1.03535	1.84001	1.44885	1.26998	0.209215	0.238751	232	231	Disease related genes, Plasma proteins, Predicted secreted proteins,Metabolism-related
SERPINA5	0.36825	3.6314	0.711375	4.18871	0.169832	8.84e-31	6.19e-30	215	232	Cancer-related genes, Candidate cardiovascular disease genes, Plasma proteins, Predicted secreted proteins,
SERPINA4	1.21055	0.9293	2.03386	1.45635	1.39655	0.233547	0.264524	230	231	Plasma proteins, Predicted secreted proteins,
SERPINA3	17.8751	8.23875	38.51	15.763	2.44307	2.65e-09	5.78e-09	231	232	Cancer-related genes, Candidate cardiovascular disease genes, Plasma proteins, Predicted intracellular proteins, Predicted secreted proteins,
SERPINA10	0.03965	0.04845	0.177287	0.179349	0.988503	0.821245	0.840089	167	167	Plasma proteins, Predicted membrane proteins, Predicted secreted proteins,
SERPINA1	167.833	127.74	270.045	179.347	1.50571	0.000700284	0.00104625	232	232	Cancer-related genes, Candidate cardiovascular disease genes, Disease related genes, Plasma proteins, Predicted intracellular proteins, Predicted secreted proteins,
SERINC1	0.0313	0.03145	0.0587536	0.046334	1.26805	0.566593	0.600734	158	154	Plasma proteins, Predicted membrane proteins,Metabolism-related
SERBP1	0.6	0.37145	1.22343	0.729223	1.67772	0.00339442	0.00476939	226	225	Plasma proteins, Predicted intracellular proteins,
SERAC1	1e-05	0.02585	0.00856103	0.0523169	0.163638	4.71e-49	8.87e-48	46	190	Disease related genes, Predicted intracellular proteins, Predicted membrane proteins,
SEPSECS	0.17775	0.4043	0.251231	0.592117	0.424293	1.25e-15	3.97e-15	206	231	Disease related genes, Enzymes, Potential drug targets, Predicted intracellular proteins,Metabolism-related
SEPP1	0.11035	0.1398	0.183764	0.206957	0.887935	0.35196	0.387588	212	215
SEPN1	1e-05	1e-05	0.0148475	0.00648668	2.28891	0.00340358	0.00478133	61	41
SEPHS2	0.35365	2.09815	0.861854	2.70528	0.318582	2.14e-22	9.51e-22	203	231	Enzymes, Predicted intracellular proteins,Metabolism-related
SEPHS1	1.56395	1.9452	1.79041	2.20948	0.81033	1.45e-06	2.66e-06	230	232	Enzymes, Plasma proteins, Predicted intracellular proteins,
SENP8	1e-05	1e-05	0.0154503	0.0267006	0.57865	2.11e-05	3.57e-05	55	98	Enzymes, Predicted intracellular proteins,
SENP7	1e-05	1e-05	0.00534418	0.00309711	1.72554	0.000134998	0.000213779	77	39	Enzymes, Predicted intracellular proteins,
SENP3	0.01545	1e-05	0.0801682	0.0320993	2.49751	9.85e-13	2.64e-12	160	98	Enzymes, Plasma proteins, Predicted intracellular proteins,
SEMA5B	0.0065	1e-05	0.0312221	0.00474737	6.57672	1.34e-32	1.02e-31	139	13	Predicted membrane proteins,
SEMA5A	1e-05	1e-05	0.00120603	0.00203293	0.593249	0.00237374	0.00338301	42	68	Predicted intracellular proteins, Predicted membrane proteins,
SEMA4D	1e-05	0.0265	0.00323004	0.0348824	0.092598	1.34e-50	2.75e-49	35	190	CD markers, Plasma proteins, Predicted intracellular proteins, Predicted membrane proteins,
SEMA4B	0.0042	1e-05	0.0531372	0.00937828	5.66599	5.19e-05	8.48e-05	128	96
SEMA3B	1e-05	1e-05	0.00382841	0.0121709	0.314555	9.6e-11	2.3e-10	13	68	Cancer-related genes, Predicted intracellular proteins, Predicted secreted proteins,
SELT	0.55495	0.21235	0.942417	1.45926	0.645817	0.124073	0.146777	154	134
SELRC1	1e-05	0.17075	0.0385756	0.201709	0.191244	4.95e-28	3e-27	67	171
SELO	0.0542	0.56315	0.110798	0.639502	0.173257	2.69e-33	2.11e-32	193	231
SELM	0.17005	0.22555	0.355002	0.338898	1.04752	1.98e-05	3.35e-05	189	218
SELL	1e-05	1e-05	0.0236585	0.0057722	4.0987	1.57e-13	4.42e-13	104	37	Cancer-related genes, Candidate cardiovascular disease genes, CD markers, Plasma proteins, Predicted membrane proteins,
SELENBP1	3.31605	40.394	5.47047	42.8297	0.127726	2.49e-82	4.64e-80	232	232	Disease related genes, Enzymes, Plasma proteins, Potential drug targets, Predicted intracellular proteins,
SEL1L3	1e-05	1e-05	0.0101757	0.00043819	23.2221	5.3e-14	1.53e-13	66	6	Predicted intracellular proteins, Predicted membrane proteins,
SEL1L	0.13295	0.0759	0.255556	0.116631	2.19116	0.00943789	0.0127505	224	229	Predicted intracellular proteins, Predicted membrane proteins,
SEH1L	0.58165	0.77965	0.789841	0.948952	0.83233	0.000654513	0.00098088	227	232	Predicted intracellular proteins, Transporters,Metabolism-related
SEC63	0.2547	0.14505	0.389969	0.206827	1.88549	0.00349382	0.00490431	228	227	Disease related genes, Potential drug targets, Predicted membrane proteins, Transporters,
SEC62	1e-05	1e-05	0.1824	0.207309	0.879847	0.066364	0.0813678	113	98	Predicted membrane proteins,
SEC61G	2.2272	1.9513	2.73116	2.23629	1.22129	0.146844	0.171562	226	232	Predicted membrane proteins, Transporters,
SEC61B	0.1095	0.06365	0.691866	0.543852	1.27216	0.00681505	0.00930221	173	154	Predicted membrane proteins, Transporters,
SEC61A1	0.1307	0.1398	0.46871	0.345189	1.35784	0.851573	0.867814	204	206	Disease related genes, Potential drug targets, Predicted membrane proteins, Transporters,
SEC31A	1.32655	2.38805	1.49356	3.32575	0.449089	3.29e-15	1.01e-14	231	232	Disease related genes, Plasma proteins, Potential drug targets, Predicted intracellular proteins, Transporters,
SEC24D	0.10155	0.01365	0.182778	0.03748	4.87667	3.21e-25	1.68e-24	226	175	Disease related genes, Predicted intracellular proteins,Metabolism-related
SEC24C	1.0941	1.18315	1.47696	1.59567	0.925603	0.00412522	0.00574621	231	232	Predicted intracellular proteins,Metabolism-related
SEC24B	0.19305	0.24115	0.255011	0.269704	0.945521	2.18e-05	3.67e-05	223	232	Predicted intracellular proteins,Metabolism-related
SEC24A	0.2664	0.16085	0.336769	0.273711	1.23038	0.157476	0.183129	228	231	Predicted intracellular proteins,Metabolism-related
SEC23IP	0.3344	0.346	0.420663	0.440857	0.954194	0.000319358	0.000491793	230	232	Predicted intracellular proteins,
SEC23B	0.7008	0.9859	0.896497	1.29711	0.69115	1.66e-07	3.25e-07	228	232	Disease related genes, Plasma proteins, Predicted intracellular proteins,
SEC23A	1.4195	1.24515	1.76415	1.46362	1.20534	0.398144	0.433585	231	232	Disease related genes, Plasma proteins, Predicted intracellular proteins,Metabolism-related
SEC22B	4.9921	4.55875	6.40095	5.11531	1.25133	0.968439	0.971916	232	232	Predicted intracellular proteins, Predicted membrane proteins,
SEC22A	1e-05	1e-05	0.0464387	0.0151532	3.06462	0.000874551	0.00129754	104	78	Predicted intracellular proteins, Predicted membrane proteins,
SEC16A	0.06495	0.05995	0.119913	0.0880371	1.36207	0.0554824	0.0687218	223	232	Predicted intracellular proteins,
SEC14L2	0.04115	0.00265	0.235006	0.144546	1.62582	0.00681054	0.0092978	143	117	Predicted intracellular proteins,
SEC13	1.38335	1.87335	1.64015	2.00757	0.816984	2.21e-07	4.29e-07	231	232	Predicted intracellular proteins, Transporters,Metabolism-related
SEC11C	0.2057	0.26155	0.773739	0.537884	1.43849	0.166326	0.192712	215	219	Enzymes, Predicted membrane proteins,
SEC11A	2.10925	1.76495	2.61536	2.0833	1.2554	0.909679	0.918909	230	232	Enzymes, Predicted intracellular proteins, Predicted membrane proteins,
SDSL	0.103	1.4382	0.509474	1.99173	0.255795	5.43e-37	5.2e-36	187	232	Enzymes, Predicted intracellular proteins, Predicted membrane proteins,Metabolism-related
SDS	1e-05	1e-05	0.0219343	0.000914569	23.9832	3.93e-18	1.41e-17	77	4	Enzymes, Plasma proteins, Predicted intracellular proteins,Metabolism-related
SDR39U1	0.00985	0.45105	0.142313	0.662556	0.214793	1.74e-38	1.8e-37	122	218	Predicted intracellular proteins,
SDPR	0.3103	0.432	0.827774	0.68615	1.2064	1.06e-05	1.83e-05	214	231
SDHD	1e-05	1e-05	0.0768477	0.203047	0.378472	4.61e-09	9.95e-09	35	80	Cancer-related genes, Citric acid cycle related proteins, Disease related genes, FDA approved drug targets, Predicted intracellular proteins, Predicted membrane proteins,Metabolism-related
SDHC	1.0233	3.5137	2.09578	5.19983	0.403048	2.52e-18	9.08e-18	196	232	Cancer-related genes, Citric acid cycle related proteins, Disease related genes, Predicted intracellular proteins, Predicted membrane proteins,Metabolism-related
SDHB	5.10125	45.4141	9.72734	48.1404	0.202062	4.75e-54	1.18e-52	231	232	Cancer-related genes, Citric acid cycle related proteins, Disease related genes, Enzymes, Plasma proteins, Potential drug targets, Predicted intracellular proteins,Metabolism-related
SDHAF2	1e-05	1e-05	0.0488448	0.044154	1.10624	0.83039	0.848249	62	59	Cancer-related genes, Disease related genes, Predicted intracellular proteins,
SDHA	5.10625	54.7382	9.4288	55.385	0.170241	3.02e-56	8.56e-55	231	232	Cancer-related genes, Citric acid cycle related proteins, Disease related genes, Enzymes, FDA approved drug targets, Plasma proteins, Predicted intracellular proteins,Metabolism-related
SDF4	0.1017	0.24735	0.223941	0.298353	0.75059	1.58e-12	4.18e-12	200	228	Plasma proteins, Predicted intracellular proteins, Transporters,
SDF2L1	0.16315	0.2981	0.337545	0.451746	0.7472	7.83e-05	0.000126069	200	216	Predicted intracellular proteins,
SDF2	0.0017	1e-05	0.0426308	0.035697	1.19424	0.14526	0.169891	118	102	Predicted intracellular proteins,
SDCCAG3	1e-05	1e-05	0.0169538	0.0210951	0.803682	0.000703633	0.00105039	35	66	Predicted intracellular proteins,
SDCBP	0.2345	0.29015	0.592359	0.541369	1.09419	0.200573	0.229465	220	222	Plasma proteins, Predicted intracellular proteins, Transporters,
SDC4	1e-05	0.20025	0.0909779	0.476097	0.191091	4.29e-20	1.69e-19	75	167	Cancer-related genes, Predicted membrane proteins, Predicted secreted proteins, Transporters,Metabolism-related
SDC2	1e-05	1e-05	0.0565879	0.0142533	3.97017	0.38978	0.425305	62	56	CD markers, Predicted membrane proteins,Metabolism-related
SDC1	0.17655	1.2089	0.67858	1.37633	0.493036	5.4e-22	2.36e-21	163	223	Cancer-related genes, CD markers, Plasma proteins, Predicted intracellular proteins, Predicted membrane proteins, Predicted secreted proteins, Transporters,Metabolism-related
SDAD1	1e-05	1e-05	0.014606	0.00614233	2.37792	6.95e-08	1.39e-07	63	20	Predicted intracellular proteins,
SCYL2	0.0406	0.1329	0.0926409	0.189578	0.488669	1.46e-19	5.58e-19	204	232	Enzymes, Predicted intracellular proteins,
SCYL1	0.13205	0.1171	0.212586	0.187572	1.13336	0.182769	0.210556	221	230	Disease related genes, Enzymes, Potential drug targets, Predicted intracellular proteins,
SCRN3	0.14975	0.1696	0.658006	0.373566	1.76142	0.0768045	0.0934905	205	218	Enzymes, Predicted intracellular proteins,
SCRN2	0.80685	6.8383	1.34339	6.80174	0.197507	1.26e-35	1.1e-34	226	232	Enzymes, Predicted intracellular proteins,
SCRN1	0.70205	0.91415	1.24296	1.04621	1.18807	7.07e-05	0.000114319	227	232	Enzymes, Predicted intracellular proteins,
SCRIB	0.10055	0.3168	0.207784	0.407987	0.50929	1.86e-18	6.74e-18	218	232	Disease related genes, Predicted intracellular proteins,
SCPEP1	0.1178	0.7054	0.223108	0.746926	0.298701	1.85e-31	1.34e-30	222	232	Enzymes, Predicted intracellular proteins, Predicted secreted proteins,
SCP2	2.34135	6.50335	3.41231	7.30391	0.467189	1.91e-20	7.68e-20	230	232	Disease related genes, Enzymes, Plasma proteins, Potential drug targets, Predicted intracellular proteins,Metabolism-related
SCOC	0.30285	1.00265	0.445762	1.44074	0.309399	1.41e-11	3.55e-11	175	208	Predicted intracellular proteins,
SCO2	1e-05	0.0082	0.0384476	0.0712529	0.539594	3.7e-18	1.33e-17	67	154	Disease related genes, Predicted membrane proteins,Metabolism-related
SCO1	1e-05	0.22045	0.250733	0.58198	0.430828	4.71e-39	5.06e-38	96	210	Disease related genes, Predicted membrane proteins,Metabolism-related
SCNN1G	1e-05	1e-05	0.000390517	0.031172	0.0125278	4.18e-15	1.28e-14	2	61	Disease related genes, FDA approved drug targets, Predicted membrane proteins, Transporters,
SCN10A	1e-05	1e-05	0.0502028	0.0310197	1.61842	0.474792	0.510628	57	65	Disease related genes, FDA approved drug targets, Plasma proteins, Predicted membrane proteins, Voltage-gated ion channels,
SCLY	0.21125	0.6979	0.329193	0.825257	0.398898	6.35e-22	2.76e-21	210	232	Enzymes, Predicted intracellular proteins,Metabolism-related
SCIN	0.5468	4.6988	1.49467	5.43163	0.275179	5.17e-26	2.82e-25	202	229	Plasma proteins, Predicted intracellular proteins,
SCGN	1.859	1e-05	12.8812	0.301813	42.6793	1.46e-43	2e-42	177	44	Plasma proteins, Predicted intracellular proteins,
SCFD2	0.14065	0.20185	0.435667	0.569956	0.764386	5.12e-06	9.05e-06	219	229	Plasma proteins, Predicted intracellular proteins,
SCFD1	1.12105	1.49615	1.27972	1.55487	0.823042	4.05e-10	9.35e-10	232	232	Predicted intracellular proteins,
SCD5	1e-05	0.12885	0.0262938	0.163091	0.161221	1.25e-50	2.58e-49	57	207	Enzymes, Predicted membrane proteins,Metabolism-related
SCD	1e-05	1e-05	0.0998948	0.070704	1.41286	1.3e-10	3.09e-10	62	10	Enzymes, Predicted membrane proteins,Metabolism-related
SCCPDH	1.065	1.97105	2.07518	2.20826	0.939732	9.71e-12	2.47e-11	229	232	Predicted membrane proteins,
SCARB2	1.90415	1.5636	2.41106	1.69695	1.42082	0.31564	0.350245	231	232	Disease related genes, Predicted membrane proteins,
SCARB1	0.80055	0.0616	1.51124	0.131425	11.4988	4.1e-26	2.25e-25	216	168	Predicted intracellular proteins, Predicted membrane proteins, Transporters,
SCAMP4	0.0777	0.62175	1.08733	1.60078	0.67925	6.84e-08	1.37e-07	125	166	Predicted intracellular proteins, Predicted membrane proteins, Transporters,
SCAMP3	0.97	0.4952	1.34512	0.748036	1.7982	0.00513866	0.00709263	227	231	Predicted membrane proteins, Transporters,
SCAMP2	0.9671	1.1457	1.42304	1.85016	0.769141	0.004935	0.00682578	230	232	Predicted membrane proteins, Transporters,
SCAMP1	0.44225	0.4505	0.607533	0.86821	0.699753	0.00217771	0.00311708	221	229	Predicted intracellular proteins, Predicted membrane proteins, Transporters,
SCAI	1e-05	1e-05	0.00866948	0.00581259	1.4915	0.223253	0.253894	100	90	Predicted intracellular proteins,
SCAF8	1e-05	1e-05	0.0121662	0.0062797	1.93738	0.0130385	0.0173695	77	53	Plasma proteins, Predicted intracellular proteins,
SCAF4	1e-05	1e-05	0.0154704	0.00449698	3.44018	4.09e-05	6.75e-05	88	52	Plasma proteins, Predicted intracellular proteins,
SCAF11	0.0102	0.00525	0.0392969	0.00875466	4.48868	0.00164152	0.00237817	165	154	Predicted intracellular proteins, Predicted membrane proteins,
SCAF1	1e-05	1e-05	0.009505	0.000759784	12.5101	2.01e-13	5.64e-13	76	15	Predicted intracellular proteins,
SBSPON	0.30795	0.49175	0.641975	0.597163	1.07504	6.77e-12	1.74e-11	193	232	Predicted secreted proteins,
SBNO1	1e-05	1e-05	0.0106499	0.00531901	2.00224	1.54e-06	2.82e-06	84	41	Predicted intracellular proteins,
SBF2	0.00415	0.01305	0.02365	0.0355862	0.664584	8.32e-16	2.66e-15	152	213	Disease related genes, Predicted intracellular proteins,Metabolism-related
SBF1	0.05375	0.03635	0.0893536	0.0663904	1.34588	0.183867	0.211753	208	225	Disease related genes, Predicted intracellular proteins,Metabolism-related
SBDS	1.1299	1.17495	1.68546	1.75648	0.959567	0.000919348	0.00136095	227	232	Cancer-related genes, Disease related genes, Plasma proteins, Predicted intracellular proteins,
SAT2	0.0247	1.58495	0.161154	1.84233	0.0874731	1.1e-47	1.88e-46	134	227	Enzymes, Predicted intracellular proteins,
SASH3	1e-05	1e-05	0.0642401	0.0108726	5.90843	2.19e-18	7.93e-18	101	17	Predicted intracellular proteins,
SASH1	1e-05	1e-05	0.00605341	0.0018303	3.30733	3.55e-05	5.89e-05	63	29	Predicted intracellular proteins,
SART3	0.476	0.31125	0.523179	0.385763	1.35622	0.25769	0.29024	229	232	Plasma proteins, Predicted intracellular proteins,
SART1	0.1903	0.12615	0.273111	0.190264	1.43544	0.145997	0.170655	220	223	Cancer-related genes, Plasma proteins, Predicted intracellular proteins,
SARS2	0.2449	1.31405	0.4247	1.46739	0.289425	4.32e-29	2.77e-28	221	232	Disease related genes, Enzymes, Potential drug targets, Predicted intracellular proteins,
SARS	2.0796	2.016	2.50683	2.09197	1.19831	0.112004	0.133475	231	232	Disease related genes, Enzymes, Plasma proteins, Potential drug targets, Predicted intracellular proteins,Metabolism-related
SARNP	0.52305	0.30735	1.00564	0.460261	2.18493	0.402071	0.437664	205	221	Plasma proteins, Predicted intracellular proteins,
SARM1	1e-05	0.0041	0.0395579	0.0176004	2.24755	0.0465288	0.058117	109	142	Predicted intracellular proteins,
SARDH	0.06135	5.12415	0.350663	5.46833	0.0641261	3.6e-49	6.82e-48	181	232	Disease related genes, Enzymes, Plasma proteins, Potential drug targets, Predicted intracellular proteins,Metabolism-related
SAR1B	2.2751	3.88165	2.87896	4.01191	0.717602	5.52e-08	1.11e-07	226	232	Disease related genes, Plasma proteins, Predicted intracellular proteins,Metabolism-related
SAR1A	2.98015	3.6339	3.46306	4.17485	0.829505	3.08e-05	5.14e-05	229	232	Plasma proteins, Predicted intracellular proteins,
SAP30BP	0.0557	0.0461	0.136287	0.11416	1.19382	0.0304665	0.0388376	184	166	Predicted intracellular proteins,
SAP18	0.78285	0.4906	1.07298	0.649054	1.65315	0.139195	0.163282	223	225	Predicted intracellular proteins, Transporters,
SAP130	1e-05	1e-05	0.0126389	0.00788884	1.60213	0.000191523	0.000299762	89	51	Predicted intracellular proteins,
SAMM50	1.87615	7.5939	3.1227	8.6224	0.362161	7.93e-36	7.02e-35	231	232	Predicted intracellular proteins, Transporters,
SAMHD1	3.9927	0.9189	5.31663	1.37198	3.87516	6.23e-41	7.43e-40	232	232	Disease related genes, Plasma proteins, Predicted intracellular proteins,Metabolism-related
SAMD9L	0.00745	1e-05	0.0581592	0.00405297	14.3498	5.89e-42	7.47e-41	169	33	Disease related genes, Predicted intracellular proteins,
SAMD9	0.00945	1e-05	0.0297059	0.00340491	8.72441	9.53e-31	6.66e-30	166	48	Disease related genes, Plasma proteins, Predicted intracellular proteins,
SAMD4B	0.00955	1e-05	0.0456207	0.0130813	3.48748	5.08e-08	1.02e-07	141	96	Predicted intracellular proteins,
SAFB2	0.4536	0.5148	0.592141	0.653648	0.905902	8.54e-06	1.49e-05	211	229	Plasma proteins, Predicted intracellular proteins,
SAFB	0.45035	0.4389	0.566028	0.529929	1.06812	0.0234316	0.0302985	227	232	Plasma proteins, Predicted intracellular proteins,
SAE1	0.3409	0.2186	0.482669	0.272915	1.76857	0.377838	0.413516	225	232	Predicted intracellular proteins,
SACM1L	0.6272	1.37935	0.822121	1.49424	0.550192	1.77e-27	1.04e-26	232	232	Predicted intracellular proteins, Predicted membrane proteins,Metabolism-related
SAAL1	1e-05	1e-05	0.00651948	0.000934181	6.97882	1.03e-14	3.1e-14	110	39	Predicted intracellular proteins,
SAA1	1e-05	1e-05	5.33773	2.94441	1.81283	0.656607	0.687743	87	80	Disease related genes, Predicted secreted proteins,
S1PR1	1e-05	1e-05	0.0384911	0.00500103	7.69662	3.76e-10	8.71e-10	79	28	Cancer-related genes, CD markers, FDA approved drug targets, G-protein coupled receptors, Predicted membrane proteins, Transporters,
S100B	1e-05	0.0409	0.120726	0.318185	0.37942	7.85e-11	1.89e-10	59	121	Cancer-related genes, Candidate cardiovascular disease genes, Predicted intracellular proteins, Transporters,
S100A9	1.1487	6.01455	28.3879	12.4917	2.27253	1.28e-05	2.2e-05	200	219	Cancer-related genes, Plasma proteins, Predicted intracellular proteins, Predicted secreted proteins,
S100A8	1.21285	2.1746	16.161	2.73248	5.91441	0.122305	0.144919	217	219	Cancer-related genes, Plasma proteins, Predicted intracellular proteins, Predicted secreted proteins,
S100A6	4.9878	8.6615	14.9684	20.8389	0.718288	4.11e-11	1.01e-10	231	232	Cancer-related genes, Plasma proteins, Predicted intracellular proteins,
S100A4	7.8304	3.7326	15.7314	7.01169	2.2436	9.61e-13	2.58e-12	232	228	Cancer-related genes, Plasma proteins, Predicted intracellular proteins,
S100A2	1e-05	0.04525	0.0321545	0.465957	0.0690075	1.33e-26	7.44e-26	18	119	Cancer-related genes, Predicted intracellular proteins,
S100A16	2.30055	1.38715	3.53366	1.67221	2.11317	0.0102805	0.0138375	227	231	Predicted intracellular proteins, Transporters,
S100A14	1e-05	1e-05	0.00538418	0.0157895	0.340998	5.25e-14	1.51e-13	9	66	Plasma proteins, Predicted intracellular proteins,
S100A13	2.6958	1.71225	3.84982	1.98452	1.93993	0.0856391	0.103723	227	230	Predicted intracellular proteins, Predicted secreted proteins,
S100A12	0.0515	1e-05	0.678893	0.659972	1.02867	0.000564085	0.000849929	135	107	Plasma proteins, Predicted intracellular proteins, Predicted secreted proteins,
S100A11	79.3334	16.6853	106.417	25.0712	4.24461	1.22e-38	1.29e-37	232	232	Plasma proteins, Predicted intracellular proteins,
S100A10	253.01	81.5371	358.604	109.243	3.28263	3.78e-17	1.29e-16	231	232	Predicted membrane proteins, Transporters,
S100A1	7.4914	10.1783	83.8119	24.6401	3.40144	0.00656946	0.0089788	213	228	Cancer-related genes, Plasma proteins, Predicted intracellular proteins, Transporters,
RXRB	0.0054	1e-05	0.0467784	0.0502966	0.930052	0.37684	0.412548	122	111	Cancer-related genes, FDA approved drug targets, Nuclear receptors, Predicted intracellular proteins, Transcription factors,Metabolism-related
RWDD4	1e-05	0.06515	0.138956	0.170098	0.816918	4.45e-07	8.44e-07	102	148	Predicted intracellular proteins,
RWDD1	0.2348	0.34605	0.369222	0.491085	0.75185	0.000142888	0.000225438	197	217	Predicted intracellular proteins,
RUVBL2	2.18195	3.20675	2.78331	3.38019	0.823419	2.7e-10	6.32e-10	232	232	Enzymes, Plasma proteins, Predicted intracellular proteins,
RUVBL1	2.02015	2.59175	2.64009	3.52628	0.748691	1.91e-07	3.72e-07	232	232	Enzymes, Plasma proteins, Predicted intracellular proteins,
RUNX1	1e-05	1e-05	0.142767	0.00183091	77.9763	1.42e-18	5.2e-18	81	5	Cancer-related genes, Disease related genes, Plasma proteins, Predicted intracellular proteins, Transcription factors,
RUFY3	0.04685	0.0818	0.130242	0.148147	0.879142	3.69e-09	8e-09	177	219	Predicted intracellular proteins,
RUFY2	0.04785	0.0982	0.127631	0.311099	0.410259	2.29e-11	5.68e-11	193	220	Predicted intracellular proteins,
RUFY1	0.62645	0.5693	0.884879	0.721019	1.22726	0.138004	0.161911	228	232	Plasma proteins, Predicted intracellular proteins,Metabolism-related
RTN4IP1	0.0732	0.94595	0.378674	1.10946	0.341315	5.48e-32	4.03e-31	191	232	Disease related genes, Predicted intracellular proteins,
RTN4	17.5844	41.8036	21.8518	44.8235	0.487507	1.55e-31	1.13e-30	232	232	Plasma proteins, Predicted intracellular proteins, Predicted membrane proteins,
RTN3	1.22995	0.5304	1.89032	0.952538	1.98451	1.53e-09	3.4e-09	229	228	Predicted intracellular proteins, Predicted membrane proteins,
RTN2	1e-05	1e-05	0.0763479	0.0225035	3.39271	2.42e-12	6.39e-12	91	30	Disease related genes, Predicted membrane proteins,
RTN1	0.06015	0.0049	0.203764	0.0574656	3.54584	3.61e-20	1.44e-19	203	139	Plasma proteins, Predicted membrane proteins,
RTKN	0.05915	0.13475	0.136579	0.228128	0.598696	2.58e-11	6.39e-11	190	223	Predicted intracellular proteins,
RTFDC1	0.01795	0.01405	0.0700223	0.0251222	2.78726	0.15246	0.177666	134	126
RTF1	0.0103	1e-05	0.052056	0.0225535	2.30811	0.000666546	0.000998102	143	111	Predicted intracellular proteins,
RTCB	4.3528	6.27735	4.85517	6.64402	0.730758	4.11e-11	1.01e-10	231	232	Enzymes, Predicted intracellular proteins,
RTCA	0.6535	2.097	1.09966	2.36996	0.463999	5.95e-24	2.89e-23	230	232	Enzymes, Predicted intracellular proteins,
RSU1	5.66665	6.6866	6.16726	7.76603	0.794133	9.98e-09	2.1e-08	232	232	Plasma proteins, Predicted intracellular proteins,
RSRC2	0.0109	1e-05	0.0396068	0.0263734	1.50177	4.57e-09	9.86e-09	125	70	Predicted intracellular proteins,
RSRC1	1e-05	1e-05	0.0536387	0.0302303	1.77433	0.0607053	0.0747958	113	98	Plasma proteins, Predicted intracellular proteins,
RSPRY1	1e-05	1e-05	0.0149236	0.0357011	0.418015	0.000853644	0.00126756	64	96	Disease related genes, Predicted intracellular proteins, Predicted secreted proteins,
RSL1D1	0.647	0.13585	0.918276	0.217004	4.23161	1.17e-17	4.1e-17	228	229	Predicted intracellular proteins, Ribosomal proteins,
RSF1	0.0089	0.01135	0.0343293	0.0687412	0.499399	0.0562356	0.0695954	172	176	Predicted intracellular proteins,
RRS1	0.14635	0.04125	0.352537	0.0810105	4.35174	2.37e-10	5.57e-10	205	168	Predicted intracellular proteins,
RRP9	0.0306	1e-05	0.0753318	0.0442122	1.70387	1.64e-09	3.64e-09	165	110	Predicted intracellular proteins,
RRP8	0.01105	1e-05	0.0499438	0.0134577	3.71116	2.32e-19	8.79e-19	136	53	Predicted intracellular proteins,
RRP7A	1e-05	1e-05	0.0210339	0.00407522	5.16143	2.35e-14	6.9e-14	85	17	Plasma proteins, Predicted intracellular proteins,
RRP1B	1e-05	1e-05	0.0110843	0.00539651	2.05397	0.0191341	0.0250401	67	53	Plasma proteins, Predicted intracellular proteins,
RRP15	0.0167	1e-05	0.0408943	0.00566573	7.21782	1.37e-15	4.34e-15	135	57	Predicted intracellular proteins,
RRP12	0.0673	0.01075	0.127263	0.0512533	2.48302	1.18e-14	3.53e-14	212	185	Predicted intracellular proteins, Predicted membrane proteins,
RRP1	0.02035	1e-05	0.0413725	0.0162899	2.53976	9.67e-14	2.76e-13	151	76	Predicted intracellular proteins,
RRM2B	0.2785	0.22325	0.360364	0.249532	1.44416	0.670223	0.700591	224	228	Disease related genes, Enzymes, FDA approved drug targets, Predicted intracellular proteins, Predicted membrane proteins,Metabolism-related
RRM1	0.00435	1e-05	0.0216294	0.0044466	4.86427	8.07e-10	1.82e-09	129	71	Enzymes, FDA approved drug targets, Plasma proteins, Predicted intracellular proteins,Metabolism-related
RRBP1	3.6799	2.93245	4.70462	4.42966	1.06207	0.853267	0.869297	231	232	Plasma proteins, Predicted intracellular proteins, Predicted membrane proteins,
RRAS2	0.8484	3.08	1.03345	3.3123	0.312004	5.67e-22	2.47e-21	221	232	Disease related genes, Predicted intracellular proteins, RAS pathway related proteins,
RRAS	5.1576	6.6522	6.45057	8.26824	0.780162	2.6e-08	5.36e-08	231	232	Predicted intracellular proteins, RAS pathway related proteins,
RRAGC	0.407	0.376	0.536575	0.404942	1.32506	0.130832	0.154019	221	229	Disease related genes, Predicted intracellular proteins,
RRAGA	0.07195	0.1	0.220123	0.2364	0.931148	0.685927	0.715053	142	143	Predicted intracellular proteins,
RRAD	0.07965	1e-05	0.331237	0.026335	12.5778	1.32e-38	1.39e-37	181	50	Predicted intracellular proteins,
RQCD1	0.1306	0.04235	0.203642	0.100402	2.02827	2.42e-09	5.31e-09	208	172
RPUSD3	1e-05	0.01635	0.016246	0.0833487	0.194916	4.65e-39	5e-38	14	142	Predicted intracellular proteins,
RPTOR	0.0498	0.0345	0.0956144	0.0789041	1.21178	0.757448	0.782204	218	228	Plasma proteins, Predicted intracellular proteins, Predicted membrane proteins,
RPSA	17.1396	14.5435	20.2355	15.3295	1.32003	0.691168	0.720207	231	232	Disease related genes, Plasma proteins, Predicted intracellular proteins, Ribosomal proteins,Metabolism-related
RPS9	4.9216	3.387	6.47663	4.0372	1.60424	0.0165944	0.0218384	231	232	Plasma proteins, Predicted intracellular proteins, Ribosomal proteins,Metabolism-related
RPS8	13.7052	8.8458	15.8978	10.0968	1.57454	0.00109035	0.00160527	231	232	Plasma proteins, Predicted intracellular proteins, Ribosomal proteins,Metabolism-related
RPS7	1.27845	0.92625	1.87886	1.02964	1.82478	0.00189455	0.00272574	230	230	Disease related genes, Predicted intracellular proteins, Ribosomal proteins,Metabolism-related
RPS6KB1	0.03445	1e-05	0.112239	0.0108816	10.3146	6.27e-29	3.97e-28	155	39	Enzymes, Plasma proteins, Predicted intracellular proteins,
RPS6KA4	0.00855	1e-05	0.0340679	0.00668332	5.09745	2.57e-21	1.08e-20	147	49	Enzymes, Plasma proteins, Predicted intracellular proteins,
RPS6KA3	0.43635	0.61755	0.654637	0.785602	0.833293	1.14e-07	2.25e-07	229	232	Cancer-related genes, Disease related genes, Enzymes, Potential drug targets, Predicted intracellular proteins, Predicted membrane proteins,
RPS6KA2	1e-05	1e-05	0.166764	0.0694286	2.40195	2.22e-06	4.03e-06	64	28	Enzymes, Plasma proteins, Predicted intracellular proteins,
RPS6KA1	0.12815	0.4469	0.203996	0.48993	0.416378	6.02e-20	2.35e-19	216	232	Cancer-related genes, Enzymes, Plasma proteins, Predicted intracellular proteins,
RPS6	15.8759	8.19505	20.8132	10.3976	2.00173	2.32e-08	4.78e-08	231	232	Predicted intracellular proteins, Ribosomal proteins,Metabolism-related
RPS5	3.93035	2.78325	5.57666	3.37956	1.65011	0.000235428	0.000366429	231	232	Plasma proteins, Predicted intracellular proteins, Ribosomal proteins,Metabolism-related
RPS4Y1	1e-05	0.06015	0.107425	0.165016	0.650999	7.83e-05	0.000126102	91	120	Predicted intracellular proteins, Ribosomal proteins,Metabolism-related
RPS4X	4.96565	5.30225	5.93423	5.39438	1.10008	0.0886126	0.107075	231	232	Plasma proteins, Predicted intracellular proteins, Ribosomal proteins,Metabolism-related
RPS3A	6.73165	4.6749	7.69892	5.06086	1.52127	0.00483564	0.00670111	231	232	Plasma proteins, Predicted intracellular proteins, Ribosomal proteins,Metabolism-related
RPS3	20.1318	16.144	23.8497	17.6957	1.34777	0.0800544	0.0972998	232	232	Cancer-related genes, Enzymes, Plasma proteins, Predicted intracellular proteins, Ribosomal proteins,Metabolism-related
RPS29	1e-05	1e-05	0.27864	0.185207	1.50448	0.0192795	0.0252167	87	70	Disease related genes, Predicted intracellular proteins, Ribosomal proteins,Metabolism-related
RPS28	11.1137	9.777	19.7399	13.3142	1.48262	0.154488	0.179856	227	232	Disease related genes, Predicted intracellular proteins, Ribosomal proteins,Metabolism-related
RPS27L	0.37695	1e-05	1.59892	1.09664	1.45801	0.147787	0.17258	122	111	Predicted intracellular proteins, Ribosomal proteins,Metabolism-related
RPS27A	20.6293	16.229	25.5038	21.9945	1.15955	0.790155	0.811254	215	215	Predicted intracellular proteins, Ribosomal proteins,Metabolism-related
RPS27	0.13575	1e-05	1.08398	0.739864	1.46511	0.00377276	0.00527445	123	98	Disease related genes, Plasma proteins, Predicted intracellular proteins, Ribosomal proteins,Metabolism-related
RPS26	0.8303	0.1686	1.60858	0.674774	2.38388	4.73e-14	1.37e-13	193	124	Disease related genes, Predicted intracellular proteins, Ribosomal proteins,Metabolism-related
RPS25	2.0323	1.8708	8.02733	6.74714	1.18974	0.273055	0.306454	226	230	Predicted intracellular proteins, Ribosomal proteins,Metabolism-related
RPS24	4.5106	2.6361	5.5765	3.26297	1.70902	2.8e-05	4.68e-05	231	230	Disease related genes, Plasma proteins, Predicted intracellular proteins, Ribosomal proteins,Metabolism-related
RPS23	0.49645	0.71415	1.32861	1.15937	1.14598	0.995328	0.995602	219	217	Disease related genes, Predicted intracellular proteins, Ribosomal proteins,Metabolism-related
RPS21	6.45385	6.23975	7.84735	7.17616	1.09353	0.00624208	0.00854904	226	232	Plasma proteins, Predicted intracellular proteins, Ribosomal proteins,Metabolism-related
RPS20	8.0655	9.30915	12.0122	10.343	1.16139	0.00147601	0.00214781	228	232	Plasma proteins, Predicted intracellular proteins, Ribosomal proteins,Metabolism-related
RPS2	3.86725	3.9978	4.56716	4.16054	1.09773	0.447735	0.483867	232	232	Cancer-related genes, Plasma proteins, Predicted intracellular proteins, Ribosomal proteins,Metabolism-related
RPS19	3.45475	2.5797	5.14227	3.52941	1.45698	0.0626323	0.0770133	231	232	Disease related genes, Plasma proteins, Predicted intracellular proteins, Ribosomal proteins,Metabolism-related
RPS18	0.26185	0.18565	1.0235	0.653866	1.5653	0.231621	0.262588	201	197	Plasma proteins, Predicted intracellular proteins, Ribosomal proteins,Metabolism-related
RPS16	3.2171	3.3885	4.88219	4.11119	1.18754	0.00233802	0.00333276	231	232	Plasma proteins, Predicted intracellular proteins, Ribosomal proteins,Metabolism-related
RPS15A	17.8855	11.6748	21.6918	12.287	1.76543	4.1e-05	6.77e-05	231	232	Predicted intracellular proteins, Predicted membrane proteins, Ribosomal proteins,Metabolism-related
RPS15	0.3332	0.28995	0.56125	0.3786	1.48244	0.0360006	0.0455461	182	202	Cancer-related genes, Predicted intracellular proteins, Ribosomal proteins,Metabolism-related
RPS14	8.1929	6.38235	10.1332	6.96777	1.4543	0.134532	0.158093	231	232	Plasma proteins, Predicted intracellular proteins, Ribosomal proteins,Metabolism-related
RPS13	5.09155	4.26765	8.0198	4.94433	1.62202	0.630443	0.662903	231	232	Plasma proteins, Predicted intracellular proteins, Ribosomal proteins,Metabolism-related
RPS12	20.5532	15.61	26.7124	17.7162	1.5078	0.164282	0.190587	231	232	Plasma proteins, Predicted intracellular proteins, Ribosomal proteins,Metabolism-related
RPS11	3.7746	5.77345	10.6585	8.94469	1.1916	0.00023253	0.000362229	211	228	Plasma proteins, Predicted intracellular proteins, Ribosomal proteins,Metabolism-related
RPS10	6.98995	7.6636	10.7973	8.62854	1.25134	0.397092	0.432504	221	215	Disease related genes, Plasma proteins, Predicted intracellular proteins, Predicted membrane proteins, Ribosomal proteins,Metabolism-related
RPRD2	0.0464	0.0272	0.0675466	0.0443713	1.5223	0.786186	0.807636	212	219	Predicted intracellular proteins,
RPRD1B	0.94295	0.9378	1.24961	1.0661	1.17214	0.0358273	0.0453505	227	232	Predicted intracellular proteins,
RPRD1A	0.169	0.172	0.289076	0.241657	1.19623	0.000210025	0.000327803	208	229	Predicted intracellular proteins,
RPP40	1e-05	1e-05	0.0118993	0.00204888	5.80772	4.84e-05	7.93e-05	68	38	Enzymes, Predicted intracellular proteins,
RPP30	0.1773	0.1335	0.264602	0.196616	1.34578	0.0338809	0.0430065	196	216	Enzymes, Plasma proteins, Predicted intracellular proteins,
RPP25L	1e-05	1e-05	0.0339259	0.0129528	2.61919	0.0436939	0.0547266	61	46	Predicted intracellular proteins,
RPN2	3.65395	4.3293	4.47138	5.14902	0.868394	2.29e-06	4.15e-06	232	232	Plasma proteins, Predicted intracellular proteins, Predicted membrane proteins,
RPN1	8.1577	9.1512	9.86479	9.1007	1.08396	0.0400601	0.0503923	232	232	Cancer-related genes, Plasma proteins, Predicted membrane proteins,
RPLP2	88.6998	81.1956	105.874	86.6597	1.22173	0.586809	0.620358	231	232	Plasma proteins, Predicted intracellular proteins, Ribosomal proteins,Metabolism-related
RPLP1	2.8211	1.3512	8.97569	2.70879	3.31354	0.00575199	0.00789716	218	218	Plasma proteins, Predicted intracellular proteins, Ribosomal proteins,Metabolism-related
RPLP0	16.9934	15.1005	20.253	15.9625	1.26878	0.983341	0.985647	232	232	Plasma proteins, Predicted intracellular proteins, Ribosomal proteins,Metabolism-related
RPL9	4.98055	4.19755	7.04034	4.6236	1.5227	0.396246	0.431835	231	232	Plasma proteins, Predicted intracellular proteins, Predicted membrane proteins, Ribosomal proteins,Metabolism-related
RPL8	1.01405	0.6443	1.24181	0.75484	1.64513	0.0442005	0.0553516	228	229	Plasma proteins, Predicted intracellular proteins, Ribosomal proteins,Metabolism-related
RPL7L1	0.04765	1e-05	0.102497	0.0248206	4.12952	1.32e-18	4.83e-18	168	94	Predicted intracellular proteins, Ribosomal proteins,
RPL7A	5.7784	7.7003	7.5045	8.97561	0.836099	2.79e-05	4.66e-05	226	231	Disease related genes, Plasma proteins, Predicted intracellular proteins, Ribosomal proteins,Metabolism-related
RPL7	2.103	0.76805	3.20157	1.14777	2.78939	3.5e-14	1.02e-13	230	229	Plasma proteins, Predicted intracellular proteins, Ribosomal proteins,Metabolism-related
RPL6	3.06875	2.15735	3.96407	2.4206	1.63763	0.0132589	0.0176469	230	230	Predicted intracellular proteins, Ribosomal proteins,Metabolism-related
RPL5	3.82335	2.89725	4.62857	3.25961	1.41998	0.093048	0.112043	231	232	Cancer-related genes, Disease related genes, Plasma proteins, Predicted intracellular proteins, Ribosomal proteins,Metabolism-related
RPL4	3.293	2.1465	4.18763	2.54084	1.64813	1.37e-07	2.7e-07	232	232	Plasma proteins, Predicted intracellular proteins, Ribosomal proteins,Metabolism-related
RPL38	8.04315	6.45565	12.2146	7.5764	1.61219	0.828784	0.846965	230	231	Predicted intracellular proteins, Ribosomal proteins,Metabolism-related
RPL37A	0.50475	0.6599	1.05955	0.903997	1.17207	0.00278983	0.00394814	183	203	Predicted intracellular proteins, Ribosomal proteins,Metabolism-related
RPL36	5.248	4.445	8.95465	6.47403	1.38317	0.00971956	0.013114	217	230	Predicted intracellular proteins, Ribosomal proteins,Metabolism-related
RPL35A	1.1985	0.9729	2.31771	1.48605	1.55964	0.238473	0.269977	216	218	Disease related genes, Predicted intracellular proteins, Ribosomal proteins,Metabolism-related
RPL35	0.35495	0.2999	0.997183	0.686615	1.45232	0.489657	0.525061	164	173	Predicted intracellular proteins, Ribosomal proteins,Metabolism-related
RPL34	0.04755	0.004205	0.557529	0.251299	2.21859	1.87e-05	3.17e-05	156	116	Predicted intracellular proteins, Ribosomal proteins,Metabolism-related
RPL32	1.6216	1.2743	2.02481	1.4607	1.38619	0.118804	0.14107	230	229	Plasma proteins, Predicted intracellular proteins, Ribosomal proteins,Metabolism-related
RPL31	0.23785	0.46895	1.19407	1.07498	1.11078	0.0100009	0.0134711	141	163	Plasma proteins, Predicted intracellular proteins, Ribosomal proteins,Metabolism-related
RPL30	10.7098	9.36955	13.1266	10.5544	1.24372	0.478041	0.513666	232	232	Plasma proteins, Predicted intracellular proteins, Ribosomal proteins,Metabolism-related
RPL3	0.73165	0.7434	1.28582	1.14615	1.12186	0.203454	0.232615	230	230	FDA approved drug targets, Plasma proteins, Predicted intracellular proteins, Ribosomal proteins,Metabolism-related
RPL29	1e-05	1e-05	0.431409	0.364938	1.18214	0.00604273	0.00828382	74	102	Predicted intracellular proteins, Ribosomal proteins,Metabolism-related
RPL28	1.20675	1.081	1.7442	1.2549	1.38991	0.708119	0.736181	225	226	Predicted intracellular proteins, Ribosomal proteins,Metabolism-related
RPL27A	4.90835	3.8886	7.15679	4.52948	1.58005	0.97182	0.974906	228	230	Predicted intracellular proteins, Ribosomal proteins,Metabolism-related
RPL27	2.14165	2.3563	3.1493	2.86308	1.09997	0.00193583	0.00278292	226	232	Cancer-related genes, Disease related genes, Predicted intracellular proteins, Ribosomal proteins,Metabolism-related
RPL26L1	0.0681	0.07295	0.519029	0.357992	1.44983	0.728314	0.755339	129	138	Predicted intracellular proteins, Ribosomal proteins,Metabolism-related
RPL26	0.66755	0.43285	1.56083	0.955507	1.63351	0.0743547	0.0906148	186	207	Disease related genes, Predicted intracellular proteins, Ribosomal proteins,Metabolism-related
RPL24	1.8298	1.45705	2.76373	1.77667	1.55557	0.00421055	0.00585833	228	221	Plasma proteins, Predicted intracellular proteins, Ribosomal proteins,Metabolism-related
RPL23A	13.5782	9.4652	16.3371	11.6424	1.40324	0.121061	0.143563	231	232	Plasma proteins, Predicted intracellular proteins, Ribosomal proteins,Metabolism-related
RPL23	1.73255	1.9858	2.92531	2.35925	1.23993	0.00144872	0.00211063	221	229	Plasma proteins, Predicted intracellular proteins, Ribosomal proteins,Metabolism-related
RPL22	7.4273	9.67615	10.2915	10.5106	0.979149	0.0210205	0.0273658	230	230	Cancer-related genes, Plasma proteins, Predicted intracellular proteins, Ribosomal proteins,Metabolism-related
RPL21	0.68575	0.6603	1.15402	0.804025	1.4353	0.677315	0.707394	198	203	Disease related genes, Predicted intracellular proteins, Ribosomal proteins,Metabolism-related
RPL19	2.404	2.6556	2.83847	6.21247	0.456898	0.0868817	0.105106	226	226	Plasma proteins, Predicted intracellular proteins, Ribosomal proteins,Metabolism-related
RPL18A	3.5184	3.2726	4.42758	3.64616	1.21431	0.361843	0.397466	231	232	Plasma proteins, Predicted intracellular proteins, Ribosomal proteins,Metabolism-related
RPL18	8.7607	6.58335	12.192	6.96266	1.75106	0.000114489	0.000182495	232	232	Plasma proteins, Predicted intracellular proteins, Ribosomal proteins,Metabolism-related
RPL15	1.7086	1.1559	2.46118	1.66932	1.47437	0.0167628	0.022048	230	231	Disease related genes, Plasma proteins, Predicted intracellular proteins, Ribosomal proteins,Metabolism-related
RPL14	10.0347	6.0573	13.4291	8.57184	1.56666	0.00366265	0.00512645	231	232	Plasma proteins, Predicted intracellular proteins, Ribosomal proteins,Metabolism-related
RPL13A	13.2425	10.0147	14.7354	10.523	1.4003	0.191334	0.219657	231	232	Plasma proteins, Predicted intracellular proteins, Ribosomal proteins,Metabolism-related
RPL13	2.25775	1.373	3.00166	1.87615	1.59991	0.0120219	0.0160741	230	232	Plasma proteins, Predicted intracellular proteins, Ribosomal proteins,Metabolism-related
RPL12	7.8087	5.90075	11.3699	7.18766	1.58186	0.00945047	0.0127652	231	232	Plasma proteins, Predicted intracellular proteins, Ribosomal proteins,Metabolism-related
RPL11	9.16125	7.04795	11.5789	8.15417	1.42	0.460406	0.496405	231	232	Disease related genes, Plasma proteins, Predicted intracellular proteins, Ribosomal proteins,Metabolism-related
RPL10A	6.93855	9.80565	8.38976	12.246	0.685103	3.47e-09	7.54e-09	231	232	Plasma proteins, Predicted intracellular proteins, Ribosomal proteins,Metabolism-related
RPL10	1.1997	1.00965	1.82541	1.23222	1.4814	0.464309	0.500464	220	227	Cancer-related genes, Disease related genes, Plasma proteins, Predicted intracellular proteins, Ribosomal proteins,Metabolism-related
RPF2	0.03825	1e-05	0.0887209	0.0232076	3.82293	3.43e-18	1.23e-17	167	106	Predicted intracellular proteins,
RPE	0.7808	0.9352	0.915892	0.985012	0.929829	0.00163419	0.00236803	228	231	Enzymes, Predicted intracellular proteins,Metabolism-related
RPAP3	0.07615	0.09405	0.127349	0.158474	0.803592	2.26e-08	4.67e-08	190	224	Predicted intracellular proteins,
RPAP1	0.0151	0.00105	0.0475799	0.025245	1.88472	2.63e-08	5.42e-08	169	118	Predicted intracellular proteins, Predicted membrane proteins,
RPA3	1.85475	1.21455	2.26187	1.47714	1.53125	0.802569	0.822605	228	232	Predicted intracellular proteins,
RPA2	0.85555	0.6269	1.23903	0.751103	1.64961	0.300273	0.334624	229	232	Cancer-related genes, Plasma proteins, Predicted intracellular proteins,
RPA1	1.0425	0.7247	1.30443	0.848503	1.53734	0.0568481	0.0703174	231	232	Plasma proteins, Predicted intracellular proteins,
RP2	0.1782	0.06685	0.227779	0.102078	2.23141	3e-08	6.15e-08	219	203	Disease related genes, Predicted intracellular proteins,
ROMO1	0.14115	0.5661	0.690069	1.87188	0.368651	8.07e-12	2.07e-11	153	199	Predicted intracellular proteins, Transporters,
ROGDI	0.00565	0.17425	0.0283122	0.206251	0.137271	1.77e-42	2.28e-41	119	218	Disease related genes, Predicted intracellular proteins,
ROCK2	0.32945	0.31295	0.433138	0.495349	0.87441	0.0125829	0.0167995	228	232	Enzymes, FDA approved drug targets, Plasma proteins, Predicted intracellular proteins,
ROCK1	0.17235	0.11935	0.246997	0.178418	1.38437	0.440284	0.476548	229	232	Enzymes, FDA approved drug targets, Plasma proteins, Predicted intracellular proteins,
RNPS1	1.32345	1.2812	1.65723	1.35686	1.22137	0.0862769	0.104443	229	232	Predicted intracellular proteins, Transporters,
RNPEP	4.1741	4.71945	5.0188	6.1747	0.812801	6.24e-06	1.1e-05	232	232	Enzymes, Plasma proteins, Predicted intracellular proteins, Predicted secreted proteins,
RNMTL1	1e-05	0.04125	0.0321099	0.204617	0.156926	9.09e-19	3.35e-18	63	158
RNMT	0.1508	0.12505	0.651471	0.699696	0.931077	0.293597	0.327838	209	215	Enzymes, Predicted intracellular proteins,
RNLS	1e-05	0.136	0.120353	0.208758	0.576519	5.13e-14	1.48e-13	112	183	Enzymes, Predicted secreted proteins,Metabolism-related
RNH1	9.7689	11.3927	10.7956	12.063	0.894934	8.59e-07	1.6e-06	232	232	Plasma proteins, Predicted intracellular proteins,
RNGTT	0.00305	1e-05	0.0160944	0.00622418	2.58579	3.58e-05	5.95e-05	122	91	Enzymes, Plasma proteins, Predicted intracellular proteins,
RNF40	0.05115	0.07405	0.121951	0.115488	1.05597	0.000260018	0.000403405	197	219	Enzymes, Predicted intracellular proteins,
RNF31	0.01515	0.0155	0.0417041	0.0645825	0.64575	0.034245	0.0434459	206	219	Enzymes, Predicted intracellular proteins,
RNF25	1e-05	1e-05	0.0110787	0.00382328	2.8977	0.0019622	0.00281916	76	52	Enzymes, Predicted intracellular proteins,
RNF214	1e-05	0.00355	0.0183228	0.032048	0.571731	0.505007	0.539927	112	118	Predicted intracellular proteins,
RNF213	0.3039	0.09645	0.421202	0.135752	3.10274	3.66e-15	1.13e-14	230	232	Cancer-related genes, Disease related genes, Enzymes, Potential drug targets, Predicted intracellular proteins, Predicted membrane proteins,
RNF20	0.0438	0.0423	0.0680593	0.0615111	1.10646	0.373215	0.40895	216	224	Enzymes, Predicted intracellular proteins,
RNF2	0.1	0.04745	0.206197	0.12932	1.59448	0.00065753	0.000985007	158	126	Enzymes, Predicted intracellular proteins,
RNF181	0.09275	0.17545	0.176993	0.227556	0.7778	0.000158127	0.000248671	181	204	Enzymes, Predicted intracellular proteins,
RNF170	0.1412	0.1765	0.270646	0.421298	0.642408	0.000881379	0.00130741	174	200	Disease related genes, Enzymes, Potential drug targets, Predicted membrane proteins,
RNF144A	0.0206	1e-05	0.234051	0.0382319	6.12189	1.56e-12	4.15e-12	129	72	Enzymes, Predicted intracellular proteins, Predicted membrane proteins,
RNF14	0.11605	0.1004	0.373569	0.319203	1.17032	0.154468	0.179856	200	214	Enzymes, Plasma proteins, Predicted intracellular proteins,
RNF130	1e-05	1e-05	0.0238098	0.00267547	8.89929	4.59e-14	1.33e-13	84	21	Enzymes, Predicted membrane proteins,
RNF13	1e-05	1e-05	0.0129327	0.0222598	0.580989	2.11e-05	3.57e-05	43	84	Enzymes, Predicted intracellular proteins, Predicted membrane proteins,
RNF126	1e-05	1e-05	0.0389721	0.0277825	1.40276	0.0114106	0.015299	90	68	Enzymes, Predicted intracellular proteins,
RNF123	0.0092	0.01745	0.0458838	0.0333706	1.37498	5.66e-05	9.22e-05	179	204	Enzymes, Predicted intracellular proteins,
RNF114	0.05545	0.0505	0.108838	0.0659637	1.64996	0.750243	0.775646	185	194	Enzymes, Predicted intracellular proteins,
RNF113A	1e-05	1e-05	0.0187462	0.0100363	1.86783	0.124132	0.146798	80	69	Disease related genes, Predicted intracellular proteins,
RNF11	1e-05	1e-05	0.133831	0.181643	0.736779	0.0792948	0.0964249	60	45	Predicted intracellular proteins,
RNASET2	1.6853	4.4492	3.92822	4.93192	0.796489	3.26e-10	7.59e-10	227	232	Disease related genes, Predicted intracellular proteins, Predicted secreted proteins,
RNASEL	0.009	0.0014	0.0405241	0.0137588	2.94532	2.38e-10	5.59e-10	162	117	Enzymes, Plasma proteins, Predicted intracellular proteins,
RNASEH2C	0.02175	1e-05	0.149674	0.0441398	3.39092	3.54e-06	6.32e-06	135	98	Disease related genes, Predicted intracellular proteins,
RNASEH2B	1e-05	1e-05	0.0245887	0.00310884	7.9093	2.03e-08	4.2e-08	74	27	Disease related genes, Predicted intracellular proteins,
RNASEH2A	0.00905	1e-05	0.443146	0.0691902	6.40475	7.22e-08	1.44e-07	118	69	Disease related genes, Enzymes, Potential drug targets, Predicted intracellular proteins,
RNASE6	1e-05	3.6233	0.250279	4.41013	0.0567509	4.13e-51	8.72e-50	94	218	Predicted secreted proteins,
RNASE4	0.06395	0.56585	0.44095	1.16164	0.379594	1.58e-18	5.78e-18	163	217	Plasma proteins, Predicted secreted proteins,
RNASE3	1e-05	1e-05	0.771052	0.050705	15.2066	1.56e-11	3.92e-11	65	16	Predicted secreted proteins,
RNASE2	0.04895	10.0292	1.30142	15.9467	0.0816107	2.27e-53	5.44e-52	124	227	Enzymes, Plasma proteins, Predicted secreted proteins,
RNASE1	1e-05	1.14045	0.0644461	1.59458	0.0404158	4.3e-79	6.79e-77	32	214	Enzymes, Plasma proteins, Predicted intracellular proteins, Predicted secreted proteins,
RMND5A	0.0111	0.01415	0.0990042	0.0582753	1.69891	0.353874	0.38946	144	155	Predicted intracellular proteins,
RMND1	0.1168	1.28625	0.229038	1.40532	0.162979	5.39e-35	4.59e-34	211	232	Disease related genes, Predicted intracellular proteins, Predicted membrane proteins,
RMDN3	0.83665	1.00615	1.17561	1.09784	1.07084	0.0018965	0.002728	228	232	Predicted intracellular proteins, Predicted membrane proteins,
RMDN2	0.07115	0.3243	0.132188	0.368714	0.35851	1.21e-23	5.77e-23	199	231	Predicted intracellular proteins, Predicted membrane proteins,
RMDN1	1.1949	1.54375	1.42371	1.91555	0.743239	7.44e-09	1.58e-08	230	232	Predicted intracellular proteins,
RIT1	1e-05	0.05085	0.0362334	0.1021	0.354881	1.53e-20	6.2e-20	97	171	Cancer-related genes, Disease related genes, Predicted intracellular proteins,
RIPK4	1e-05	1e-05	0.00490888	0.00839397	0.584811	8.02e-07	1.5e-06	66	112	Disease related genes, Enzymes, Potential drug targets, Predicted intracellular proteins,
RIPK2	0.0026	1e-05	0.0362429	0.00178306	20.3262	2.14e-26	1.19e-25	117	15	Enzymes, Predicted intracellular proteins,
RIPK1	0.17835	0.0912	0.264946	0.190766	1.38885	0.0859873	0.10411	222	226	Enzymes, Predicted intracellular proteins,
RINT1	0.0649	0.09295	0.122533	0.1255	0.976354	1.75e-07	3.41e-07	209	231	Predicted intracellular proteins,
RING1	0.14755	0.1536	0.204762	0.215235	0.951344	0.00206553	0.00296176	200	219	Enzymes, Predicted intracellular proteins,
RIN3	1e-05	1e-05	0.0200314	0.00123961	16.1594	1.21e-20	4.94e-20	93	13	Predicted intracellular proteins,
RIN2	1e-05	1e-05	0.00359866	0.00153815	2.33961	3.37e-05	5.61e-05	73	37	Disease related genes, Predicted intracellular proteins,
RILPL2	1e-05	1e-05	0.381487	0.0791449	4.82011	2.73e-05	4.57e-05	65	30	Predicted intracellular proteins,
RILPL1	0.03205	0.0207	0.122379	0.0470759	2.5996	0.0473556	0.0591091	189	180	Predicted intracellular proteins,
RILP	0.00815	0.0571	0.0436336	0.102043	0.427601	6.17e-16	1.98e-15	133	200	Predicted intracellular proteins,
RIF1	0.0019	1e-05	0.00694642	0.000820259	8.46858	8.74e-25	4.48e-24	145	42	Predicted intracellular proteins,
RICTOR	0.00115	0.0115	0.0104238	0.0310639	0.335559	3.02e-22	1.34e-21	121	200	Predicted intracellular proteins,
RIC8A	0.3034	0.14465	0.474612	0.206903	2.29389	8.88e-08	1.76e-07	228	231	Predicted intracellular proteins,
RHPN2	0.04845	0.06315	0.180143	0.159138	1.13199	0.00574544	0.00788966	187	203	Predicted intracellular proteins,
RHOT2	0.3589	0.68565	0.629883	0.910027	0.692159	7.3e-11	1.76e-10	219	232	Predicted intracellular proteins, Predicted membrane proteins,
RHOT1	0.1171	0.5118	0.207504	0.591505	0.350807	1.1e-27	6.56e-27	221	232	Predicted intracellular proteins, Predicted membrane proteins,
RHOQ	1e-05	1e-05	0.0415001	0.0281349	1.47504	0.391187	0.426648	90	103	Predicted intracellular proteins,
RHOG	1.683	0.80225	2.40064	1.00944	2.3782	5.32e-08	1.07e-07	230	231	Plasma proteins, Predicted intracellular proteins,
RHOC	6.0072	9.7842	7.60388	10.9941	0.691631	9.46e-09	2e-08	227	232	Cancer-related genes, Predicted intracellular proteins,
RHOB	1.23165	1.47065	1.51727	1.73609	0.873954	1.14e-06	2.1e-06	209	228	Cancer-related genes, Predicted intracellular proteins,
RHOA	6.643	10.319	8.70213	11.5965	0.750411	2.41e-08	4.97e-08	230	232	Cancer-related genes, Predicted intracellular proteins, RAS pathway related proteins,
RHEB	0.5188	1.6623	0.896198	2.16922	0.413143	3.85e-13	1.06e-12	222	230	Cancer-related genes, Predicted intracellular proteins,
RHCG	1e-05	0.52665	0.0243656	0.766035	0.0318074	4.2e-89	1.33e-86	11	216	Predicted membrane proteins, Transporters,
RHBDF2	1e-05	1e-05	0.0113673	0.000149483	76.0441	7.9e-24	3.81e-23	91	4	Disease related genes, Enzymes, Potential drug targets, Predicted intracellular proteins, Predicted membrane proteins,
RHBDD1	1e-05	1e-05	0.0401561	0.0147892	2.71523	3.04e-05	5.07e-05	101	62	Enzymes, Predicted intracellular proteins, Predicted membrane proteins, Transporters,
RHAG	0.11485	0.073	0.164915	0.0873982	1.88693	0.158649	0.184359	184	183	CD markers, Disease related genes, Potential drug targets, Predicted membrane proteins, Transporters,
RGS19	0.04425	1e-05	0.089017	0.00514082	17.3157	2.99e-44	4.29e-43	158	15	Predicted intracellular proteins,
RGS10	0.54455	0.008405	0.981011	0.180642	5.43069	2.12e-19	8.06e-19	197	116	Predicted intracellular proteins,
RGP1	1e-05	1e-05	0.0165059	0.00851716	1.93795	2.46e-10	5.77e-10	76	24	Predicted intracellular proteins,
RGN	0.2368	2.14845	0.600139	2.93514	0.204467	1.5e-30	1.03e-29	198	231	Enzymes, Plasma proteins, Predicted intracellular proteins,
RGL3	1e-05	1e-05	0.00145659	0.0125404	0.116152	6.51e-21	2.69e-20	19	105	Predicted intracellular proteins,
RGL2	0.0135	1e-05	0.047903	0.0139384	3.43677	3.34e-09	7.26e-09	163	112	Plasma proteins, Predicted intracellular proteins, RAS pathway related proteins,
RGL1	1e-05	1e-05	0.00547595	0.00164853	3.32171	2.93e-05	4.9e-05	80	46	Predicted intracellular proteins, RAS pathway related proteins,Metabolism-related
RGCC	1e-05	1e-05	0.0471877	0.0130937	3.60385	1.39e-08	2.9e-08	87	38	Predicted intracellular proteins,
RFX5	1e-05	1e-05	0.0464138	0.0148597	3.12346	1.4e-07	2.74e-07	112	66	Disease related genes, Predicted intracellular proteins, Transcription factors,
RFX1	0.0066	0.00455	0.0222097	0.0153092	1.45075	0.117916	0.140084	146	129	Predicted intracellular proteins, Transcription factors,
RFTN1	0.13535	0.092	0.18682	0.137963	1.35413	0.990089	0.991453	217	225	Predicted intracellular proteins,
RFT1	0.02415	0.0212	0.0411125	0.0254019	1.61848	0.826175	0.844537	183	189	Disease related genes, Potential drug targets, Predicted membrane proteins, Transporters,
RFC5	0.04505	0.02985	0.0813619	0.0478423	1.70062	0.00364228	0.00510088	197	180	Plasma proteins, Predicted intracellular proteins,
RFC4	0.1508	0.0977	0.22762	0.169239	1.34496	0.0810925	0.098512	223	223	Plasma proteins, Predicted intracellular proteins,
RFC3	0.01325	1e-05	0.0764312	0.0373635	2.04561	2.37e-07	4.58e-07	128	79	Predicted intracellular proteins,
RFC2	1e-05	1e-05	0.0876414	0.0936568	0.935772	0.000154889	0.000243751	112	74	Disease related genes, Plasma proteins, Predicted intracellular proteins,
RFC1	0.01045	0.00855	0.0377771	0.0172355	2.19182	0.0875396	0.105866	184	178	Plasma proteins, Predicted intracellular proteins,
REXO4	1e-05	1e-05	0.0458166	0.0866928	0.528493	5.11e-07	9.66e-07	68	18	Predicted intracellular proteins,
REXO2	0.7395	1.02255	0.966089	1.18827	0.813022	3.42e-05	5.68e-05	222	231	Predicted intracellular proteins,
RETSAT	0.1586	0.79075	0.5586	1.08647	0.514145	2.76e-25	1.45e-24	217	232	Enzymes, Predicted intracellular proteins, Predicted membrane proteins,Metabolism-related
RETN	1e-05	0.2079	0.534349	0.322718	1.65578	4.19e-21	1.75e-20	44	147	Candidate cardiovascular disease genes, Plasma proteins, Predicted secreted proteins,
RERG	0.0268	0.0701	0.080227	0.158384	0.506533	5.66e-08	1.14e-07	136	184	Predicted intracellular proteins,
RER1	1.0351	1.0635	1.56038	1.14961	1.35731	0.020274	0.0264746	220	230	Predicted membrane proteins, Transporters,
REPS2	1e-05	0.0081	0.0176569	0.0219774	0.803413	2.77e-11	6.83e-11	81	146	Predicted intracellular proteins,
REPS1	0.02695	0.07085	0.169121	0.123384	1.37069	6.32e-09	1.35e-08	191	225	Predicted intracellular proteins,
RENBP	0.25315	1.96065	0.552874	2.08872	0.264696	8.29e-33	6.36e-32	224	232	Enzymes, Predicted intracellular proteins,
RELA	1.13955	0.75745	1.61417	1.01035	1.59763	0.473442	0.509251	228	232	Cancer-related genes, Disease related genes, Predicted intracellular proteins, RAS pathway related proteins, Transcription factors,
REL	1e-05	1e-05	0.0305934	0.0037672	8.12101	4.56e-12	1.18e-11	64	13	Cancer-related genes, Predicted intracellular proteins, RAS pathway related proteins, Transcription factors,
REG1A	1e-05	0.5418	0.078619	1.35084	0.0582	3.04e-59	1.01e-57	21	190	Plasma proteins, Predicted secreted proteins,
REEP6	1e-05	1.52795	0.0912899	1.73802	0.0525253	2.68e-52	6.05e-51	107	221	Disease related genes, Predicted membrane proteins,
REEP5	0.8827	0.5517	1.94096	1.17468	1.65233	0.26657	0.299413	213	226	Predicted membrane proteins,
REEP3	1e-05	1e-05	0.0862522	0.0569292	1.51508	0.00915575	0.012381	80	104	Predicted membrane proteins,
RECQL	1.45565	0.5569	1.67664	0.695376	2.41113	1.78e-18	6.48e-18	231	232	Enzymes, Plasma proteins, Predicted intracellular proteins,
RECK	0.0033	0.0047	0.0105977	0.0108312	0.978443	0.299013	0.333424	125	138	Plasma proteins, Predicted membrane proteins,
RDX	10.4872	16.19	14.6974	19.2724	0.762611	4.77e-13	1.31e-12	232	232	Disease related genes, Predicted intracellular proteins,
RDH14	0.25355	0.33645	0.386382	0.438448	0.881249	0.0004599	0.000699328	218	227	Predicted intracellular proteins,
RDH13	0.5518	0.54135	1.26826	0.705704	1.79715	0.00104684	0.00154339	208	229	Predicted intracellular proteins,
RDH12	1e-05	0.4068	0.12214	2.02402	0.0603452	1.17e-65	6.27e-64	19	198	Disease related genes, Plasma proteins, Predicted intracellular proteins,
RDH11	0.2386	0.73635	0.622455	0.920722	0.676051	5.7e-20	2.23e-19	216	232	Disease related genes, Enzymes, Potential drug targets, Predicted intracellular proteins,Metabolism-related
RDH10	0.21645	0.27005	0.4785	0.335803	1.42494	1.57e-08	3.27e-08	185	227	Enzymes, Predicted intracellular proteins, Predicted membrane proteins,
RCSD1	1e-05	1e-05	0.0488759	0.00530401	9.21491	3.45e-10	8.02e-10	100	49	Predicted intracellular proteins,
RCOR3	0.006	0.0181	0.0858163	0.0687087	1.24899	0.00549612	0.00756732	123	149	Predicted intracellular proteins, Transcription factors,
RCOR1	0.00735	1e-05	0.0839244	0.0304156	2.75926	8.8e-05	0.000141268	135	100	Predicted intracellular proteins,
RCN3	0.22775	0.02235	0.539306	0.195688	2.75594	5.46e-16	1.76e-15	201	147	Plasma proteins, Predicted intracellular proteins, Predicted membrane proteins,
RCN2	0.0761	0.15275	0.199699	0.23448	0.851668	2.57e-08	5.3e-08	201	224	Predicted intracellular proteins,
RCN1	3.576	1.3838	5.11201	1.99764	2.55903	1.88e-13	5.28e-13	231	232	Predicted intracellular proteins,
RCL1	0.0267	0.0103	0.120967	0.0490081	2.4683	2.35e-06	4.25e-06	167	134	Plasma proteins, Predicted intracellular proteins,
RCE1	1e-05	1e-05	0.147119	0.0202585	7.26208	6.95e-13	1.89e-12	107	44	Enzymes, Predicted membrane proteins,
RCCD1	1e-05	1e-05	0.0449919	0.0722898	0.622382	0.256086	0.288524	91	78	Predicted intracellular proteins,
RCC2	0.96855	0.54275	1.22168	0.683688	1.7869	0.00950174	0.012832	228	232	Predicted intracellular proteins,
RCC1	0.63895	0.27075	1.24407	0.49783	2.49898	0.000173319	0.000271973	227	230	Plasma proteins, Predicted intracellular proteins,
RCBTB2	1e-05	1e-05	0.0234777	0.00425504	5.51761	8.38e-13	2.26e-12	100	35	Predicted intracellular proteins,
RBX1	0.1675	0.24145	0.295168	0.304324	0.969915	0.124913	0.147601	152	166	Enzymes, Plasma proteins, Predicted intracellular proteins,
RBPMS2	1e-05	0.0232	0.0515295	0.127733	0.403415	8.08e-17	2.72e-16	58	141	Predicted intracellular proteins,
RBPMS	0.5358	0.66235	0.790296	0.714289	1.10641	2.03e-05	3.44e-05	214	230	Predicted intracellular proteins,
RBPJ	0.0268	1e-05	0.0595044	0.0217771	2.73243	2.68e-19	1.01e-18	169	73	Disease related genes, Predicted intracellular proteins, Transcription factors,
RBP7	0.17935	0.112	0.806406	0.592436	1.36117	0.14185	0.166154	153	140	Predicted intracellular proteins,
RBP5	4.8725	31.9945	8.76675	36.0098	0.243454	8.22e-20	3.19e-19	221	230	Plasma proteins, Predicted intracellular proteins,
RBP4	3.6405	105.266	10.3437	145.9	0.0708954	5.28e-69	3.69e-67	232	232	Cancer-related genes, Disease related genes, Plasma proteins, Predicted intracellular proteins, Predicted secreted proteins,Metabolism-related
RBP1	0.4833	1.98875	0.664243	2.41378	0.275188	4.17e-22	1.83e-21	215	231	Predicted intracellular proteins,Metabolism-related
RBMXL1	1.0218	0.9506	1.21333	1.08158	1.12181	0.0126601	0.0168965	189	208	Predicted intracellular proteins,
RBMX	1.88295	1.9569	2.28288	2.20247	1.03651	0.484833	0.520348	219	220	Cancer-related genes, Disease related genes, Plasma proteins, Predicted intracellular proteins,
RBMS2	1e-05	1e-05	0.197548	0.05506	3.58787	4.08e-10	9.4e-10	97	39	Plasma proteins, Predicted intracellular proteins,
RBMS1	0.1773	0.3817	0.459325	0.550973	0.833661	0.905865	0.915596	173	166	Predicted intracellular proteins,
RBM7	0.01565	1e-05	0.0395055	0.00554422	7.12553	2.33e-14	6.84e-14	124	56	Predicted intracellular proteins,
RBM6	1e-05	1e-05	0.0196078	0.0236272	0.829886	0.998998	0.998998	90	82	Cancer-related genes, Plasma proteins, Predicted intracellular proteins,
RBM5	0.02035	0.0049	0.0566595	0.023682	2.39251	9.13e-05	0.000146387	151	119	Predicted intracellular proteins,
RBM47	0.4217	1.26995	0.777464	1.33045	0.58436	4.5e-15	1.38e-14	216	232	Predicted intracellular proteins,
RBM45	1e-05	1e-05	0.0226044	0.0184611	1.22444	0.307106	0.341453	100	95	Plasma proteins, Predicted intracellular proteins,
RBM42	0.06055	0.04325	0.110298	0.0883166	1.24889	0.0304589	0.0388376	199	188	Predicted intracellular proteins,
RBM39	0.76425	0.91725	1.06406	1.20613	0.882211	6.31e-05	0.000102396	230	232	Plasma proteins, Predicted intracellular proteins,
RBM34	1e-05	1e-05	0.201986	0.0243703	8.28819	1.45e-14	4.3e-14	76	11	Predicted intracellular proteins,
RBM3	1.17175	0.9697	2.3076	1.21466	1.89979	0.0656232	0.0805275	205	221	Predicted intracellular proteins,
RBM28	0.0469	0.00655	0.135711	0.0647536	2.0958	2.2e-11	5.46e-11	182	128	Disease related genes, Predicted intracellular proteins,
RBM27	0.0113	0.00575	0.032924	0.0139816	2.35481	0.0480061	0.0598593	156	150	Predicted intracellular proteins,
RBM26	0.02615	0.00975	0.125308	0.0908915	1.37866	1.53e-05	2.61e-05	180	150	Plasma proteins, Predicted intracellular proteins,
RBM25	1.9555	34.5659	6.69294	38.616	0.17332	1.2e-41	1.48e-40	227	232	Plasma proteins, Predicted intracellular proteins,
RBM22	0.1209	0.15625	0.181769	0.236757	0.767743	0.259188	0.291657	198	202	Predicted intracellular proteins,
RBM19	0.00365	1e-05	0.0923705	0.00255431	36.1626	1.55e-20	6.31e-20	127	42	Plasma proteins, Predicted intracellular proteins,
RBM17	0.17955	0.09605	0.226876	0.136801	1.65844	0.00145806	0.0021234	218	213	Plasma proteins, Predicted intracellular proteins,
RBM15B	1e-05	1e-05	0.0143862	0.01191	1.20791	0.534556	0.569426	61	70	Predicted intracellular proteins,
RBM15	0.02685	0.0085	0.0550321	0.0247031	2.22774	3.75e-12	9.75e-12	197	139	Cancer-related genes, Disease related genes, Plasma proteins, Predicted intracellular proteins,
RBM14	0.5239	0.35815	0.942011	0.555731	1.69508	0.00221408	0.00316602	223	214	Predicted intracellular proteins,
RBM12B	0.1179	0.06685	0.18976	0.0990894	1.91503	0.057101	0.07061	221	227	Predicted intracellular proteins,
RBM12	0.4245	0.37475	0.588823	0.489593	1.20268	0.133647	0.157155	228	232	Disease related genes, Predicted intracellular proteins,
RBM10	0.10165	0.08	0.207869	0.270439	0.768636	0.142565	0.166884	216	226	Cancer-related genes, Disease related genes, Predicted intracellular proteins,
RBKS	1.3199	2.2748	2.00048	2.60475	0.768014	6.62e-09	1.41e-08	222	232	Enzymes, Predicted intracellular proteins,Metabolism-related
[truncated: 5,268 more rows]

## Sheet: Upregulated pathways
Category	Term	Count	%	PValue	Genes	List Total	Pop Hits	Pop Total	Fold Enrichment	Bonferroni	Benjamini	FDR		Category	Term	Count	%	PValue	Genes	List Total	Pop Hits	Pop Total	Fold Enrichment	Bonferroni	Benjamini	FDR
KEGG_PATHWAY	hsa05416:Viral myocarditis	28	1.95804	2.89033e-14	CD40, ITGB2, PRF1, ITGAL, ICAM1, HLA-DMA, CASP8, HLA-DMB, CCND1, CASP3, RAC2, FYN, HLA-DOA, HLA-DQA1, HLA-DPA1, HLA-DRB5, HLA-DRB4, CAV1, HLA-B, HLA-C, HLA-A, HLA-F, HLA-G, HLA-E, HLA-DPB1, HLA-DRA, HLA-DRB3, HLA-DQB1	615	57	6879	5.49457	7.53397e-12	7.54375e-12	6.1564e-12		GOTERM_BP_DIRECT	GO:0060333~interferon-gamma-mediated signaling pathway	36	2.51748	1.30701e-20	ICAM1, OASL, TRIM5, GBP2, FCGR1A, GBP1, TRIM21, B2M, TRIM22, HLA-DQA1, JAK1, HLA-DPA1, HLA-DRB5, VCAM1, HLA-DRB4, STAT1, HLA-B, HLA-C, NMI, HLA-A, HLA-F, MID1, HLA-G, PML, HLA-E, HCK, OAS1, OAS2, OAS3, HLA-DPB1, HLA-DRA, IRF5, HLA-DRB3, CD44, IRF9, HLA-DQB1	1308	71	16792	6.50937	5.26986e-17	5.26986e-17	5.19013e-17
KEGG_PATHWAY	hsa04145:Phagosome	45	3.14685	3.46876e-13	SCARB1, ITGAM, NCF1, TFRC, C1R, NCF2, NCF4, ITGB2, TCIRG1, THBS2, MPO, CORO1A, THBS1, THBS3, HLA-DMA, HLA-DMB, ATP6V0A2, CD14, CD36, FCGR1A, HLA-DOA, HLA-DQA1, HLA-DPA1, MSR1, HLA-DRB5, HLA-DRB4, HLA-B, TAP2, HLA-C, TAP1, CYBA, HLA-A, HLA-F, HLA-G, HLA-E, FCGR2A, CD209, CANX, HLA-DPB1, HLA-DRA, ITGA5, FCGR2B, HLA-DRB3, HLA-DQB1, TLR2	615	150	6879	3.35561	9.05236e-11	4.46061e-11	3.64027e-11		GOTERM_BP_DIRECT	GO:0051607~defense response to virus	50	3.4965	5.92606e-17	IFITM3, SPON2, CD40, IFITM1, PRF1, IFIT5, DDX41, ADARB1, IFI44L, IFIT3, OASL, IFIT2, PYCARD, TRIM5, ITGAX, TRIM22, TMEM173, UNC13D, PLSCR1, SLFN11, OAS1, CD8A, OAS2, OAS3, IRF5, IRF9, TLR3, RNASEL, UNC93B1, SAMHD1, IFI16, GBP1, GBP3, APOBEC3C, APOBEC3F, APOBEC3G, STAT1, STAT2, MX2, CARD9, MX1, ISG15, LILRB1, AZU1, EIF2AK4, PML, BST2, ISG20, PTPRC, BCL2	1308	165	16792	3.89028	4.47642e-13	1.19469e-13	1.17662e-13
KEGG_PATHWAY	hsa05150:Staphylococcus aureus infection	26	1.81818	5.12714e-13	C1QB, C1QA, ITGAM, C1R, C5AR1, ITGB2, PLG, ITGAL, ICAM1, HLA-DMA, HLA-DMB, FCGR1A, HLA-DOA, HLA-DQA1, HLA-DPA1, HLA-DRB5, HLA-DRB4, FGG, FCGR2A, HLA-DPB1, HLA-DRA, MASP1, FCGR2B, HLA-DRB3, C1QC, HLA-DQB1	615	54	6879	5.38555	1.33815e-10	4.46061e-11	3.64027e-11		GOTERM_BP_DIRECT	GO:0060337~type I interferon signaling pathway	29	2.02797	4.83683e-15	IFITM3, IFITM1, RNASEL, SAMHD1, IFIT3, IFIT2, OASL, GBP2, JAK1, STAT1, STAT2, MX2, MX1, HLA-B, HLA-C, ISG15, TYK2, HLA-A, HLA-F, HLA-G, PSMB8, HLA-E, ISG20, BST2, OAS1, OAS2, OAS3, IRF5, IRF9	1308	64	16792	5.81718	1.96962e-11	6.5007e-12	6.40235e-12
KEGG_PATHWAY	hsa05140:Leishmaniasis	29	2.02797	2.65654e-12	ITGAM, NCF1, NCF2, NCF4, ITGB2, HLA-DMA, HLA-DMB, IRAK1, FCGR1A, HLA-DOA, HLA-DQA1, JAK1, HLA-DPA1, TGFB2, HLA-DRB5, TGFB1, HLA-DRB4, ITGA4, STAT1, CYBA, IRAK4, MAPK13, FCGR2A, HLA-DPB1, HLA-DRA, PTPN6, HLA-DRB3, HLA-DQB1, TLR2	615	71	6879	4.56867	6.93357e-10	1.73339e-10	1.41461e-10		GOTERM_BP_DIRECT	GO:0030198~extracellular matrix organization	51	3.56643	2.98814e-14	SPARC, ECM2, ITGAM, SERPINE1, POMT1, ITGA2B, ITGB2, ICAM3, ITGAL, HAPLN1, ICAM1, KDR, ITGAX, ITGB8, FGB, FGA, POSTN, VWF, ITGA4, FGG, VCAN, COL2A1, CCDC80, LOX, COL6A2, COL6A1, PXDN, PECAM1, COL6A3, COL8A1, VWA1, ITGA5, CD44, LAMA4, LAMA3, THBS1, FBLN5, ACAN, ABI3BP, APBB2, VCAM1, FN1, NFKB2, COL1A1, COL3A1, COL1A2, COL5A1, COL5A3, COL5A2, ITGA11, TGFBI	1308	196	16792	3.34048	1.20416e-10	3.01205e-11	2.96648e-11
KEGG_PATHWAY	hsa05169:Epstein-Barr virus infection	36	2.51748	1.93095e-10	CD40, TRADD, PIK3CD, ITGAL, RBPJ, ICAM1, IRAK1, HLA-DQA1, JAK1, HLA-DPA1, LYN, HLA-DRB5, ENTPD1, HLA-DRB4, SYK, DDX58, HLA-B, HLA-C, TRAF2, TYK2, HLA-A, HLA-F, HLA-G, MAPK13, NFKB2, HLA-E, NCOR2, SNW1, BCL2, HLA-DPB1, HLA-DRA, VIM, HLA-DRB3, NFKBIE, CD44, HLA-DQB1	615	122	6879	3.3006	5.03977e-08	1.00795e-08	8.22583e-09		GOTERM_BP_DIRECT	GO:0006364~rRNA processing	53	3.70629	7.589e-14	WDR3, RPL34, RPLP1, RRP1, PWP2, WDR46, RRP8, WDR43, RPL7, NOB1, UTP14A, RRP15, UTP15, WDR36, TEX10, RPS6, DDX56, WDR75, IMP4, DDX52, WBP11, UTP18, SENP3, DIEXF, EBNA1BP2, GEMIN4, CCDC86, RNASEL, DDX27, ISG20L2, NOLC1, NOL9, NOL6, RRP7A, PDCD11, EXOSC9, BMS1, DHX37, UTP20, DCAF13, NOP56, UTP6, PNO1, KRR1, RPP40, BYSL, WDR55, RCL1, ISG20, RPS26, TBL3, TSR1, MPHOSPH10	1308	214	16792	3.17948	3.06187e-10	6.11977e-11	6.02718e-11
KEGG_PATHWAY	hsa05332:Graft-versus-host disease	18	1.25874	3.5025e-10	HLA-DRB5, HLA-DRB4, HLA-B, PRF1, HLA-C, HLA-A, HLA-F, HLA-G, HLA-E, HLA-DMA, HLA-DMB, HLA-DPB1, HLA-DRA, HLA-DOA, HLA-DRB3, HLA-DQA1, HLA-DPA1, HLA-DQB1	615	33	6879	6.10111	9.14152e-08	1.3274e-08	1.08328e-08		GOTERM_BP_DIRECT	GO:0045087~innate immune response	80	5.59441	4.3432e-13	SPON2, CD84, NCF1, NCF2, IFIT5, PIK3CD, C4BPB, IL1RAP, ADARB1, IFIH1, PYCARD, LGALS3, TRIM5, CASP4, TNFAIP8L2, B2M, TRIM21, JAK1, MAP3K5, FGB, FGA, FCER1G, ANXA1, SYK, DDX58, RIPK2, CD180, HLA-B, CYBB, HLA-C, CYBA, TYK2, MIF, IRAK4, TMEM173, HLA-E, ZAP70, TYROBP, LCK, BTK, ARHGEF2, CACTIN, S100A9, TLR3, NAIP, TLR2, C1QB, C1QA, C1R, UNC93B1, CORO1A, IRAK1, IFI16, CSK, FYN, CD14, APOL1, GSDMD, APOB…	1308	430	16792	2.38845	1.75118e-09	2.91863e-10	2.87447e-10
KEGG_PATHWAY	hsa05330:Allograft rejection	19	1.32867	3.56008e-10	HLA-DRB5, CD40, HLA-DRB4, HLA-B, PRF1, HLA-C, HLA-A, HLA-F, HLA-G, HLA-E, HLA-DMA, HLA-DMB, HLA-DPB1, HLA-DRA, HLA-DOA, HLA-DRB3, HLA-DQA1, HLA-DPA1, HLA-DQB1	615	37	6879	5.74384	9.2918e-08	1.3274e-08	1.08328e-08		GOTERM_BP_DIRECT	GO:0050900~leukocyte migration	35	2.44755	2.85078e-11	CD84, ITGAM, C5AR1, ITGB2, ITGAL, ICAM1, INPP5D, ITGAX, SIRPA, FYN, SLC16A3, LYN, CD74, PPIL2, ANGPT2, FCER1G, ITGA4, CAV1, FN1, MIF, F2, MMP9, COL1A1, SLC7A5, DOK2, COL1A2, SELL, LCK, PECAM1, CD48, ESAM, PTPN6, ITGA5, SOS1, CD44	1308	122	16792	3.68301	1.14943e-07	1.64205e-08	1.6172e-08
KEGG_PATHWAY	hsa05152:Tuberculosis	44	3.07692	5.74156e-10	ITGAM, TRADD, ITGB2, TCIRG1, LSP1, CORO1A, HLA-DMA, CASP8, HLA-DMB, IRAK1, CASP10, CASP3, ITGAX, ATP6V0A2, EP300, CD14, FCGR1A, HLA-DOA, HLA-DQA1, JAK1, HLA-DPA1, CD74, TGFB2, HLA-DRB5, TGFB1, FCER1G, HLA-DRB4, SYK, APAF1, STAT1, RIPK2, CARD9, IRAK4, MAPK13, FCGR2A, CD209, RFX5, BCL2, HLA-DPB1, HLA-DRA, FCGR2B, HLA-DRB3, HLA-DQB1, TLR2	615	177	6879	2.78054	1.49855e-07	1.87318e-08	1.52869e-08		GOTERM_BP_DIRECT	GO:0030199~collagen fibril organization	18	1.25874	1.25021e-09	TGFB2, ANXA2, SERPINF2, PLOD3, LOXL2, COL1A1, ACAN, COL3A1, COL2A1, COL1A2, P4HA1, COL5A1, LOX, COL5A3, COL5A2, SERPINH1, CYP1B1, FMOD	1308	39	16792	5.92519	5.04084e-06	6.30107e-07	6.20574e-07
KEGG_PATHWAY	hsa04612:Antigen processing and presentation	27	1.88811	6.57858e-10	HLA-DMA, HLA-DMB, HLA-DOA, B2M, HLA-DQA1, HLA-DPA1, CD74, HLA-DRB5, HLA-DRB4, HLA-B, TAP2, HLA-C, TAP1, HLA-A, HLA-F, HLA-G, TAPBP, HLA-E, CD4, CD8A, RFX5, CANX, HLA-DPB1, PSME2, HLA-DRA, HLA-DRB3, HLA-DQB1	615	76	6879	3.97375	1.71701e-07	1.90779e-08	1.55693e-08		GOTERM_BP_DIRECT	GO:0019882~antigen processing and presentation	21	1.46853	2.07732e-09	CD74, HLA-DRB5, HLA-DRB4, HFE, HLA-B, HLA-C, RAB27A, HLA-A, HLA-G, PSMB8, HLA-E, RAB32, HLA-DMB, CD209, CD8A, HLA-DPB1, HLA-DRA, HLA-DRB3, HLA-DQA1, HLA-DPA1, HLA-DQB1	1308	55	16792	4.90175	8.37573e-06	9.30641e-07	9.16561e-07
KEGG_PATHWAY	hsa04514:Cell adhesion molecules (CAMs)	36	2.51748	1.61294e-08	CNTNAP1, CD40, ITGAM, ITGB2, ICAM3, ITGAL, ICAM1, HLA-DMA, HLA-DMB, ITGB8, HLA-DOA, HLA-DQA1, HLA-DPA1, CD276, HLA-DRB5, VCAM1, HLA-DRB4, ITGA4, HLA-B, HLA-C, HLA-A, HLA-F, HLA-G, HLA-E, CD4, VCAN, PTPRC, SELL, CD8A, HLA-DPB1, PECAM1, HLA-DRA, ESAM, SIGLEC1, HLA-DRB3, HLA-DQB1	615	142	6879	2.83573	4.20977e-06	3.85393e-07	3.14516e-07		GOTERM_BP_DIRECT	GO:0007155~cell adhesion	73	5.1049	7.31599e-09	SPON2, PTPRU, CNTNAP1, NRP2, ITGAM, TNFAIP6, ITGA2B, ITGB2, ICAM3, HAPLN3, AATF, ITGAL, HAPLN1, LOXL2, ICAM1, LGALS4, STAB1, ITGAX, CYP1B1, EMILIN2, SIRPA, ITGB8, PLXNC1, CD36, EDIL3, HABP2, POSTN, ENTPD1, VWF, ITGA4, CD300A, KIAA1462, OLFM4, HCK, VCAN, ADAM17, CFDP1, MMRN1, COL6A2, COL6A1, PECAM1, COL6A3, COL8A1, ADAM9, CDH13, PRKD2, ITGA5, CD44, GNE, LAMA4, LAMA3, THBS2, THBS1, THBS3, ACAN, GPN…	1308	459	16792	2.04176	2.94976e-05	2.94981e-06	2.90518e-06
KEGG_PATHWAY	hsa03008:Ribosome biogenesis in eukaryotes	27	1.88811	1.70742e-08	RBM28, NVL, WDR3, NAT10, NMD3, PWP2, WDR43, NOL6, RRP7A, NOB1, BMS1, UTP14A, NOP56, UTP15, UTP6, WDR36, RPP40, WDR75, IMP4, GNL2, UTP18, GTPBP4, GNL3, RCL1, TBL3, GNL3L, MPHOSPH10	615	87	6879	3.47132	4.45635e-06	3.85393e-07	3.14516e-07		GOTERM_BP_DIRECT	GO:0002474~antigen processing and presentation of peptide antigen via MHC class I	15	1.04895	1.24054e-08	ERAP2, HFE, HLA-B, TAP2, HLA-C, TAP1, HLA-A, HLA-F, HLA-G, TAPBP, HLA-E, CANX, SEC24D, B2M, HLA-DQB1	1308	30	16792	6.41896	5.00173e-05	4.41329e-06	4.34653e-06
KEGG_PATHWAY	hsa05168:Herpes simplex infection	42	2.93706	1.85949e-08	RNASEL, IFIH1, HLA-DMA, CASP8, HLA-DMB, CASP3, EP300, HLA-DOA, HLA-DQA1, JAK1, HMGN1, HLA-DPA1, CD74, DAXX, HLA-DRB5, HLA-DRB4, DDX58, STAT1, STAT2, HLA-B, TAP2, HLA-C, TAP1, TRAF2, TYK2, EIF2AK4, HLA-A, HLA-F, HLA-G, PML, HLA-E, OAS1, OAS2, OAS3, HLA-DPB1, HLA-DRA, TAF5, HLA-DRB3, IRF9, TLR3, HLA-DQB1, TLR2	615	183	6879	2.56713	4.85325e-06	3.85393e-07	3.14516e-07		GOTERM_BP_DIRECT	GO:0002576~platelet degranulation	28	1.95804	1.31348e-08	CD63, SERPINA3, ECM1, ITIH3, SPARC, ITGA2B, PLEK, SERPINE1, F13A1, PLG, THBS1, QSOX1, CD36, FGB, LYN, FGA, TGFB2, TGFB1, VWF, HGF, FGG, SERPINF2, IGF2, FN1, F5, MMRN1, PECAM1, ALDOA	1308	103	16792	3.48992	5.29581e-05	4.41329e-06	4.34653e-06
KEGG_PATHWAY	hsa04611:Platelet activation	34	2.37762	1.91958e-08	ITGA2B, PIK3CD, ITPR3, PTGS1, FYN, FGB, LYN, GUCY1A3, VASP, FGA, FCER1G, SYK, VWF, FGG, PLA2G4C, MAPK13, APBB1IP, COL1A1, COL3A1, COL2A1, PLCB4, FCGR2A, COL1A2, STIM1, COL5A1, COL5A3, TBXAS1, COL5A2, BTK, LCP2, ARHGEF1, PLCB1, PLCB2, FERMT3	615	130	6879	2.9254	5.01009e-06	3.85393e-07	3.14516e-07		GOTERM_BP_DIRECT	GO:0002504~antigen processing and presentation of peptide or polysaccharide antigen via MHC class II	11	0.769231	9.241e-08	HLA-DMA, HLA-DRB5, HLA-DMB, HLA-DRB4, HLA-DPB1, HLA-DRA, HLA-DRB3, HLA-DOA, HLA-DQA1, HLA-DPA1, HLA-DQB1	1308	17	16792	8.30689	0.000372528	2.86613e-05	2.82277e-05
KEGG_PATHWAY	hsa04940:Type I diabetes mellitus	18	1.25874	3.54305e-08	HLA-DRB5, HLA-DRB4, HLA-B, PRF1, HLA-C, HLA-A, HLA-F, HLA-G, HLA-E, HLA-DMA, HLA-DMB, HLA-DPB1, HLA-DRA, HLA-DOA, HLA-DRB3, HLA-DQA1, HLA-DPA1, HLA-DQB1	615	42	6879	4.79373	9.24731e-06	6.60525e-07	5.39049e-07		GOTERM_BP_DIRECT	GO:0045071~negative regulation of viral genome replication	16	1.11888	1.34563e-07	IFITM3, APOBEC3C, IFITM1, RNASEL, APOBEC3F, APOBEC3G, MX1, ISG15, OASL, PARP10, BST2, ISG20, PLSCR1, IFI16, OAS1, OAS3	1308	40	16792	5.13517	0.00054241	3.87541e-05	3.81678e-05
KEGG_PATHWAY	hsa05310:Asthma	15	1.04895	6.64589e-08	HLA-DRB5, CD40, HLA-DRB4, FCER1G, RNASE3, EPX, HLA-DMA, HLA-DMB, HLA-DPB1, HLA-DRA, HLA-DOA, HLA-DRB3, HLA-DQA1, HLA-DPA1, HLA-DQB1	615	30	6879	5.59268	1.73456e-05	1.15638e-06	9.43716e-07		GOTERM_BP_DIRECT	GO:0030168~platelet activation	28	1.95804	1.5841e-07	CD40, DGKA, ITPR3, ARRB2, RAC2, FYN, FGB, LYN, FGA, PRKCH, FCER1G, SYK, VWF, PRKCB, FGG, RHOG, F2, DGKZ, VAV1, F5, COL1A1, COL3A1, PLSCR1, COL1A2, LCK, AXL, PTPN6, LCP2	1308	115	16792	3.12575	0.000638504	4.09255e-05	4.03064e-05
KEGG_PATHWAY	hsa04380:Osteoclast differentiation	33	2.30769	8.44246e-08	NCF1, NCF2, NCF4, PIK3CD, SIRPA, FYN, FCGR1A, JAK1, TGFB2, TGFB1, SYK, STAT1, STAT2, CYBB, NFATC2, TRAF2, NFATC1, LILRB1, CYBA, TYK2, LILRB5, MAPK13, NFKB2, CYLD, TYROBP, FCGR2A, LCK, NOX3, BTK, LCP2, FCGR2B, SQSTM1, IRF9	615	131	6879	2.81769	2.20346e-05	1.37718e-06	1.1239e-06		GOTERM_BP_DIRECT	GO:0061621~canonical glycolysis	13	0.909091	1.62403e-07	GPI, TPI1, PGAM1, ENO1, ENO2, ENO3, HK2, HK3, PKM, PGK1, ALDOC, ALDOA, PFKP	1308	26	16792	6.41896	0.000654594	4.09255e-05	4.03064e-05
KEGG_PATHWAY	hsa05146:Amoebiasis	29	2.02797	9.33443e-08	ITGAM, LAMA4, LAMA3, ITGB2, PIK3CD, HSPB1, CASP3, CTSG, CD14, ARG2, TGFB2, SERPINB1, TGFB1, PRKCB, ARG1, LAMB4, FN1, SERPINB9, COL1A1, COL3A1, COL2A1, PLCB4, COL1A2, COL5A1, COL5A3, COL5A2, PLCB1, PLCB2, TLR2	615	106	6879	3.06015	2.43626e-05	1.43311e-06	1.16955e-06		GOTERM_BP_DIRECT	GO:0000462~maturation of SSU-rRNA from tricistronic rRNA transcript (SSU-rRNA, 5.8S rRNA, LSU-rRNA)	14	0.979021	3.09742e-07	UTP6, KRR1, WDR3, NGDN, PWP2, UTP18, WDR46, DIEXF, BYSL, TBL3, BMS1, TSR1, UTP20, DCAF13	1308	32	16792	5.61659	0.0012481	6.96273e-05	6.85739e-05
KEGG_PATHWAY	hsa05320:Autoimmune thyroid disease	19	1.32867	2.38232e-07	HLA-DRB5, CD40, HLA-DRB4, HLA-B, PRF1, HLA-C, HLA-A, HLA-F, HLA-G, HLA-E, HLA-DMA, HLA-DMB, HLA-DPB1, HLA-DRA, HLA-DOA, HLA-DRB3, HLA-DQA1, HLA-DPA1, HLA-DQB1	615	52	6879	4.08696	6.21766e-05	3.45436e-06	2.81908e-06		GOTERM_BP_DIRECT	GO:0050852~T cell receptor signaling pathway	32	2.23776	3.10836e-07	WAS, PIK3CD, CD3E, PSMB10, FYB, INPP5D, GRAP2, CSK, FYN, PAG1, HLA-DQA1, NCK1, HLA-DPA1, HLA-DRB5, HLA-DRB4, BTN3A1, RIPK2, PSMB8, PSMB9, ZAP70, CD4, PTPRC, THEMIS2, LCK, HLA-DPB1, PSME2, HLA-DRA, PRKD2, LCP2, HLA-DRB3, CARD11, HLA-DQB1	1308	148	16792	2.77577	0.00125251	6.96273e-05	6.85739e-05
KEGG_PATHWAY	hsa04512:ECM-receptor interaction	25	1.74825	3.24783e-07	LAMA4, LAMA3, ITGA2B, THBS2, THBS1, THBS3, ITGB8, CD36, VWF, ITGA4, LAMB4, FN1, COL1A1, COL3A1, COL2A1, COL1A2, COL5A1, COL6A2, COL5A3, COL5A2, COL6A1, ITGA11, COL6A3, ITGA5, CD44	615	87	6879	3.21419	8.47649e-05	4.4615e-06	3.64099e-06		GOTERM_BP_DIRECT	GO:0048010~vascular endothelial growth factor receptor signaling pathway	21	1.46853	3.56385e-07	NRP2, FLT1, NCF1, NCF2, FLT4, NCF4, CYBB, HSPB1, CYBA, SULF1, VAV1, MAPK13, AXL, MAPKAPK2, KDR, ELMO1, ELMO2, FYN, PRKD2, NCKAP1L, NCK1	1308	72	16792	3.74439	0.00143591	7.30275e-05	7.19227e-05
KEGG_PATHWAY	hsa04510:Focal adhesion	42	2.93706	5.87384e-07	FLT1, LAMA4, FLT4, LAMA3, ITGA2B, PIK3CD, THBS2, THBS1, EGFR, THBS3, CCND1, KDR, RAC2, ITGB8, FYN, VASP, VWF, ITGA4, PRKCB, CAV2, HGF, CAV1, LAMB4, FN1, VAV1, COL1A1, DIAPH1, COL3A1, COL2A1, COL1A2, COL5A1, PARVG, COL6A2, COL5A3, COL5A2, COL6A1, ITGA11, RAPGEF1, BCL2, COL6A3, ITGA5, SOS1	615	206	6879	2.28051	0.000153295	7.66536e-06	6.25564e-06		GOTERM_BP_DIRECT	GO:0001666~response to hypoxia	35	2.44755	3.6224e-07	PLOD2, PLOD1, NOL3, THBS1, LOXL2, LDHA, EDNRA, CASP3, CASP1, HMOX1, EP300, CD38, CA9, TGFB2, POSTN, TGFB1, ANGPT2, VCAM1, APAF1, PRKCB, CAV1, ADIPOQ, CYBA, SOD2, PML, ADAM17, MMP14, PKM, ERCC3, ATM, ANGPTL4, CRYAB, PAM, ADA, TLR2	1308	172	16792	2.61237	0.00145948	7.30275e-05	7.19227e-05
KEGG_PATHWAY	hsa05145:Toxoplasmosis	28	1.95804	7.89319e-07	CD40, LAMA4, LAMA3, HLA-DMA, CASP8, HLA-DMB, IRAK1, CASP3, ALOX5, HLA-DOA, HLA-DQA1, JAK1, HLA-DPA1, TGFB2, HLA-DRB5, TGFB1, HLA-DRB4, STAT1, LAMB4, TYK2, IRAK4, MAPK13, BCL2, HLA-DPB1, HLA-DRA, HLA-DRB3, HLA-DQB1, TLR2	615	110	6879	2.84718	0.000205991	9.8101e-06	8.00595e-06		GOTERM_BP_DIRECT	GO:0043123~positive regulation of I-kappaB kinase/NF-kappaB signaling	33	2.30769	6.98191e-07	ECM1, CD40, CANT1, GOLT1B, TRADD, AKAP13, CASP8, LGALS1, IRAK1, CASP10, TRIM5, CASP1, TNFSF10, HMOX1, FYN, CD36, LGALS9, APOL3, TRIM22, TGM2, BRD4, UBE2I, PRKCB, RIPK2, NEK6, ADIPOQ, CARD9, ZDHHC13, IRAK4, BST2, REL, S100A4, CARD11	1308	161	16792	2.63138	0.00281115	0.000134053	0.000132025
KEGG_PATHWAY	hsa05164:Influenza A	37	2.58741	1.10923e-06	RNASEL, PIK3CD, PLG, ICAM1, IFIH1, PYCARD, HLA-DMA, HLA-DMB, CASP1, TNFSF10, EP300, HLA-DOA, KPNA2, HLA-DQA1, JAK1, HLA-DPA1, HLA-DRB5, HLA-DRB4, PRKCB, DDX58, STAT1, STAT2, MX1, TYK2, EIF2AK4, IRAK4, PML, MAPK13, OAS1, OAS2, OAS3, HLA-DPB1, HLA-DRA, HLA-DRB3, IRF9, TLR3, HLA-DQB1	615	174	6879	2.3785	0.000289468	1.31595e-05	1.07394e-05		GOTERM_BP_DIRECT	GO:0007169~transmembrane receptor protein tyrosine kinase signaling pathway	24	1.67832	8.82587e-07	LYN, FLT1, SYK, FLT4, TYK2, CD3E, EGFR, DOK1, HCK, ZAP70, DOK2, CD4, ERBB3, LCK, CD8A, RAPGEF1, KDR, BTK, LCP2, CSK, FYN, CSPG4, PAG1, JAK1	1308	96	16792	3.20948	0.00355227	0.000161754	0.000159307
KEGG_PATHWAY	hsa05166:HTLV-I infection	46	3.21678	4.77626e-06	CD40, CRTC3, TRRAP, ITGB2, SLC2A1, PIK3CD, CD3E, ITGAL, ICAM1, HLA-DMA, HLA-DMB, CCND1, POLD1, CDC27, POLD2, EP300, HLA-DOA, HLA-DQA1, JAK1, HLA-DPA1, FZD1, TGFB2, HLA-DRB5, TGFB1, CDKN2C, VCAM1, HLA-DRB4, HLA-B, HLA-C, NFATC2, NFATC1, HLA-A, HLA-F, HLA-G, NFKB2, HLA-E, LCK, CDK4, CANX, HLA-DPB1, HLA-DRA, ANAPC4, ATM, ANAPC5, HLA-DRB3, HLA-DQB1	615	254	6879	2.0257	0.00124583	5.42002e-05	4.42324e-05		GOTERM_BP_DIRECT	GO:0043065~positive regulation of apoptotic process	49	3.42657	1.32165e-06	TRIO, ZAK, TRADD, ARHGAP4, IFIT2, PYCARD, AKAP13, RASSF2, AIFM2, RPS6KA2, MCF2L, TNFSF10, ARL6IP5, CYP1B1, RBM5, TGM2, MAP3K5, CAMK1D, APAF1, PRMT2, RIPK2, IGFBP3, RPS6, VAV1, IRF5, ARHGEF2, SOS1, SQSTM1, GPLD1, TLR3, ARHGEF6, NSMAF, DCUN1D3, FOXO3, STK4, ABR, LDHA, INPP5D, HMOX1, APBB2, ZNF346, TGFB1, GZMA, LILRB1, PNMA2, ERCC3, CDK4, ATM, MNDA	1308	300	16792	2.09686	0.00531474	0.000231692	0.000228186
KEGG_PATHWAY	hsa03030:DNA replication	14	0.979021	6.73228e-06	RNASEH2C, RNASEH2B, FEN1, RFC3, RNASEH2A, LIG1, MCM7, POLD1, POLD2, MCM3, MCM4, MCM5, MCM6, MCM2	615	36	6879	4.34986	0.00175559	7.32136e-05	5.9749e-05		GOTERM_BP_DIRECT	GO:0043547~positive regulation of GTPase activity	76	5.31469	3.31112e-06	ARHGAP9, DOCK5, DOCK4, CD40, TRIO, DOCK8, LRRK2, IL5RA, SIPA1L2, ARHGAP4, ICAM1, RCBTB2, DOCK10, DOCK11, AKAP13, PREX1, ARHGAP42, MCF2L, ARHGDIB, NEFL, RCC1, JAK1, NCK1, FNBP1, ARAP1, ARFGAP3, GMIP, VAV1, ACAP1, RASA3, TBC1D20, RP2, RASA1, RAPGEF1, ELMO1, RAPGEF2, RIN3, ARHGEF1, ARHGEF2, DOCK2, PLCB1, SOS1, RIN2, ARHGEF6, RGS19, DENND3, RASAL3, EGFR, RIC8A, ABR, CYTH4, ADAP2, ERBB3, SH3BP1, S1PR1…	1308	565	16792	1.72687	0.0132617	0.000556269	0.000547853
KEGG_PATHWAY	hsa05340:Primary immunodeficiency	12	0.839161	0.000110906	ZAP70, CD4, CD40, PTPRC, LCK, CD8A, RFX5, BTK, TAP2, TAP1, CD3E, ADA	615	34	6879	3.94778	0.0285331	0.00113473	0.000926044		GOTERM_BP_DIRECT	GO:0002479~antigen processing and presentation of exogenous peptide antigen via MHC class I, TAP-dependent	18	1.25874	4.12086e-06	NCF1, NCF2, NCF4, HLA-B, CYBB, HLA-C, CYBA, HLA-A, HLA-F, HLA-G, PSMB8, PSMB10, PSMB9, HLA-E, PSME2, CD36, FCGR1A, B2M	1308	63	16792	3.66798	0.0164781	0.000664612	0.000654557
KEGG_PATHWAY	hsa04666:Fc gamma R-mediated phagocytosis	20	1.3986	0.000113038	LYN, VASP, SYK, NCF1, PRKCB, ARPC1B, WAS, PIK3CD, VAV1, PLD2, HCK, MARCKS, FCGR2A, PTPRC, RPS6KB1, INPP5D, RAC2, FCGR1A, DOCK2, FCGR2B	615	84	6879	2.66318	0.0290736	0.00113473	0.000926044		GOTERM_BP_DIRECT	GO:0006954~inflammatory response	56	3.91608	5.11597e-06	SERPINA3, CD40, ECM1, TNFAIP6, ITGB2, PIK3CD, IL1RAP, ITGAL, LIPA, RPS6KA4, PYCARD, NDST1, CASP4, STAB1, LGALS9, NFRKB, GBP5, PARP4, CAMK1D, ANXA1, SYK, RIPK2, PLA2G4C, CD180, CYBB, CYBA, MIF, HCK, ZAP70, MAPKAPK2, S100A9, TLR3, NAIP, MGLL, EPHA2, TLR2, HDAC5, SGMS1, C5AR1, THBS1, AIF1, PTGS1, IFI16, CD14, APOL3, GSDMD, LYN, TGFB1, NMI, AZU1, NFKB2, THEMIS2, AXL, REL, PTX3, SIGLEC1	1308	379	16792	1.8969	0.0204164	0.000765996	0.000754407
KEGG_PATHWAY	hsa04672:Intestinal immune network for IgA production	14	0.979021	0.000163045	HLA-DRB5, CD40, TGFB1, HLA-DRB4, ITGA4, HLA-DMA, HLA-DMB, HLA-DPB1, HLA-DRA, HLA-DOA, HLA-DRB3, HLA-DQA1, HLA-DPA1, HLA-DQB1	615	47	6879	3.33181	0.0416653	0.0015761	0.00128624		GOTERM_BP_DIRECT	GO:0006096~glycolytic process	13	0.909091	5.12944e-06	GPI, TPI1, PGAM1, ENO1, ENO2, ENO3, HK2, HK3, LDHA, PGK1, ALDOC, PGK2, ALDOA	1308	34	16792	4.90862	0.0204695	0.000765996	0.000754407
KEGG_PATHWAY	hsa05323:Rheumatoid arthritis	20	1.3986	0.000217027	TGFB2, HLA-DRB5, TGFB1, FLT1, HLA-DRB4, ITGB2, TCIRG1, ITGAL, ICAM1, HLA-DMA, HLA-DMB, HLA-DPB1, ATP6V0A2, HLA-DRA, HLA-DOA, HLA-DRB3, HLA-DQA1, HLA-DPA1, HLA-DQB1, TLR2	615	88	6879	2.54213	0.0550754	0.002023	0.00165095		GOTERM_BP_DIRECT	GO:0031295~T cell costimulation	20	1.3986	5.96462e-06	LYN, HLA-DRB5, HLA-DRB4, CAV1, CD3E, VAV1, CD4, LGALS1, LCK, GRAP2, HLA-DPB1, HLA-DRA, CSK, FYN, PTPN6, HLA-DRB3, HLA-DQA1, CARD11, HLA-DPA1, HLA-DQB1	1308	78	16792	3.29177	0.0237625	0.000858905	0.00084591
KEGG_PATHWAY	hsa05144:Malaria	14	0.979021	0.000257536	TGFB2, CD40, TGFB1, VCAM1, HGF, ITGB2, ITGAL, THBS2, THBS1, THBS3, ICAM1, PECAM1, CD36, TLR2	615	49	6879	3.19582	0.0650158	0.00231783	0.00189156		GOTERM_BP_DIRECT	GO:0016032~viral process	47	3.28671	6.38941e-06	TRAM1, CRTC3, NUP107, NUP188, GTF2B, BICD1, PSMB10, KDR, RCC1, EP300, FYN, BRD4, MAP3K5, LYN, SPEN, ATF7IP, DAXX, MORC3, RBM15, RNGTT, UBE2I, VCAM1, SYK, CD93, CAMLG, HLA-B, HLA-C, IL16, VRK2, HLA-A, PSMB8, PSMB9, MSH6, KIN, HCK, SNW1, ERCC3, SP1, LCK, NUP50, CCDC86, HLA-DRA, VIM, TAF5, FCGR2B, RCOR1, EPHA2	1308	299	16792	2.018	0.0254332	0.000888348	0.000874908
KEGG_PATHWAY	hsa04610:Complement and coagulation cascades	17	1.18881	0.000286337	FGB, C1QB, FGA, C1QA, VWF, C1R, SERPINF2, C5AR1, FGG, SERPINE1, F13A1, PLG, C4BPB, F2, F5, MASP1, C1QC	615	69	6879	2.75581	0.0720196	0.00249113	0.00203299		GOTERM_BP_DIRECT	GO:0006915~apoptotic process	75	5.24476	7.13936e-06	STEAP3, TNFAIP8, PLEKHF1, NCF1, TRADD, ITGB2, PRF1, SRA1, AHR, DDX41, NOC2L, NR3C1, PYCARD, TMEM102, CASP8, LGALS1, CASP10, PPP1R13L, CASP3, CASP4, TNFSF10, CASP1, BCAP29, EP300, RBM5, SH3GLB1, DAXX, APAF1, UNC5B, RIPK2, PRKCB, IGFBP3, SERPINB9, TMEM173, MFSD10, PLSCR1, TMEM214, MZB1, ELMO1, ELMO2, S100A9, SQSTM1, NAIP, FAIM, TLR2, MCM2, ARHGEF6, SGMS1, KMT2A, PRUNE2, C5AR1, ECSCR, STK4, GRAMD4, …	1308	567	16792	1.69814	0.0283757	0.000959531	0.000945014
KEGG_PATHWAY	hsa05321:Inflammatory bowel disease (IBD)	16	1.11888	0.000389425	TGFB2, HLA-DRB5, TGFB1, HLA-DRB4, STAT1, NFATC1, HLA-DMA, HLA-DMB, HLA-DPB1, HLA-DRA, HLA-DOA, HLA-DRB3, HLA-DQA1, HLA-DPA1, HLA-DQB1, TLR2	615	64	6879	2.79634	0.0966631	0.00327871	0.00267573		GOTERM_BP_DIRECT	GO:0035556~intracellular signal transduction	58	4.05594	7.64068e-06	ZAK, LRRK2, DGKA, HSPB1, RPS6KA4, AKAP13, PREX1, RPS6KA2, MCF2L, MAP3K4, JAK1, GUCY1A3, PRKCH, SYK, PRKCB, S100A1, PLA2G4C, TYK2, GMIP, DGKZ, CIT, ZAP70, TYROBP, PLCB4, RASA1, BTK, RAPGEF2, HCLS1, PRKD2, LCP2, ARHGEF2, PLCB1, SQSTM1, PLCB2, STK39, STK4, FYB, ABR, INPP5D, HMOX1, APBB2, FYN, PAG1, MAP4K4, ARHGAP29, NFATC1, MYO9B, MAPK13, FER, SNRK, SH3BP5L, WNK1, CD209, STK17B, PTPN6, CSPG4, RGL2, …	1308	403	16792	1.84764	0.0303376	0.000993782	0.000978747
KEGG_PATHWAY	hsa04064:NF-kappa B signaling pathway	19	1.32867	0.000547291	LYN, CD40, UBE2I, VCAM1, SYK, DDX58, TRADD, TRAF2, IRAK4, NFKB2, ICAM1, ZAP70, IRAK1, LCK, BCL2, BTK, ATM, CD14, CARD11	615	87	6879	2.44278	0.133144	0.00446384	0.00364291		GOTERM_BP_DIRECT	GO:0002250~adaptive immune response	29	2.02797	9.1551e-06	CD84, UNC93B1, PIK3CD, CSK, FYN, PAG1, LAIR1, FGB, LYN, FGA, ANXA1, SYK, ERAP2, BTN3A1, PRKCB, RIPK2, SH2D1A, TFEB, TAP2, TAP1, LILRB1, EIF2AK4, LILRB5, HLA-E, ZAP70, CD4, CD209, BTK, PRKD2	1308	148	16792	2.51554	0.0362405	0.00110182	0.00108515
KEGG_PATHWAY	hsa05162:Measles	25	1.74825	0.000609342	PIK3CD, CD3E, IFIH1, IRAK1, CCND1, TNFSF10, FYN, JAK1, DDX58, STAT1, STAT2, SH2D1A, MX1, TYK2, EIF2AK4, IRAK4, DOK1, OAS1, OAS2, CD209, CDK4, OAS3, FCGR2B, IRF9, TLR2	615	133	6879	2.10251	0.147078	0.00481934	0.00393302		GOTERM_BP_DIRECT	GO:0042102~positive regulation of T cell proliferation	17	1.18881	9.29111e-06	SASH3, ANXA1, VCAM1, TFRC, CD3E, AIF1, CORO1A, CCDC88B, CD4, HLA-DMB, PTPRC, HLA-DPB1, NCKAP1L, CARD11, HLA-DPA1, NCK1, CD276	1308	60	16792	3.63741	0.0367689	0.00110182	0.00108515
KEGG_PATHWAY	hsa00010:Glycolysis / Gluconeogenesis	16	1.11888	0.00065622	GPI, TPI1, PGAM1, ENO1, ENO2, ENO3, HK2, HK3, LDHA, PKM, PGK1, ALDOC, PGK2, ALDOA, PFKP, LDHAL6B	615	67	6879	2.67113	0.157456	0.00503746	0.00411103		GOTERM_BP_DIRECT	GO:0048661~positive regulation of smooth muscle cell proliferation	17	1.18881	9.29111e-06	NOTCH3, CALCRL, STAT1, SERPINF2, CYBA, IRAK4, AIF1, THBS1, EGFR, IRAK1, RPS6KB1, NAMPT, S1PR1, CDH13, HMOX1, ELANE, TGM2	1308	60	16792	3.63741	0.0367689	0.00110182	0.00108515
KEGG_PATHWAY	hsa04650:Natural killer cell mediated cytotoxicity	23	1.60839	0.0010246	FCER1G, SYK, PRKCB, SH2D1A, ITGB2, PRF1, NFATC2, PIK3CD, NFATC1, ITGAL, VAV1, ICAM1, ZAP70, TYROBP, LCK, CASP3, TNFSF10, RAC2, LCP2, CD48, FYN, PTPN6, SOS1	615	122	6879	2.10872	0.234754	0.00764061	0.00623544		GOTERM_BP_DIRECT	GO:0006468~protein phosphorylation	63	4.40559	1.11083e-05	TRIO, CCNH, ZAK, LRRK2, GMFG, PIK3CD, RPS6KA4, STK10, AKAP13, RASSF2, CCND1, CTSG, MAP3K6, JAK1, PDK1, MAP3K5, MORC3, CAMK1D, PRKCH, SYK, PRKCB, IGFBP3, PHKA1, TYK2, VRK2, PHKA2, CIT, HCK, ZAP70, LCK, MAPKAPK2, BTK, PRKD2, SQSTM1, RNASEL, PNCK, STK39, STK4, FYB, IRAK1, CSK, FYN, MAP4K4, LYN, CDK18, TGFB2, TGFB1, MLKL, NEK6, PHKB, EIF2AK4, CDK9, FER, SNRK, CDK7, ERCC3, RPS6KB1, FES, WNK1, CDK4, ST…	1308	456	16792	1.77366	0.0438006	0.00127967	0.00126031
KEGG_PATHWAY	hsa04660:T cell receptor signaling pathway	20	1.3986	0.00116527	NFATC2, PIK3CD, NFATC1, CD3E, VAV1, MAPK13, ZAP70, CD4, PTPRC, CDK4, LCK, CD8A, GRAP2, LCP2, FYN, PTPN6, NFKBIE, SOS1, CARD11, NCK1	615	100	6879	2.23707	0.26237	0.00844821	0.00689452		GOTERM_BP_DIRECT	GO:0050731~positive regulation of peptidyl-tyrosine phosphorylation	20	1.3986	1.2983e-05	CD74, TGFB1, SYK, RIPK2, HGF, ADIPOQ, IGF2, ARRB2, MIF, CD3E, ICAM1, CD4, ENPP2, HCLS1, CSPG4, ADNP, CD36, ARHGEF2, ITGA5, CD44	1308	82	16792	3.1312	0.0510012	0.0014541	0.0014321
KEGG_PATHWAY	hsa01230:Biosynthesis of amino acids	16	1.11888	0.00144241	ARG2, SDS, TPI1, ARG1, PGAM1, PYCR1, ENO1, ENO2, ENO3, PKM, PGK1, ALDOC, PGK2, ALDOA, BCAT1, PFKP	615	72	6879	2.48564	0.313906	0.0101748	0.0083036		GOTERM_BP_DIRECT	GO:0002480~antigen processing and presentation of exogenous peptide antigen via MHC class I, TAP-independent	7	0.48951	1.50413e-05	HLA-B, HLA-C, HLA-A, HLA-F, B2M, HLA-G, HLA-E	1308	9	16792	9.98505	0.0588445	0.00159883	0.00157464
KEGG_PATHWAY	hsa04640:Hematopoietic cell lineage	18	1.25874	0.00151348	HLA-DRB5, ITGAM, HLA-DRB4, ITGA4, TFRC, ITGA2B, IL5RA, CD3E, CD4, CD8A, HLA-DRA, CD38, CD14, CD36, ITGA5, FCGR1A, HLA-DRB3, CD44	615	87	6879	2.31421	0.326533	0.0103952	0.00848343		GOTERM_BP_DIRECT	GO:0007160~cell-matrix adhesion	21	1.46853	1.50683e-05	FGB, FGA, CD63, ECM2, VCAM1, ITGA4, ITGB2, FGG, ITGA2B, ITGAL, FBLN5, THBS3, SGCE, COL3A1, PARVG, COL5A3, ITGA11, ITGB8, ADAM9, SIGLEC1, CD44	1308	90	16792	2.99551	0.058947	0.00159883	0.00157464
KEGG_PATHWAY	hsa05205:Proteoglycans in cancer	32	2.23776	0.0015549	CD63, HSPB2, PIK3CD, CBLB, ITPR3, CBL, THBS1, EGFR, ERBB3, CCND1, CASP3, KDR, FZD1, TGFB2, TGFB1, PRKCB, CAV2, HGF, CAV1, RPS6, IGF2, FN1, MMP9, MAPK13, RPS6KB1, HCLS1, PTPN6, ARHGEF1, ITGA5, SOS1, CD44, TLR2	615	200	6879	1.78966	0.333787	0.0104059	0.00849216		GOTERM_BP_DIRECT	GO:0050776~regulation of immune response	32	2.23776	1.77995e-05	IFITM1, CD40, ITGB2, ICAM3, CD3E, ITGAL, ICAM1, FCGR1A, B2M, LAIR1, CD276, VCAM1, ITGA4, CD300A, SH2D1A, HLA-B, HLA-C, LILRB1, HLA-A, HLA-F, HLA-G, HLA-E, COL1A1, COL3A1, COL2A1, TYROBP, COL1A2, SELL, CD8A, FCGR2B, CARD11, CD200	1308	178	16792	2.30794	0.0692536	0.0018402	0.00181236
KEGG_PATHWAY	hsa04066:HIF-1 signaling pathway	19	1.32867	0.00181937	FLT1, ANGPT2, TFRC, PRKCB, RPS6, SERPINE1, SLC2A1, PIK3CD, ENO1, ENO2, ENO3, EGFR, HK2, HK3, RPS6KB1, BCL2, EP300, HMOX1, PDK1	615	96	6879	2.21377	0.378294	0.0118714	0.00968813		GOTERM_BP_DIRECT	GO:0001525~angiogenesis	37	2.58741	2.20843e-05	GPI, ECM1, NRP2, FLT1, CALCRL, PLXND1, SERPINE1, TNFAIP2, ECSCR, RBPJ, TYMP, RNF213, SRPX2, KDR, S1PR1, CYP1B1, HMOX1, TGFB2, ANGPT2, WARS, SYK, ANXA2, UNC5B, MCAM, CAV1, FN1, PLXDC1, PTPRB, MMP14, MMRN2, PECAM1, COL8A1, PRKD2, CSPG4, TGFBI, ITGA5, ANGPTL4	1308	223	16792	2.13006	0.0851953	0.00222609	0.00219241
KEGG_PATHWAY	hsa05133:Pertussis	15	1.04895	0.00588403	C1QB, C1QA, ITGAM, C1R, ITGB2, C4BPB, IRAK4, MAPK13, PYCARD, IRAK1, CASP3, CASP1, CD14, ITGA5, C1QC	615	75	6879	2.23707	0.785676	0.0374195	0.0305377		GOTERM_BP_DIRECT	GO:1902042~negative regulation of extrinsic apoptotic signaling pathway via death domain receptors	12	0.839161	2.37231e-05	FGB, FGA, CASP8, HGF, TRADD, FGG, SERPINE1, TNFSF10, HMOX1, TRAF2, ARHGEF2, ICAM1	1308	33	16792	4.66833	0.0912204	0.00233297	0.00229767
KEGG_PATHWAY	hsa04670:Leukocyte transendothelial migration	20	1.3986	0.00602153	VASP, ITGAM, VCAM1, NCF1, ITGA4, PRKCB, NCF2, ITGB2, NCF4, PIK3CD, CYBA, ITGAL, MMP9, VAV1, MAPK13, ICAM1, PECAM1, RAC2, ESAM, SIPA1	615	115	6879	1.94528	0.793276	0.0374195	0.0305377		GOTERM_BP_DIRECT	GO:0006955~immune response	58	4.05594	2.79744e-05	IFITM3, CD40, NCF4, IL1RAP, FTH1, TNFSF10, ENPP2, CTSG, ENPP3, CD36, HLA-DOA, B2M, TRIM22, HLA-DPA1, HLA-B, HLA-C, IL16, SERPINB9, HLA-A, HLA-F, VAV1, HLA-E, TAPBP, ZAP70, OAS1, CD8A, OAS2, OAS3, PXDN, LCP2, HLA-DQB1, TLR2, C1R, C5AR1, WAS, SAMHD1, THBS1, FYB, HLA-DMA, HLA-DMB, EXOSC9, ATP6V0A2, FCGR1A, GBP2, HLA-DQA1, CD276, CD74, HLA-DRB5, HLA-DRB4, CD70, GZMA, GZMH, CD4, HLA-DPB1, HLA-DRA, FCG…	1308	421	16792	1.76864	0.106666	0.00268554	0.00264491
KEGG_PATHWAY	hsa04664:Fc epsilon RI signaling pathway	14	0.979021	0.00635954	LYN, FCER1G, SYK, PRKCB, PLA2G4C, PIK3CD, VAV1, MAPK13, INPP5D, BTK, RAC2, LCP2, FYN, SOS1	615	68	6879	2.30287	0.810836	0.0386009	0.0315019		GOTERM_BP_DIRECT	GO:0051092~positive regulation of NF-kappaB transcription factor activity	26	1.81818	3.0387e-05	CD40, TRADD, ITGB2, IL1RAP, ICAM1, RPS6KA4, PYCARD, IRAK1, TRIM5, LGALS9, TRIM22, TGFB1, PRKCH, RNF25, PRKCB, RIPK2, TRAF2, NFKB2, FER, BTK, PRKD2, ARHGEF2, S100A9, CARD11, TLR3, TLR2	1308	133	16792	2.50967	0.115314	0.00284931	0.0028062
KEGG_PATHWAY	hsa00500:Starch and sucrose metabolism	9	0.629371	0.00715919	GYS2, GPI, GYS1, HK3, PYGM, ENPP3, PYGL, HK2, PGM2L1	615	33	6879	3.05055	0.846686	0.0418534	0.0341562		GOTERM_BP_DIRECT	GO:0038083~peptidyl-tyrosine autophosphorylation	13	0.909091	3.37166e-05	LYN, SYK, TYK2, HCK, ZAP70, FER, FES, LCK, KDR, BTK, CSK, FYN, JAK1	1308	40	16792	4.17232	0.127112	0.00308967	0.00304293
KEGG_PATHWAY	hsa04662:B cell receptor signaling pathway	14	0.979021	0.00721611	LYN, SYK, NFATC2, PIK3CD, NFATC1, VAV1, INPP5D, BTK, RAC2, PTPN6, FCGR2B, NFKBIE, SOS1, CARD11	615	69	6879	2.26949	0.848963	0.0418534	0.0341562		GOTERM_BP_DIRECT	GO:0050853~B cell receptor signaling pathway	15	1.04895	4.69584e-05	LYN, SYK, PRKCB, NFATC2, PIK3CD, IGLL5, ZAP70, PTPRC, LCK, BCL2, BTK, CD38, MNDA, PTPN6, NCKAP1L	1308	54	16792	3.56609	0.172495	0.00420747	0.00414382
KEGG_PATHWAY	hsa05161:Hepatitis B	23	1.60839	0.00912331	TGFB2, TGFB1, APAF1, DDX58, PRKCB, STAT1, STAT2, NFATC2, PIK3CD, NFATC1, MMP9, DDB2, IFIH1, CASP8, CCND1, CASP10, CDK4, CASP3, BCL2, EP300, TLR3, JAK1, TLR2	615	145	6879	1.77423	0.908564	0.0517649	0.0422449		GOTERM_BP_DIRECT	GO:0019885~antigen processing and presentation of endogenous peptide antigen via MHC class I	6	0.41958	5.21241e-05	ERAP2, TAP2, TAP1, HLA-A, B2M, TAPBP	1308	7	16792	11.0039	0.189553	0.00456879	0.00449967
KEGG_PATHWAY	hsa00514:Other types of O-glycan biosynthesis	7	0.48951	0.0106261	COLGALT2, POFUT2, EOGT, POMT1, GXYLT1, PLOD3, COLGALT1	615	22	6879	3.55898	0.938471	0.0590085	0.0481564		GOTERM_BP_DIRECT	GO:0007165~signal transduction	126	8.81119	0.000105386	SPARC, GOLT1B, IL5RA, CBLB, NR3C1, ANTXR1, PYCARD, SYDE1, ARHGAP42, EDNRA, LGALS1, RPS6KA2, NAMPT, TNFSF10, GRB10, OSTF1, HLA-DOA, MAP3K6, TBC1D10B, TLE3, PRKCH, UNC5B, CD300A, PRKCB, RUNX1, DOK1, DOK2, TYROBP, SPARCL1, RIN3, S100A9, RIN2, PDE9A, CARD11, SKAP2, NSMAF, RRAD, C5AR1, STK4, RASAL3, IQGAP3, ABR, IRAK1, INPP5D, LPXN, SFN, PAG1, S100A11, LYN, STARD13, HLA-DRB4, NEK6, ARHGAP26, MCC, ARHG…	1308	1161	16792	1.39326	0.346191	0.00904079	0.00890401
KEGG_PATHWAY	hsa04110:Cell cycle	20	1.3986	0.0133558	TGFB2, TGFB1, CDKN2C, MCM7, CCNH, CDK7, STAG2, CCND1, CDK4, CDC27, MCM3, MCM4, EP300, ANAPC4, ANAPC5, MCM5, ATM, SFN, MCM6, MCM2	615	124	6879	1.80409	0.970084	0.0726221	0.0592663		GOTERM_BP_DIRECT	GO:0030890~positive regulation of B cell proliferation	12	0.839161	0.000133055	SASH3, CD74, CD40, PTPRC, TFRC, BCL2, NFATC2, CD38, NCKAP1L, MIF, CARD11, ADA	1308	39	16792	3.95013	0.415217	0.0111767	0.0110076
KEGG_PATHWAY	hsa04922:Glucagon signaling pathway	17	1.18881	0.0137296	PGAM1, SLC2A1, PHKA1, PHKB, PYGM, ITPR3, PYGL, PHKA2, GYS2, GYS1, LDHA, PKM, PLCB4, EP300, PLCB1, PLCB2, LDHAL6B	615	99	6879	1.92072	0.972901	0.0731311	0.0596817		GOTERM_BP_DIRECT	GO:0032760~positive regulation of tumor necrosis factor production	13	0.909091	0.000189471	SASH3, SPON2, FCER1G, RIPK2, CARD9, CYBA, HLA-E, PYCARD, CD14, CD36, ARHGEF2, TLR3, TLR2	1308	47	16792	3.55091	0.534209	0.0155908	0.0153549
KEGG_PATHWAY	hsa04151:PI3K-Akt signaling pathway	44	3.07692	0.0143357	FLT1, LAMA4, FLT4, LAMA3, ITGA2B, PIK3CD, FOXO3, THBS2, THBS1, EGFR, THBS3, GYS2, GYS1, CCND1, KDR, ITGB8, JAK1, ANGPT2, SYK, VWF, ITGA4, HGF, LAMB4, RPS6, FN1, COL1A1, COL3A1, COL2A1, COL1A2, COL5A1, RPS6KB1, CDK4, COL6A2, COL5A3, COL5A2, COL6A1, ITGA11, BCL2, COL6A3, PKN1, ITGA5, SOS1, EPHA2, TLR2	615	345	6879	1.42654	0.976918	0.0748324	0.0610701		GOTERM_BP_DIRECT	GO:0042493~response to drug	43	3.00699	0.000196802	HDAC5, NNMT, MCM7, SLC1A3, THBS1, ENO3, ICAM1, LDHA, LGALS1, CCND1, CASP3, CD38, CA9, FYN, NCKAP1L, B2M, FZD1, ABCA1, LYN, TGFB2, ABCC1, TGFB1, PARP4, ANXA1, STAT1, ARG1, CARD9, CYBB, NFATC2, CYBA, SOD2, CDK9, COL1A1, ADAM17, NPC1, LOX, RPS6KB1, LCK, CDK4, BCL2, PLIN2, PAM, ADA	1308	304	16792	1.81589	0.547779	0.0158701	0.01563
KEGG_PATHWAY	hsa05322:Systemic lupus erythematosus	21	1.46853	0.0149062	C1QB, C1QA, HLA-DRB5, CD40, HLA-DRB4, C1R, HLA-DMA, FCGR2A, HLA-DMB, HLA-DPB1, HLA-DRA, CTSG, FCGR1A, HLA-DOA, HLA-DRB3, TRIM21, ELANE, HLA-DQA1, HLA-DPA1, C1QC, HLA-DQB1	615	134	6879	1.75293	0.980155	0.0762846	0.0622553		GOTERM_BP_DIRECT	GO:0006909~phagocytosis	13	0.909091	0.000234938	ANXA1, CD93, ITGB2, ICAM3, ITGAL, CORO1A, UNC13D, AXL, ELMO1, PECAM1, CD14, ELANE, CDC42SE2	1308	48	16792	3.47694	0.612244	0.0185739	0.0182929
KEGG_PATHWAY	hsa04071:Sphingolipid signaling pathway	19	1.32867	0.0193171	ABCC1, FCER1G, SGMS1, PRKCB, TRADD, PIK3CD, TRAF2, MAPK13, PLD2, PLCB4, S1PR1, BCL2, RAC2, FYN, DEGS1, PLCB1, PLCB2, NSMAF, MAP3K5	615	120	6879	1.77102	0.993849	0.0955209	0.0779539		GOTERM_BP_DIRECT	GO:0050766~positive regulation of phagocytosis	10	0.699301	0.00024443	PYCARD, ABR, CAMK1D, FCER1G, LMAN2, RAB27A, PTX3, CYBA, AZU1, DOCK2	1308	29	16792	4.42687	0.626808	0.0189527	0.018666
KEGG_PATHWAY	hsa05134:Legionellosis	11	0.769231	0.0195265	PYCARD, ITGAM, CASP8, APAF1, CASP3, ITGB2, CASP1, CD14, NAIP, NFKB2, TLR2	615	54	6879	2.2785	0.994182	0.0955209	0.0779539		GOTERM_BP_DIRECT	GO:0051056~regulation of small GTPase mediated signal transduction	24	1.67832	0.000257616	ARHGAP9, STARD13, TRIO, RHOG, ARHGAP29, MYO9B, ARAP1, SIPA1L2, ARHGAP26, GMIP, ARHGAP25, VAV1, ARHGAP4, AKAP13, SYDE1, ABR, ARHGAP30, MCF2L, ARHGDIB, RAC2, ARHGEF2, SOS1, SIPA1, ARHGEF6	1308	134	16792	2.29933	0.646135	0.0195982	0.0193017
KEGG_PATHWAY	hsa04015:Rap1 signaling pathway	29	2.02797	0.019763	DOCK4, FLT1, ITGAM, FLT4, ITGA2B, ITGB2, PIK3CD, SIPA1L2, ITGAL, THBS1, EGFR, FYB, KDR, RAC2, VASP, ANGPT2, PRKCB, HGF, MAPK13, APBB1IP, PLCB4, RAPGEF1, RAPGEF2, PRKD2, LCP2, PLCB1, PLCB2, SIPA1, EPHA2	615	210	6879	1.54465	0.994537	0.0955209	0.0779539		GOTERM_BP_DIRECT	GO:0042130~negative regulation of T cell proliferation	11	0.769231	0.000391734	HLA-DRB5, TGFB1, HLA-DRB4, GPNMB, PTPN6, LILRB1, PDE5A, VSIG4, HLA-G, IDO1, CD276	1308	37	16792	3.81668	0.793979	0.0292494	0.0288069
KEGG_PATHWAY	hsa05143:African trypanosomiasis	8	0.559441	0.0239607	PLCB4, VCAM1, PRKCB, LAMA4, PLCB1, PLCB2, IDO1, ICAM1	615	33	6879	2.7116	0.998218	0.113704	0.0927932		GOTERM_BP_DIRECT	GO:0042273~ribosomal large subunit biogenesis	9	0.629371	0.000429197	EBNA1BP2, NIP7, WDR74, RRS1, SDAD1, NOC2L, NLE1, RPL7, WDR55	1308	25	16792	4.62165	0.822874	0.03036	0.0299007
KEGG_PATHWAY	hsa05203:Viral carcinogenesis	28	1.95804	0.0251718	HDAC5, HDAC3, TRADD, GTF2B, HPN, PIK3CD, RBPJ, CASP8, CCND1, CASP3, EP300, JAK1, LYN, SYK, HLA-B, HLA-C, TRAF2, HLA-A, HLA-F, HLA-G, NFKB2, HLA-E, PKM, SNW1, CDK4, MAPKAPK2, REL, IRF9	615	205	6879	1.52776	0.998711	0.117318	0.0957426		GOTERM_BP_DIRECT	GO:0032735~positive regulation of interleukin-12 production	9	0.629371	0.000429197	CD40, RIPK2, IRF5, CD36, PLCB1, HLA-G, TLR3, IDO1, TLR2	1308	25	16792	4.62165	0.822874	0.03036	0.0299007
KEGG_PATHWAY	hsa00240:Pyrimidine metabolism	16	1.11888	0.0335204	CDA, RRM1, ENTPD1, CANT1, CAD, DCK, TYMP, POLR1A, POLR1B, POLD1, POLD2, CMPK2, POLR1E, POLR2G, UPP1, DCTPP1	615	101	6879	1.77194	0.999863	0.151472	0.123615		GOTERM_BP_DIRECT	GO:0007159~leukocyte cell-cell adhesion	9	0.629371	0.000429197	VCAM1, SYK, ITGA4, CD209, ITGB2, ITGA5, ITGAL, ICAM1, FERMT3	1308	25	16792	4.62165	0.822874	0.03036	0.0299007
KEGG_PATHWAY	hsa04115:p53 signaling pathway	12	0.839161	0.0336603	STEAP3, CASP8, CCND1, APAF1, CDK4, CASP3, IGFBP3, SERPINE1, ATM, SFN, THBS1, DDB2	615	67	6879	2.00335	0.999869	0.151472	0.123615		GOTERM_BP_DIRECT	GO:0032755~positive regulation of interleukin-6 production	12	0.839161	0.00052281	PYCARD, SPON2, FCER1G, DDX58, RIPK2, CARD9, CYBA, CD36, ARHGEF2, TLR3, MAPK13, TLR2	1308	45	16792	3.42345	0.878583	0.0363443	0.0357945
KEGG_PATHWAY	hsa05142:Chagas disease (American trypanosomiasis)	16	1.11888	0.0420288	C1QB, C1QA, TGFB2, TGFB1, SERPINE1, PIK3CD, IRAK4, CD3E, MAPK13, CASP8, PLCB4, IRAK1, PLCB1, PLCB2, C1QC, TLR2	615	104	6879	1.72083	0.999986	0.185153	0.151102		GOTERM_BP_DIRECT	GO:0008631~intrinsic apoptotic signaling pathway in response to oxidative stress	7	0.48951	0.000595378	BCL2, ARL6IP5, CYP1B1, SOD2, PML, MAP3K5, PDK1	1308	15	16792	5.99103	0.909398	0.0406876	0.040072
KEGG_PATHWAY	hsa05100:Bacterial invasion of epithelial cells	13	0.909091	0.042564	CAV2, ARPC1B, CAV1, RHOG, WAS, FN1, PIK3CD, CBLB, CBL, ELMO1, ELMO2, HCLS1, ITGA5	615	78	6879	1.86423	0.999988	0.185153	0.151102		GOTERM_BP_DIRECT	GO:0042730~fibrinolysis	8	0.559441	0.000748062	FGB, FGA, ANXA2, SERPINF2, FGG, SERPINE1, PLG, F2	1308	21	16792	4.89064	0.951068	0.0502698	0.0495092
KEGG_PATHWAY	hsa05160:Hepatitis C	19	1.32867	0.0479702	SCARB1, RNASEL, DDX58, STAT1, TRADD, STAT2, PIK3CD, TRAF2, TYK2, EIF2AK4, EGFR, MAPK13, OAS1, OAS2, OAS3, SOS1, IRF9, TLR3, JAK1	615	133	6879	1.59791	0.999997	0.20525	0.167503		GOTERM_BP_DIRECT	GO:0035987~endodermal cell differentiation	9	0.629371	0.00076585	MMP14, ITGA4, LAMA3, ITGB2, COL6A1, FN1, COL8A1, ITGA5, MMP9	1308	27	16792	4.27931	0.954457	0.0506214	0.0498555
KEGG_PATHWAY	hsa05131:Shigellosis	11	0.769231	0.0557214	DIAPH1, RIPK2, ARPC1B, ELMO1, RHOG, WAS, HCLS1, ELMO2, ITGA5, CD44, MAPK13	615	64	6879	1.92248	1	0.230846	0.188391		GOTERM_BP_DIRECT	GO:0016477~cell migration	27	1.88811	0.000815547	CD63, FLT1, THBS1, PPP1R9B, PSTPIP2, S1PR1, CSK, FYN, JAK1, CTHRC1, TGFB2, TGFB1, NDE1, NFATC2, TYK2, PARP9, DGKZ, COL5A1, RPS6KB1, FAT1, FSCN1, ELMO1, ELMO2, ADAM9, CSPG4, LCP1, EPHA2	1308	172	16792	2.01525	0.962732	0.0530368	0.0522345
KEGG_PATHWAY	hsa05230:Central carbon metabolism in cancer	11	0.769231	0.0557214	SLC7A5, HK3, PKM, PGAM1, SLC2A1, PIK3CD, SLC16A3, EGFR, HK2, PFKP, PDK1	615	64	6879	1.92248	1	0.230846	0.188391		GOTERM_BP_DIRECT	GO:0050690~regulation of defense response to virus by virus	9	0.629371	0.000999797	HCK, CD4, LCK, ELMO1, AP1S2, FYN, HLA-A, DOCK2, B2M	1308	28	16792	4.12647	0.982282	0.063987	0.0630189
KEGG_PATHWAY	hsa00051:Fructose and mannose metabolism	7	0.48951	0.0605323	HK3, AKR1B10, TPI1, ALDOC, ALDOA, HK2, PFKP	615	32	6879	2.4468	1	0.246858	0.201459		GOTERM_BP_DIRECT	GO:0002230~positive regulation of defense response to virus by host	8	0.559441	0.00102405	PYCARD, APOBEC3F, APOBEC3G, DDX58, LILRB1, EIF2AK4, TMEM173, PML	1308	22	16792	4.66833	0.983935	0.0643358	0.0633625
KEGG_PATHWAY	hsa03410:Base excision repair	7	0.48951	0.0686593	FEN1, PARP4, LIG1, NTHL1, MPG, POLD1, POLD2	615	33	6879	2.37265	1	0.275693	0.224991		GOTERM_BP_DIRECT	GO:0030335~positive regulation of cell migration	28	1.95804	0.00103716	SEMA5B, FLT1, TNFAIP6, ATP8A1, PIK3CD, AIF1, CORO1A, THBS1, EGFR, GPNMB, KDR, S1PR1, LYN, TGFB1, MCAM, HGF, SEMA4B, COL1A1, DIAPH1, FER, ADAM17, MMP14, MYADM, FGFR1OP, CDH13, ITGA5, CBLL1, FERMT3	1308	184	16792	1.9536	0.984763	0.0643358	0.0633625
KEGG_PATHWAY	hsa05014:Amyotrophic lateral sclerosis (ALS)	9	0.629371	0.0732391	DAXX, APAF1, CASP3, CASP1, DERL1, BCL2, NEFL, MAPK13, MAP3K5	615	50	6879	2.01337	1	0.289627	0.236362		GOTERM_BP_DIRECT	GO:0048514~blood vessel morphogenesis	7	0.48951	0.00128573	FLT1, SYK, RASA1, FLT4, SERPINF2, CYP1B1, SOS1	1308	17	16792	5.2862	0.994414	0.0763444	0.0751894
KEGG_PATHWAY	hsa01200:Carbon metabolism	16	1.11888	0.0765109	GPI, SDS, TPI1, PGAM1, ENO1, ENO2, ENO3, HK2, HK3, PKM, ME1, PGK1, ALDOC, PGK2, ALDOA, PFKP	615	113	6879	1.58377	1	0.29805	0.243236		GOTERM_BP_DIRECT	GO:0043542~endothelial cell migration	9	0.629371	0.00128756	STARD13, PTP4A3, PLXND1, STAT1, ITGB2, PECAM1, CDH13, CYP1B1, LOXL2	1308	29	16792	3.98418	0.994454	0.0763444	0.0751894
KEGG_PATHWAY	hsa04144:Endocytosis	29	2.02797	0.0876246	TFRC, WIPF1, ARPC1B, WAS, CBLB, ARRB2, CBL, EGFR, PLD2, RAB11FIP1, CYTH4, CYTH1, SH3GLB1, CAV2, CAV1, HLA-B, HLA-C, VPS37A, HLA-A, ARAP1, ARFGAP3, HLA-F, HLA-G, PML, HLA-E, EHD2, ACAP1, RAB31, SMAP2	615	241	6879	1.34596	1	0.336324	0.274471		GOTERM_BP_DIRECT	GO:0042113~B cell activation	9	0.629371	0.00128756	BST2, HDAC5, ZAP70, CD40, CASP8, PRKCB, BTK, PIK3CD, SKAP2	1308	29	16792	3.98418	0.994454	0.0763444	0.0751894
KEGG_PATHWAY	hsa02010:ABC transporters	8	0.559441	0.0927206	ABCA1, ABCC3, ABCC1, ABCB6, TAP2, TAP1, ABCD1, ABCG1	615	44	6879	2.0337	1	0.350726	0.286224		GOTERM_BP_DIRECT	GO:0007229~integrin-mediated signaling pathway	18	1.25874	0.00155861	ITGAM, FCER1G, SYK, ITGA4, ITGB2, ITGA2B, PLEK, ITGAL, VAV1, HCK, COL3A1, TYROBP, ITGA11, ITGAX, ITGB8, ADAM9, ITGA5, FERMT3	1308	99	16792	2.33417	0.998144	0.0910771	0.0896992
KEGG_PATHWAY	hsa04210:Apoptosis	10	0.699301	0.0975528	CASP8, APAF1, CASP10, CASP3, TRADD, BCL2, TNFSF10, PIK3CD, TRAF2, ATM	615	62	6879	1.80409	1	0.363733	0.296839		GOTERM_BP_DIRECT	GO:0030217~T cell differentiation	9	0.629371	0.00163748	PREX1, ZAP70, CD4, PTPRC, LCK, SP3, PIK3CD, VAV1, PTPN2	1308	30	16792	3.85138	0.99865	0.0943188	0.0928919
														GOTERM_BP_DIRECT	GO:0002283~neutrophil activation involved in immune response	4	0.27972	0.00177253	ZAP70, TYROBP, FCER1G, SYK	1308	4	16792	12.8379	0.999218	0.10066	0.099137
														GOTERM_BP_DIRECT	GO:0019886~antigen processing and presentation of exogenous peptide antigen via MHC class II	17	1.18881	0.0018452	CD74, HLA-DRB5, HLA-DRB4, FCER1G, HLA-DMA, HLA-DMB, KIF2A, CANX, AP1S2, HLA-DPB1, HLA-DRA, HLA-DOA, SEC24D, HLA-DRB3, HLA-DQA1, HLA-DPA1, HLA-DQB1	1308	92	16792	2.37222	0.999417	0.103331	0.101768
														GOTERM_BP_DIRECT	GO:0001934~positive regulation of protein phosphorylation	21	1.46853	0.00189248	FZD1, DAXX, CD40, TGFB1, HDAC3, ANXA2, FLT4, LRRK2, ADIPOQ, FAM129A, IGF2, F2, STK4, AIF1, MMP9, EGFR, ADAM17, CCND1, GPNMB, KDR, SQSTM1	1308	127	16792	2.12281	0.999518	0.104527	0.102946
														GOTERM_BP_DIRECT	GO:0043304~regulation of mast cell degranulation	5	0.34965	0.00198182	LYN, FER, FES, RAC2, UNC13D	1308	8	16792	8.0237	0.999664	0.107982	0.106349
														GOTERM_BP_DIRECT	GO:0009615~response to virus	19	1.32867	0.00202051	IFITM3, IFITM1, DDX58, MX2, MX1, IFI44, HSPB1, LILRB1, ENO1, IFIT3, IFIT2, OASL, IFIH1, BST2, ISG20, OAS1, OAS2, OAS3, TRIM22	1308	110	16792	2.21746	0.999713	0.108623	0.106979
														GOTERM_BP_DIRECT	GO:0033630~positive regulation of cell adhesion mediated by integrin	6	0.41958	0.00214731	ZAP70, TGFB2, SYK, ADAM9, PTPN6, NCKAP1L	1308	13	16792	5.92519	0.999828	0.113514	0.111797
														GOTERM_BP_DIRECT	GO:0000082~G1/S transition of mitotic cell cycle	18	1.25874	0.00217311	CDKN2C, MCM7, CCNH, RPS6, IQGAP3, CDK7, CCND1, RPS6KB1, CDK4, PPAT, MCM3, MCM4, RCC1, MCM5, MCM6, BCAT1, CRLF3, MCM2	1308	102	16792	2.26552	0.999845	0.113514	0.111797
														GOTERM_BP_DIRECT	GO:0007596~blood coagulation	27	1.88811	0.00219595	DOCK8, WAS, F13A1, PLG, C4BPB, DOCK11, FYN, CD36, FGB, VKORC1, LYN, FGA, ENTPD1, FCER1G, VWF, FGG, ANXA5, DTNBP1, RAB27A, HPS5, F2, F5, COL1A1, EHD2, COL1A2, MMRN1, RCOR1	1308	184	16792	1.88383	0.999859	0.113514	0.111797
														GOTERM_BP_DIRECT	GO:0032092~positive regulation of protein binding	13	0.909091	0.00229602	PLXND1, HFE, CAV1, LRRK2, DERL1, STK4, TMEM173, ADD2, EP300, RAPGEF2, B2M, CTHRC1, MEN1	1308	61	16792	2.73595	0.999906	0.117184	0.115411
														GOTERM_BP_DIRECT	GO:0034612~response to tumor necrosis factor	8	0.559441	0.00234842	NUB1, CASP8, RPS6KB1, YTHDC2, CASP3, ADIPOQ, ADAM9, CD14	1308	25	16792	4.10813	0.999924	0.11836	0.11657
														GOTERM_BP_DIRECT	GO:0048260~positive regulation of receptor-mediated endocytosis	7	0.48951	0.00246284	SYNJ1, ANXA2, HFE, SERPINE1, CBL, B2M, BICD1	1308	19	16792	4.72976	0.999952	0.122595	0.12074
														GOTERM_BP_DIRECT	GO:1900026~positive regulation of substrate adhesion-dependent cell spreading	9	0.629371	0.00256024	FGB, FGA, DOCK5, PREX1, FGG, MYADM, OLFM4, UNC13D, S100A10	1308	32	16792	3.61067	0.999968	0.125889	0.123984
														GOTERM_BP_DIRECT	GO:0008360~regulation of cell shape	22	1.53846	0.00272348	ANXA1, WIPF1, ITGB2, HPN, FN1, VRK2, ARAP1, F2, CORO1A, PALM2-AKAP2, SYNE3, ICAM1, DIAPH1, HCK, FMNL1, CFDP1, FES, RASA1, KDR, FYN, ALDOA, CDC42SE2	1308	140	16792	2.01739	0.999983	0.132302	0.1303
														GOTERM_BP_DIRECT	GO:0031100~organ regeneration	11	0.769231	0.00285722	PTPRU, PKM, NNMT, ANGPT2, CDK4, AXL, HGF, PPAT, CAD, C5AR1, LCP1	1308	47	16792	3.00462	0.99999	0.135533	0.133483
														GOTERM_BP_DIRECT	GO:0042110~T cell activation	11	0.769231	0.00285722	ZAP70, CASP8, CD8A, WAS, PIK3CD, CD48, FYN, CD3E, ADA, NCK1, CD276	1308	47	16792	3.00462	0.99999	0.135533	0.133483
														GOTERM_BP_DIRECT	GO:0032743~positive regulation of interleukin-2 production	6	0.41958	0.00312785	SASH3, ANXA1, RIPK2, TRAF2, PRKD2, RUNX1	1308	14	16792	5.50197	0.999997	0.141702	0.139558
														GOTERM_BP_DIRECT	GO:0042554~superoxide anion generation	6	0.41958	0.00312785	NCF1, NCF2, NOX3, CYBB, CYBA, SOD2	1308	14	16792	5.50197	0.999997	0.141702	0.139558
														GOTERM_BP_DIRECT	GO:0045579~positive regulation of B cell differentiation	6	0.41958	0.00312785	ZAP70, MMP14, SYK, INPP5D, BTK, NCKAP1L	1308	14	16792	5.50197	0.999997	0.141702	0.139558
														GOTERM_BP_DIRECT	GO:0030889~negative regulation of B cell proliferation	6	0.41958	0.00312785	LYN, CD300A, INPP5D, ATM, MNDA, PKN1	1308	14	16792	5.50197	0.999997	0.141702	0.139558
														GOTERM_BP_DIRECT	GO:0006801~superoxide metabolic process	7	0.48951	0.00328933	PREX1, NCF1, NCF2, SH3PXD2B, CYBB, CYBA, SOD2	1308	20	16792	4.49327	0.999998	0.143617	0.141445
														GOTERM_BP_DIRECT	GO:0050850~positive regulation of calcium-mediated signaling	7	0.48951	0.00328933	ZAP70, CD4, SYK, CD8A, CDH13, CD3E, ADA	1308	20	16792	4.49327	0.999998	0.143617	0.141445
														GOTERM_BP_DIRECT	GO:0071404~cellular response to low-density lipoprotein particle stimulus	5	0.34965	0.00334822	FCER1G, NPC1, SYK, ITGB2, CD36	1308	9	16792	7.13218	0.999999	0.143617	0.141445
														GOTERM_BP_DIRECT	GO:0000463~maturation of LSU-rRNA from tricistronic rRNA transcript (SSU-rRNA, 5.8S rRNA, LSU-rRNA)	5	0.34965	0.00334822	RPL7L1, RPF2, GTPBP4, RPL7, FTSJ3	1308	9	16792	7.13218	0.999999	0.143617	0.141445
														GOTERM_BP_DIRECT	GO:0035456~response to interferon-beta	5	0.34965	0.00334822	IFITM3, BST2, IFITM1, PLSCR1, STAT1	1308	9	16792	7.13218	0.999999	0.143617	0.141445
														GOTERM_BP_DIRECT	GO:0007015~actin filament organization	14	0.979021	0.00340533	WAS, CORO1A, PALM2-AKAP2, PPP1R9B, DIAPH2, FSCN1, FAT1, BCL2, RAC2, EVL, ARHGEF2, ALDOA, TMSB10, NCK1	1308	72	16792	2.49626	0.999999	0.144529	0.142343
														GOTERM_BP_DIRECT	GO:0030574~collagen catabolic process	13	0.909091	0.00348912	MMP9, COL1A1, COL3A1, MMP14, COL2A1, COL1A2, COL5A1, COL6A2, COL5A3, COL5A2, COL6A1, COL6A3, COL8A1	1308	64	16792	2.6077	0.999999	0.146543	0.144326
														GOTERM_BP_DIRECT	GO:0006461~protein complex assembly	19	1.32867	0.00366189	FGA, CD74, CD40, KMT2A, WIPF1, HFE, SLC2A1, WAS, TRAF2, CAPG, IL1RAP, CD3E, PML, TAPBP, ADD2, LPXN, NCKAP1L, ZNF148, SKAP2	1308	116	16792	2.10276	1	0.152214	0.149911
														GOTERM_BP_DIRECT	GO:0007507~heart development	26	1.81818	0.00415359	NRP2, SPARC, CALCRL, SMG9, HSPB11, AKAP13, ACAN, GYS1, EDNRA, ADAP2, ERBB3, RPS6KA2, SH3PXD2B, SMYD2, EP300, TGFB2, TGFB1, MBD1, CAD, MICAL2, SOD2, JMJD6, COL3A1, LOX, ATM, PAM	1308	183	16792	1.82397	1	0.168306	0.165759
														GOTERM_BP_DIRECT	GO:0002503~peptide antigen assembly with MHC class II protein complex	4	0.27972	0.00417425	HLA-DMA, HLA-DMB, HLA-DRB4, HLA-DRA	1308	5	16792	10.2703	1	0.168306	0.165759
														GOTERM_BP_DIRECT	GO:0042270~protection from natural killer cell mediated cytotoxicity	4	0.27972	0.00417425	HLA-B, SERPINB9, HLA-A, HLA-E	1308	5	16792	10.2703	1	0.168306	0.165759
														GOTERM_BP_DIRECT	GO:0000470~maturation of LSU-rRNA	6	0.41958	0.00439409	RSL1D1, NSA2, TEX10, MAK16, NOP2, RRP15	1308	15	16792	5.13517	1	0.175416	0.172762
														GOTERM_BP_DIRECT	GO:2000352~negative regulation of endothelial cell apoptotic process	8	0.559441	0.00471056	FGB, FGA, MAPK7, FGG, SERPINE1, KDR, ANGPTL4, ICAM1	1308	28	16792	3.66798	1	0.186205	0.183388
														GOTERM_BP_DIRECT	GO:0031623~receptor internalization	10	0.699301	0.00512872	RAB31, CALCRL, FCER1G, SYK, TFRC, CAV1, ITGB2, LILRB1, CD36, ARRB2	1308	43	16792	2.98556	1	0.200767	0.19773
														GOTERM_BP_DIRECT	GO:0051918~negative regulation of fibrinolysis	5	0.34965	0.0052387	SERPINF2, SERPINE1, PLG, F2, THBS1	1308	10	16792	6.41896	1	0.203101	0.200028
														GOTERM_BP_DIRECT	GO:0007264~small GTPase mediated signal transduction	32	2.23776	0.00529929	DOCK5, DOCK4, RGS19, RRAD, RAB3D, DOCK8, LRRK2, PLD2, DOCK10, ABR, DOCK11, RAB24, RAC2, HMOX1, RAB6B, RHOG, RAB27A, RAB27B, VAV1, RAB33B, RAB32, ARHGAP30, RAB31, RAB36, RAPGEF1, RAPGEF2, RAB38, DOCK2, RGL1, SOS1, RGL2, RIN2	1308	246	16792	1.66997	1	0.203493	0.200414
														GOTERM_BP_DIRECT	GO:0042254~ribosome biogenesis	9	0.629371	0.00558115	RCL1, GNL3L, NVL, RPL34, TSR1, URB2, GNL2, AATF, GNL3	1308	36	16792	3.20948	1	0.212294	0.209082
														GOTERM_BP_DIRECT	GO:0042149~cellular response to glucose starvation	8	0.559441	0.00579969	SH3GLB1, MYBBP1A, IFI16, SLC2A1, BCL2, ASNS, UPP1, RRP8	1308	29	16792	3.5415	1	0.216832	0.213551
														GOTERM_BP_DIRECT	GO:0008203~cholesterol metabolic process	13	0.909091	0.005808	ABCA1, STARD3, OSBPL5, PON1, APOBR, VLDLR, CLN6, NPC1, SOAT1, APOC1, APOL1, ABCG1, APOL2	1308	68	16792	2.45431	1	0.216832	0.213551
														GOTERM_BP_DIRECT	GO:0006094~gluconeogenesis	10	0.699301	0.00601192	GPI, SDS, TPI1, PGAM1, PGK1, ALDOC, ENO1, ALDOA, ENO2, ENO3	1308	44	16792	2.91771	1	0.221265	0.217918
														GOTERM_BP_DIRECT	GO:0051289~protein homotetramerization	12	0.839161	0.0060365	VASP, CDA, GBP5, CRTC3, PPAT, HM13, EVL, ALDOA, SAMHD1, SOD2, DCTPP1, THG1L	1308	60	16792	2.56758	1	0.221265	0.217918
														GOTERM_BP_DIRECT	GO:0071222~cellular response to lipopolysaccharide	18	1.25874	0.00639755	ABCA1, SPON2, HDAC5, CD40, SGMS1, ARG1, CD180, SERPINE1, LILRB1, ICAM1, PYCARD, AXL, CMPK2, ADAM9, CD14, CD36, CACTIN, B2M	1308	113	16792	2.04498	1	0.232387	0.228871
														GOTERM_BP_DIRECT	GO:0055114~oxidation-reduction process	64	4.47552	0.00677339	VKORC1L1, STEAP3, NCF1, NCF2, NCF4, COX4I2, PLOD3, CPOX, PLOD2, PLOD1, EPX, MPO, LOXL2, IL4I1, ALKBH4, AIFM2, FTH1, SH3PXD2B, STAB1, ME1, CYP1B1, QSOX1, HIF1AN, LBR, VKORC1, KDM2A, GPX8, CYBB, CYBA, KCNAB2, PDIA5, JMJD6, LOX, PXDN, IDO1, NDUFA4L2, HSD17B7, HSD17B11, PTGS1, LDHA, DHRSX, MTHFD1L, ALOX5, CYP2J2, HSD3B7, RRM1, VCAM1, MICAL3, MICAL2, PYCR1, DHCR24, SOD2, CP, AKR1B10, P4HA1, P4HA2, IMP…	1308	592	16792	1.38788	1	0.243842	0.240153
														GOTERM_BP_DIRECT	GO:0098609~cell-cell adhesion	34	2.37762	0.00690188	NOTCH3, TXNDC9, TES, AHNAK, RPL34, CAPG, ENO1, CBL, NDRG1, LDHA, PPME1, PPP1R13L, EFHD2, TNKS1BP1, SFN, MB21D2, S100A11, SH3GLB1, NOP56, VASP, ANXA2, STAT1, RPS26, RSL1D1, TMEM2, PKM, FMNL2, FSCN1, ELMO2, PLIN3, ALDOA, PFKP, PLEC, EPHA2	1308	271	16792	1.61066	1	0.246269	0.242543
														GOTERM_BP_DIRECT	GO:0035924~cellular response to vascular endothelial growth factor stimulus	7	0.48951	0.00700559	FLT1, VCAM1, FLT4, MAPKAPK2, KDR, HSPB1, PRKD2	1308	23	16792	3.90719	1	0.247777	0.244028
														GOTERM_BP_DIRECT	GO:0046777~protein autophosphorylation	24	1.67832	0.00751569	LYN, FLT1, SYK, FLT4, LRRK2, NEK6, CAD, STK39, VRK2, EIF2AK4, STK4, EGFR, STK10, HCK, FER, IRAK1, FES, WNK1, STK17B, MAPKAPK2, KDR, CSK, PRKD2, ATM	1308	172	16792	1.79134	1	0.257857	0.253956
														GOTERM_BP_DIRECT	GO:0045766~positive regulation of angiogenesis	18	1.25874	0.00762373	ECM1, FLT1, ANGPT2, PRKCB, HGF, ITGB2, C5AR1, SERPINE1, CYBB, HSPB1, THBS1, RUNX1, KDR, CYP1B1, HMOX1, PRKD2, ANGPTL4, SASH1	1308	115	16792	2.00941	1	0.257857	0.253956
														GOTERM_BP_DIRECT	GO:0061099~negative regulation of protein tyrosine kinase activity	5	0.34965	0.0077297	SH3BP5L, CAV1, MVP, FGFR1OP, PTPN2	1308	11	16792	5.83542	1	0.257857	0.253956
														GOTERM_BP_DIRECT	GO:0051279~regulation of release of sequestered calcium ion into cytosol	5	0.34965	0.0077297	LYN, DIAPH1, PTPN6, CYBA, CORO1A	1308	11	16792	5.83542	1	0.257857	0.253956
														GOTERM_BP_DIRECT	GO:0042535~positive regulation of tumor necrosis factor biosynthetic process	5	0.34965	0.0077297	MAPKAPK2, CYBB, HSPB1, AZU1, THBS1	1308	11	16792	5.83542	1	0.257857	0.253956
														GOTERM_BP_DIRECT	GO:0006396~RNA processing	16	1.11888	0.00783032	RNGTT, SFSWAP, CELF2, YTHDC2, DDX54, TRMT2A, ADARB1, WBP11, BICD1, RCL1, EXOSC9, DHX37, MPHOSPH10, CCNL1, RBM5, RBMS2	1308	97	16792	2.1176	1	0.257857	0.253956
														GOTERM_BP_DIRECT	GO:0034134~toll-like receptor 2 signaling pathway	4	0.27972	0.00786617	IRAK1, RIPK2, LGALS9, TLR2	1308	6	16792	8.55861	1	0.257857	0.253956
														GOTERM_BP_DIRECT	GO:0010742~macrophage derived foam cell differentiation	4	0.27972	0.00786617	TGFB1, SOAT1, STAT1, EP300	1308	6	16792	8.55861	1	0.257857	0.253956
														GOTERM_BP_DIRECT	GO:0032964~collagen biosynthetic process	4	0.27972	0.00786617	COL1A1, COL5A1, ARG1, SERPINH1	1308	6	16792	8.55861	1	0.257857	0.253956
														GOTERM_BP_DIRECT	GO:0097190~apoptotic signaling pathway	13	0.909091	0.00824045	DIDO1, CD40, APAF1, CAV1, CD3E, CASP8, CASP10, CASP3, BTK, CD38, CD14, TLR3, MAP3K5	1308	71	16792	2.35061	1	0.267948	0.263894
														GOTERM_BP_DIRECT	GO:0070374~positive regulation of ERK1 and ERK2 cascade	24	1.67832	0.00920873	FGB, FGA, CD74, TGFB1, RIPK2, FLT4, SERPINF2, C5AR1, FGG, ARRB2, MIF, EGFR, ICAM1, PYCARD, GPNMB, ST5, KDR, PRKCDBP, RAPGEF2, PRKD2, CD36, LGALS9, CD44, NELFE	1308	175	16792	1.76063	1	0.297037	0.292543
														GOTERM_BP_DIRECT	GO:0035023~regulation of Rho protein signal transduction	14	0.979021	0.00943391	ARHGEF10, TRIO, ARHGEF37, MYO9B, VAV1, PREX1, AKAP13, ABR, MCF2L, ARHGDIB, ARHGEF1, ARHGEF2, SOS1, ARHGEF6	1308	81	16792	2.2189	1	0.301885	0.297318
														GOTERM_BP_DIRECT	GO:0045907~positive regulation of vasoconstriction	8	0.559441	0.0101978	FGB, FGA, CAV1, TBXAS1, FGG, CD38, EGFR, ICAM1	1308	32	16792	3.20948	1	0.319713	0.314876
														GOTERM_BP_DIRECT	GO:0031663~lipopolysaccharide-mediated signaling pathway	8	0.559441	0.0101978	LYN, SCARB1, HCK, TGFB1, IRAK1, RIPK2, CD14, TLR2	1308	32	16792	3.20948	1	0.319713	0.314876
														GOTERM_BP_DIRECT	GO:0034142~toll-like receptor 4 signaling pathway	6	0.41958	0.0103082	ITGAM, IRAK1, RIPK2, ITGB2, CD14, LGALS9	1308	18	16792	4.27931	1	0.319713	0.314876
														GOTERM_BP_DIRECT	GO:0050870~positive regulation of T cell activation	6	0.41958	0.0103082	PYCARD, CCDC88B, LCK, HLA-DPB1, TRAF2, HLA-DPA1	1308	18	16792	4.27931	1	0.319713	0.314876
														GOTERM_BP_DIRECT	GO:0007173~epidermal growth factor receptor signaling pathway	11	0.769231	0.0104103	ADAM17, TGFB1, EFEMP1, CAMLG, FES, CBLB, CSK, CBL, SOS1, PAG1, EGFR	1308	56	16792	2.52173	1	0.320414	0.315566
														GOTERM_BP_DIRECT	GO:0008285~negative regulation of cell proliferation	45	3.14685	0.0106824	PTPRU, IFITM1, TES, KMT2A, PLG, ADARB1, STK4, RBPJ, NDRG1, IFIT3, GPNMB, TMEM127, RPS6KA2, FTH1, SMYD2, CYP1B1, QSOX1, UTP20, CSK, LZTS2, TP53I11, RBM5, S100A11, MEN1, LYN, TGFB2, TGFB1, CDKN2C, WARS, IGFBP3, DHCR24, PODN, SOD2, GTPBP4, PML, RGCC, FABP6, FABP7, RAPGEF2, CDH13, PTPN6, GPLD1, PTPN2, SKAP2, TLR2	1308	396	16792	1.45885	1	0.321204	0.316344
														GOTERM_BP_DIRECT	GO:0001816~cytokine production	7	0.48951	0.0107546	CD4, NFATC2IP, NFATC2, PIK3CD, IRAK4, LIPA, S100A9	1308	25	16792	3.59462	1	0.321204	0.316344
														GOTERM_BP_DIRECT	GO:0060135~maternal process involved in female pregnancy	7	0.48951	0.0107546	ANGPT2, ARG1, PPAT, KPNA6, LGALS9, PAM, APOL2	1308	25	16792	3.59462	1	0.321204	0.316344
														GOTERM_BP_DIRECT	GO:0046686~response to cadmium ion	7	0.48951	0.0107546	GPI, SPARC, NPC1, ARG1, NUDT1, SOD2, B2M	1308	25	16792	3.59462	1	0.321204	0.316344
														GOTERM_BP_DIRECT	GO:0050777~negative regulation of immune response	5	0.34965	0.0108889	LYN, COL3A1, TGFB2, INPP5D, HLA-G	1308	12	16792	5.34913	1	0.322823	0.317939
														GOTERM_BP_DIRECT	GO:0014068~positive regulation of phosphatidylinositol 3-kinase signaling	12	0.839161	0.0110589	TGFB2, FLT1, ERBB3, UNC5B, HGF, KDR, HCLS1, PTPN6, FYN, F2, CBL, RGL2	1308	65	16792	2.37008	1	0.325472	0.320547
														GOTERM_BP_DIRECT	GO:0043066~negative regulation of apoptotic process	50	3.4965	0.0127716	TNFAIP8, ANKLE2, FLT4, HSPB1, AATF, MPO, YBX3, IFIT3, CASP3, KDR, CD38, TGM2, CAMK1D, ANXA1, RIPK2, ANXA4, RPS6, ANXA5, SERPINB9, MIF, MMP9, HCK, ANGPTL4, CRYAB, SQSTM1, NAIP, CD44, FAIM, HDAC3, HPN, NOL3, CBL, THBS1, AIF1, EGFR, MAPK7, IRAK1, BNIP2, APBB2, NCKAP1L, MAP4K4, CD74, RHBDD1, ASNS, DHCR24, AZU1, SOD2, RPS6KB1, BCL2, NAA16	1308	455	16792	1.41076	1	0.368384	0.362811
														GOTERM_BP_DIRECT	GO:0043305~negative regulation of mast cell degranulation	4	0.27972	0.0129738	CD84, CD300A, HMOX1, LGALS9	1308	7	16792	7.33595	1	0.368384	0.362811
														GOTERM_BP_DIRECT	GO:0046598~positive regulation of viral entry into host cell	4	0.27972	0.0129738	LGALS1, P4HB, LGALS9, TRIM21	1308	7	16792	7.33595	1	0.368384	0.362811
														GOTERM_BP_DIRECT	GO:0048771~tissue remodeling	4	0.27972	0.0129738	MMP14, CSPG4, PLG, LIPA	1308	7	16792	7.33595	1	0.368384	0.362811
														GOTERM_BP_DIRECT	GO:1900121~negative regulation of receptor binding	4	0.27972	0.0129738	ANXA2, HFE, ADIPOQ, B2M	1308	7	16792	7.33595	1	0.368384	0.362811
														GOTERM_BP_DIRECT	GO:0006952~defense response	12	0.839161	0.013784	CD74, CD84, CAMLG, MX2, MX1, HLA-B, WAS, TAP1, CD48, PTPRCAP, MPO, LILRB5	1308	67	16792	2.29933	1	0.388651	0.382771
														GOTERM_BP_DIRECT	GO:0006367~transcription initiation from RNA polymerase II promoter	21	1.46853	0.0143023	NOTCH3, CCNH, GTF2B, MAZ, NR3C1, RBPJ, MED6, MED17, CDK9, MED25, MED14, CDK7, MED24, SNW1, ERCC3, MED10, TAF7, POLR2G, TAF5, NRBF2, TEAD1	1308	152	16792	1.77366	1	0.400463	0.394405
														GOTERM_BP_DIRECT	GO:0045730~respiratory burst	5	0.34965	0.014774	NCF1, NCF2, PGAM1, CYBB, CYBA	1308	13	16792	4.93766	1	0.40523	0.399099
														GOTERM_BP_DIRECT	GO:0001829~trophectodermal cell differentiation	5	0.34965	0.014774	CNOT2, CNOT3, SP3, ADA, BYSL	1308	13	16792	4.93766	1	0.40523	0.399099
														GOTERM_BP_DIRECT	GO:0016180~snRNA processing	5	0.34965	0.014774	INTS2, TUT1, INTS6, CPSF3L, INTS8	1308	13	16792	4.93766	1	0.40523	0.399099
														GOTERM_BP_DIRECT	GO:0071407~cellular response to organic cyclic compound	11	0.769231	0.0148831	MSR1, TGFB1, LGALS1, CASP8, RGS19, RPS6KB1, STAT1, CASP3, CYP1B1, CYBA, TMEM173	1308	59	16792	2.39351	1	0.405464	0.39933
														GOTERM_BP_DIRECT	GO:0051225~spindle assembly	7	0.48951	0.0157373	HDAC3, NCOR1, NEK6, HAUS4, RCC1, HAUS5, HAUS1	1308	27	16792	3.32835	1	0.425858	0.419415
														GOTERM_BP_DIRECT	GO:0042542~response to hydrogen peroxide	10	0.699301	0.0158466	COL1A1, LDHA, STAT1, CASP3, BCL2, ADAM9, HMOX1, SOD2, CRYAB, ADA	1308	51	16792	2.51724	1	0.425956	0.419512
														GOTERM_BP_DIRECT	GO:0002486~antigen processing and presentation of endogenous peptide antigen via MHC class I via ER pathway, TAP-independent	3	0.20979	0.0172208	HLA-B, HLA-C, HLA-A	1308	3	16792	12.8379	1	0.439457	0.432809
														GOTERM_BP_DIRECT	GO:1904694~negative regulation of vascular smooth muscle contraction	3	0.20979	0.0172208	DOCK5, ARHGAP42, DOCK4	1308	3	16792	12.8379	1	0.439457	0.432809
														GOTERM_BP_DIRECT	GO:0002291~T cell activation via T cell receptor contact with antigen bound to MHC molecule on antigen presenting cell	3	0.20979	0.0172208	APBB1IP, ITGAL, ICAM1	1308	3	16792	12.8379	1	0.439457	0.432809
														GOTERM_BP_DIRECT	GO:0050904~diapedesis	3	0.20979	0.0172208	FER, ITGA4, PECAM1	1308	3	16792	12.8379	1	0.439457	0.432809
														GOTERM_BP_DIRECT	GO:1904816~positive regulation of protein localization to chromosome, telomeric region	3	0.20979	0.0172208	GNL3L, PML, GNL3	1308	3	16792	12.8379	1	0.439457	0.432809
														GOTERM_BP_DIRECT	GO:2000670~positive regulation of dendritic cell apoptotic process	3	0.20979	0.0172208	LYN, RAPGEF2, LGALS9	1308	3	16792	12.8379	1	0.439457	0.432809
														GOTERM_BP_DIRECT	GO:0046061~dATP catabolic process	3	0.20979	0.0172208	NUDT1, SAMHD1, ADA	1308	3	16792	12.8379	1	0.439457	0.432809
														GOTERM_BP_DIRECT	GO:0048592~eye morphogenesis	3	0.20979	0.0172208	NIPBL, COL5A1, COL5A2	1308	3	16792	12.8379	1	0.439457	0.432809
														GOTERM_BP_DIRECT	GO:0034097~response to cytokine	10	0.699301	0.0178804	COL3A1, TMEM102, SPARC, SYNJ1, STAT1, MAPKAPK2, BCL2, REL, PML, NFKB2	1308	52	16792	2.46883	1	0.450871	0.44405
														GOTERM_BP_DIRECT	GO:0010501~RNA secondary structure unwinding	9	0.629371	0.0188508	DDX18, DDX27, DDX24, DDX55, DDX56, DDX54, DDX10, DDX52, DDX41	1308	44	16792	2.62594	1	0.450871	0.44405
														GOTERM_BP_DIRECT	GO:0010875~positive regulation of cholesterol efflux	5	0.34965	0.0194325	ABCA1, PON1, ADIPOQ, PLTP, ABCG1	1308	14	16792	4.58497	1	0.450871	0.44405
														GOTERM_BP_DIRECT	GO:0030194~positive regulation of blood coagulation	5	0.34965	0.0194325	SERPINE1, CD36, F2, THBS1, S100A9	1308	14	16792	4.58497	1	0.450871	0.44405
														GOTERM_BP_DIRECT	GO:0043923~positive regulation by host of viral transcription	5	0.34965	0.0194325	SNW1, SP1, HPN, EP300, CHD1	1308	14	16792	4.58497	1	0.450871	0.44405
														GOTERM_BP_DIRECT	GO:0010812~negative regulation of cell-substrate adhesion	5	0.34965	0.0194325	COL1A1, LGALS1, ANGPT2, PLG, MEN1	1308	14	16792	4.58497	1	0.450871	0.44405
														GOTERM_BP_DIRECT	GO:2000353~positive regulation of endothelial cell apoptotic process	5	0.34965	0.0194325	CD40, RGCC, ECSCR, FOXO3, THBS1	1308	14	16792	4.58497	1	0.450871	0.44405
														GOTERM_BP_DIRECT	GO:0070208~protein heterotrimerization	5	0.34965	0.0194325	COL1A1, COL1A2, COL6A2, ADIPOQ, COL6A1	1308	14	16792	4.58497	1	0.450871	0.44405
														GOTERM_BP_DIRECT	GO:0030833~regulation of actin filament polymerization	5	0.34965	0.0194325	FCHSD1, PREX1, RASA1, HCLS1, CORO1A	1308	14	16792	4.58497	1	0.450871	0.44405
														GOTERM_BP_DIRECT	GO:0002456~T cell mediated immunity	4	0.27972	0.0195691	CD8A, BTN3A3, BTN3A2, MYO1G	1308	8	16792	6.41896	1	0.450871	0.44405
														GOTERM_BP_DIRECT	GO:0090277~positive regulation of peptide hormone secretion	4	0.27972	0.0195691	FGB, FGA, HFE, FGG	1308	8	16792	6.41896	1	0.450871	0.44405
														GOTERM_BP_DIRECT	GO:0045576~mast cell activation	4	0.27972	0.0195691	FCER1G, LCP2, CD48, NDRG1	1308	8	16792	6.41896	1	0.450871	0.44405
														GOTERM_BP_DIRECT	GO:0042129~regulation of T cell proliferation	4	0.27972	0.0195691	LGALS3, CD209, RAC2, SOS1	1308	8	16792	6.41896	1	0.450871	0.44405
														GOTERM_BP_DIRECT	GO:0042058~regulation of epidermal growth factor receptor signaling pathway	4	0.27972	0.0195691	FER, RHBDF2, CDH13, PTPN12	1308	8	16792	6.41896	1	0.450871	0.44405
														GOTERM_BP_DIRECT	GO:0000447~endonucleolytic cleavage in ITS1 to separate SSU-rRNA from 5.8S rRNA and LSU-rRNA from tricistronic rRNA transcript (SSU-rRNA, 5.8S rRNA, LSU-rRNA)	4	0.27972	0.0195691	ABT1, RCL1, RRS1, UTP20	1308	8	16792	6.41896	1	0.450871	0.44405
														GOTERM_BP_DIRECT	GO:0034383~low-density lipoprotein particle clearance	4	0.27972	0.0195691	SCARB1, ADIPOQ, HMOX1, CD36	1308	8	16792	6.41896	1	0.450871	0.44405
														GOTERM_BP_DIRECT	GO:0044351~macropinocytosis	4	0.27972	0.0195691	PYCARD, MAPKAPK2, SNX33, DOCK2	1308	8	16792	6.41896	1	0.450871	0.44405
														GOTERM_BP_DIRECT	GO:0045921~positive regulation of exocytosis	6	0.41958	0.020158	FGB, FGA, FGG, RAB27A, RAB27B, UNC13D	1308	21	16792	3.66798	1	0.456614	0.449706
														GOTERM_BP_DIRECT	GO:0006401~RNA catabolic process	6	0.41958	0.020158	ISG20, RNASEH2C, RNASEH2B, RNASEH2A, OAS2, RNASE3	1308	21	16792	3.66798	1	0.456614	0.449706
														GOTERM_BP_DIRECT	GO:0005980~glycogen catabolic process	6	0.41958	0.020158	STBD1, PHKA1, PHKB, PYGM, PYGL, PHKA2	1308	21	16792	3.66798	1	0.456614	0.449706
														GOTERM_BP_DIRECT	GO:0001503~ossification	13	0.909091	0.0204457	ECM1, IFITM1, SPARC, IGF2, MMP9, EGFR, RUNX1, RASSF2, COL5A2, SP3, BCL2, OSTF1, GPLD1	1308	80	16792	2.08616	1	0.460016	0.453057
														GOTERM_BP_DIRECT	GO:0006968~cellular defense response	11	0.769231	0.0206505	TYROBP, NCF1, NCF2, SH2D1A, C5AR1, PRF1, MNDA, TCIRG1, LSP1, ZNF148, HLA-G	1308	62	16792	2.2777	1	0.460016	0.453057
														GOTERM_BP_DIRECT	GO:0016525~negative regulation of angiogenesis	11	0.769231	0.0206505	SPARC, RGCC, ANGPT2, STAT1, STAB1, ECSCR, THBS2, SULF1, THBS1, PML, EPHA2	1308	62	16792	2.2777	1	0.460016	0.453057
														GOTERM_BP_DIRECT	GO:0001937~negative regulation of endothelial cell proliferation	7	0.48951	0.0221215	SPARC, RGCC, STAT1, CAV2, CAV1, SULF1, THBS1	1308	29	16792	3.09881	1	0.489994	0.482581
														GOTERM_BP_DIRECT	GO:0007162~negative regulation of cell adhesion	8	0.559441	0.0222465	ERBB3, RASA1, ARHGDIB, CDH13, LPXN, TGFBI, CBLL1, SIPA1	1308	37	16792	2.77577	1	0.489994	0.482581
														GOTERM_BP_DIRECT	GO:0043085~positive regulation of catalytic activity	13	0.909091	0.0223608	NCF1, CAV1, IGFBP3, GMFG, NCF4, HSPB2, IGF2, ALOX5AP, SH3PXD2B, APOC1, BCL2, DCP1A, NSMAF	1308	81	16792	2.06041	1	0.489994	0.482581
														GOTERM_BP_DIRECT	GO:0032355~response to estradiol	14	0.979021	0.023585	GPI, POSTN, TGFB1, ANXA1, MBD1, NCOR2, COL1A1, CD4, CASP8, CCND1, CASP3, CD38, CRYAB, PAM	1308	91	16792	1.97506	1	0.514027	0.50625
														GOTERM_BP_DIRECT	GO:0010595~positive regulation of endothelial cell migration	9	0.629371	0.0242087	SCARB1, NRP2, SPARC, FLT4, KDR, PRKD2, THBS1, SASH1, GPLD1	1308	46	16792	2.51177	1	0.524631	0.516694
														GOTERM_BP_DIRECT	GO:0050718~positive regulation of interleukin-1 beta secretion	6	0.41958	0.0244585	PANX1, GSDMD, PYCARD, CARD8, CASP1, LGALS9	1308	22	16792	3.50125	1	0.524631	0.516694
														GOTERM_BP_DIRECT	GO:0016337~single organismal cell-cell adhesion	15	1.04895	0.024462	PTPRU, VCAM1, CD93, C10ORF54, ICAM3, EGFR, ICAM1, SRPX2, RAPGEF1, FAT1, ESAM, SIGLEC1, CBLL1, CD44, MPZL2	1308	101	16792	1.90662	1	0.524631	0.516694
														GOTERM_BP_DIRECT	GO:0006691~leukotriene metabolic process	5	0.34965	0.024901	ABCC1, ALOX5, ALOX5AP, MAPKAPK2, TLR2	1308	15	16792	4.27931	1	0.528425	0.520431
														GOTERM_BP_DIRECT	GO:0033627~cell adhesion mediated by integrin	5	0.34965	0.024901	ADAM17, ITGA11, ADAM9, ITGA5, ICAM1	1308	15	16792	4.27931	1	0.528425	0.520431
														GOTERM_BP_DIRECT	GO:0001568~blood vessel development	8	0.559441	0.025496	COL1A1, COL1A2, COL5A1, LAMA4, RAPGEF1, RAPGEF2, AHR, ANTXR1	1308	38	16792	2.70272	1	0.538219	0.530077
														GOTERM_BP_DIRECT	GO:0033574~response to testosterone	7	0.48951	0.0258853	GPI, RPS6KB1, NASP, CDK4, CAD, CA9, THBS1	1308	30	16792	2.99551	1	0.543591	0.535367
														GOTERM_BP_DIRECT	GO:0031532~actin cytoskeleton reorganization	9	0.629371	0.027252	FER, ANXA1, PARVG, PLEK, MICALL2, S1PR1, DTNBP1, S100A9, ANTXR1	1308	47	16792	2.45833	1	0.549772	0.541454
														GOTERM_BP_DIRECT	GO:0045860~positive regulation of protein kinase activity	9	0.629371	0.027252	DAXX, CD4, RASSF2, PTPRC, RPLP1, RAPGEF2, LCP2, AZU1, VLDLR	1308	47	16792	2.45833	1	0.549772	0.541454
														GOTERM_BP_DIRECT	GO:0030334~regulation of cell migration	12	0.839161	0.0273926	DOCK10, TGFB1, PLXND1, DDX58, ABI3, LAMA4, LAMA3, ENPP2, PECAM1, PLXNA1, PLXNC1, NCK1	1308	74	16792	2.08182	1	0.549772	0.541454
														GOTERM_BP_DIRECT	GO:0001960~negative regulation of cytokine-mediated signaling pathway	4	0.27972	0.0276795	ECM1, PTPRC, CAV1, PXDN	1308	9	16792	5.70574	1	0.549772	0.541454
														GOTERM_BP_DIRECT	GO:0070206~protein trimerization	4	0.27972	0.0276795	TRIM5, C1QTNF5, TRIM21, TRIM22	1308	9	16792	5.70574	1	0.549772	0.541454
														GOTERM_BP_DIRECT	GO:0035457~cellular response to interferon-alpha	4	0.27972	0.0276795	OAS1, AXL, IFIT3, IFIT2	1308	9	16792	5.70574	1	0.549772	0.541454
														GOTERM_BP_DIRECT	GO:0031639~plasminogen activation	4	0.27972	0.0276795	FGB, FGA, FGG, DHCR24	1308	9	16792	5.70574	1	0.549772	0.541454
														GOTERM_BP_DIRECT	GO:0046641~positive regulation of alpha-beta T cell proliferation	4	0.27972	0.0276795	ZAP70, SYK, RIPK2, CD3E	1308	9	16792	5.70574	1	0.549772	0.541454
														GOTERM_BP_DIRECT	GO:0071223~cellular response to lipoteichoic acid	4	0.27972	0.0276795	RIPK2, CD14, CD36, TLR2	1308	9	16792	5.70574	1	0.549772	0.541454
														GOTERM_BP_DIRECT	GO:0009972~cytidine deamination	4	0.27972	0.0276795	APOBEC3C, CDA, APOBEC3F, APOBEC3G	1308	9	16792	5.70574	1	0.549772	0.541454
														GOTERM_BP_DIRECT	GO:0050764~regulation of phagocytosis	4	0.27972	0.0276795	SCARB1, HCK, SYK, OLFM4	1308	9	16792	5.70574	1	0.549772	0.541454
														GOTERM_BP_DIRECT	GO:0018108~peptidyl-tyrosine phosphorylation	20	1.3986	0.02873	LYN, FLT1, RIPK2, FLT4, IL5RA, EGFR, HCK, ZAP70, FER, EFEMP1, ERBB3, FES, AXL, ABI3, KDR, BTK, FGFR1OP, FYN, PTPN6, EPHA2	1308	153	16792	1.67816	1	0.567839	0.559248
														GOTERM_BP_DIRECT	GO:0030307~positive regulation of cell growth	13	0.909091	0.0288994	TGFB2, HPN, CYBA, F2, EGFR, MMP14, ADAM17, EXOSC9, BCL2, FGFR1OP, CD38, SFN, S100A9	1308	84	16792	1.98682	1	0.568402	0.559803
														GOTERM_BP_DIRECT	GO:0006953~acute-phase response	8	0.559441	0.0290554	SERPINA3, CD163, PLSCR1, HFE, SERPINF2, FN1, F2, APOL2	1308	39	16792	2.63342	1	0.568696	0.560093
														GOTERM_BP_DIRECT	GO:0032496~response to lipopolysaccharide	21	1.46853	0.0300375	CD40, VCAM1, SPARC, C5AR1, SOD2, MPO, NFKB2, ABR, FER, ADAM17, CASP8, IRAK1, RPS6KB1, CASP3, MAPKAPK2, CASP1, CTSG, LGALS9, ELANE, IDO1, TLR2	1308	164	16792	1.64388	1	0.576984	0.568255
														GOTERM_BP_DIRECT	GO:0045765~regulation of angiogenesis	7	0.48951	0.0300513	WARS, MAPK7, GPNMB, PLXND1, ENPP2, HMOX1, EPHA2	1308	31	16792	2.89889	1	0.576984	0.568255
														GOTERM_BP_DIRECT	GO:0048147~negative regulation of fibroblast proliferation	7	0.48951	0.0300513	PARP10, MED25, MORC3, CD300A, FTH1, SOD2, B4GALT7	1308	31	16792	2.89889	1	0.576984	0.568255
														GOTERM_BP_DIRECT	GO:0006363~termination of RNA polymerase I transcription	7	0.48951	0.0300513	CDK7, ERCC3, CCNH, POLR1A, POLR1B, POLR1E, PTRF	1308	31	16792	2.89889	1	0.576984	0.568255
														GOTERM_BP_DIRECT	GO:0042127~regulation of cell proliferation	23	1.60839	0.0305362	DNMT1, CD40, ANXA1, TES, TFRC, TYK2, NDRG1, TPD52L2, PPP1R9B, PTGS1, GNL3, CFDP1, ERBB3, FES, LCK, MZB1, BTK, RAPGEF2, CSK, FYN, ARHGEF2, S100A11, JAK1	1308	185	16792	1.59607	1	0.577727	0.568986
														GOTERM_BP_DIRECT	GO:0030593~neutrophil chemotaxis	11	0.769231	0.0306701	LGALS3, PREX1, TGFB2, FCER1G, SYK, C5AR1, ITGB2, PIK3CD, NCKAP1L, S100A9, VAV1	1308	66	16792	2.13965	1	0.577727	0.568986
														GOTERM_BP_DIRECT	GO:0030301~cholesterol transport	5	0.34965	0.0312057	MSR1, NPC1, OSBPL5, CAV1, CD36	1308	16	16792	4.01185	1	0.577727	0.568986
														GOTERM_BP_DIRECT	GO:0044130~negative regulation of growth of symbiont in host	5	0.34965	0.0312057	CTSG, CD36, MPO, SQSTM1, ELANE	1308	16	16792	4.01185	1	0.577727	0.568986
														GOTERM_BP_DIRECT	GO:0030949~positive regulation of vascular endothelial growth factor receptor signaling pathway	5	0.34965	0.0312057	FLT1, PRKCB, GRB10, PRKD2, ITGA5	1308	16	16792	4.01185	1	0.577727	0.568986
														GOTERM_BP_DIRECT	GO:0050830~defense response to Gram-positive bacterium	13	0.909091	0.0313581	GSDMD, RIPK2, CARD9, C5AR1, SSC5D, HLA-A, RNASE3, HLA-E, ADAM17, CD36, B2M, EPHA2, TLR2	1308	85	16792	1.96345	1	0.577727	0.568986
														GOTERM_BP_DIRECT	GO:0022617~extracellular matrix disassembly	12	0.839161	0.0326257	ACAN, MMP14, SH3PXD2B, LAMA3, FN1, CAPG, CTSG, PLG, LCP1, MMP9, CD44, ELANE	1308	76	16792	2.02704	1	0.577727	0.568986
														GOTERM_BP_DIRECT	GO:0045953~negative regulation of natural killer cell mediated cytotoxicity	3	0.20979	0.0326691	LILRB1, ARRB2, LGALS9	1308	4	16792	9.62844	1	0.577727	0.568986
														GOTERM_BP_DIRECT	GO:0002906~negative regulation of mature B cell apoptotic process	3	0.20979	0.0326691	CD74, MIF, ADA	1308	4	16792	9.62844	1	0.577727	0.568986
														GOTERM_BP_DIRECT	GO:0071726~cellular response to diacyl bacterial lipopeptide	3	0.20979	0.0326691	CD14, CD36, TLR2	1308	4	16792	9.62844	1	0.577727	0.568986
														GOTERM_BP_DIRECT	GO:0038124~toll-like receptor TLR6:TLR2 signaling pathway	3	0.20979	0.0326691	CD14, CD36, TLR2	1308	4	16792	9.62844	1	0.577727	0.568986
														GOTERM_BP_DIRECT	GO:0072378~blood coagulation, fibrin clot formation	3	0.20979	0.0326691	FGB, FGA, FGG	1308	4	16792	9.62844	1	0.577727	0.568986
														GOTERM_BP_DIRECT	GO:0016553~base conversion or substitution editing	3	0.20979	0.0326691	APOBEC3F, APOBEC3G, ADARB1	1308	4	16792	9.62844	1	0.577727	0.568986
														GOTERM_BP_DIRECT	GO:0043152~induction of bacterial agglutination	3	0.20979	0.0326691	FGB, SPON2, FGA	1308	4	16792	9.62844	1	0.577727	0.568986
														GOTERM_BP_DIRECT	GO:2000483~negative regulation of interleukin-8 secretion	3	0.20979	0.0326691	ANXA1, ANXA4, SSC5D	1308	4	16792	9.62844	1	0.577727	0.568986
														GOTERM_BP_DIRECT	GO:0050859~negative regulation of B cell receptor signaling pathway	3	0.20979	0.0326691	CD300A, LPXN, PTPN6	1308	4	16792	9.62844	1	0.577727	0.568986
														GOTERM_BP_DIRECT	GO:0097300~programmed necrotic cell death	3	0.20979	0.0326691	CASP1, TRAF2, MAP3K5	1308	4	16792	9.62844	1	0.577727	0.568986
														GOTERM_BP_DIRECT	GO:0032673~regulation of interleukin-4 production	3	0.20979	0.0326691	HLA-DRB5, HLA-DRB4, LGALS9	1308	4	16792	9.62844	1	0.577727	0.568986
														GOTERM_BP_DIRECT	GO:0018105~peptidyl-serine phosphorylation	17	1.18881	0.03319	MORC3, PRKCH, SYK, PRKCB, LRRK2, NEK6, STK39, VRK2, STK4, MAPK13, MAPK7, RPS6KA2, MAPKAPK2, BCL2, PRKD2, ATM, PKN1	1308	125	16792	1.74596	1	0.584375	0.575534
														GOTERM_BP_DIRECT	GO:0006974~cellular response to DNA damage stimulus	25	1.74825	0.0338056	SMARCAL1, MCM7, BOD1L1, SETD7, ASH2L, SMC6, AATF, CHD2, CBL, NIPBL, CCND1, RBBP6, BRD4, MEN1, LYN, PARP4, DTX3L, NFATC2, INIP, KIN, MAPKAPK2, BCL2, ATM, MNDA, SPATA18	1308	208	16792	1.54302	1	0.592628	0.583662
														GOTERM_BP_DIRECT	GO:0051592~response to calcium ion	10	0.699301	0.0342127	FGB, FGA, SPARC, CCND1, CAV1, FGG, ADAM9, ITPR3, THBS1, EGFR	1308	58	16792	2.21343	1	0.597167	0.588133
														GOTERM_BP_DIRECT	GO:0000722~telomere maintenance via recombination	7	0.48951	0.0346328	FEN1, RFC3, LIG1, TEP1, POLD1, POLD2, SMC6	1308	32	16792	2.8083	1	0.598244	0.589193
														GOTERM_BP_DIRECT	GO:0030866~cortical actin cytoskeleton organization	6	0.41958	0.0347195	EHD2, FMNL1, FMNL2, PLEK, PRKCDBP, NCKAP1L	1308	24	16792	3.20948	1	0.598244	0.589193
														GOTERM_BP_DIRECT	GO:0048870~cell motility	6	0.41958	0.0347195	MMP14, ADAM17, SRPX2, FSCN1, EPHA2, PLD2	1308	24	16792	3.20948	1	0.598244	0.589193
														GOTERM_BP_DIRECT	GO:0070527~platelet aggregation	8	0.559441	0.0371462	FGB, FGA, FGG, ITGA2B, PLEK, HSPB1, PTPN6, FERMT3	1308	41	16792	2.50496	1	0.61655	0.607222
														GOTERM_BP_DIRECT	GO:0006268~DNA unwinding involved in DNA replication	4	0.27972	0.0372969	MCM7, MCM4, MCM6, MCM2	1308	10	16792	5.13517	1	0.61655	0.607222
														GOTERM_BP_DIRECT	GO:2000406~positive regulation of T cell migration	4	0.27972	0.0372969	PYCARD, TMEM102, ITGA4, AIF1	1308	10	16792	5.13517	1	0.61655	0.607222
														GOTERM_BP_DIRECT	GO:0002218~activation of innate immune response	4	0.27972	0.0372969	PYCARD, IFI16, TRIM5, TMEM173	1308	10	16792	5.13517	1	0.61655	0.607222
														GOTERM_BP_DIRECT	GO:0002726~positive regulation of T cell cytokine production	4	0.27972	0.0372969	SASH3, TRAF2, HLA-A, B2M	1308	10	16792	5.13517	1	0.61655	0.607222
														GOTERM_BP_DIRECT	GO:0001771~immunological synapse formation	4	0.27972	0.0372969	DOCK8, PRF1, DOCK2, CORO1A	1308	10	16792	5.13517	1	0.61655	0.607222
														GOTERM_BP_DIRECT	GO:0016242~negative regulation of macroautophagy	4	0.27972	0.0372969	NPC1, LRRK2, QSOX1, LZTS1	1308	10	16792	5.13517	1	0.61655	0.607222
														GOTERM_BP_DIRECT	GO:0035455~response to interferon-alpha	4	0.27972	0.0372969	IFITM3, BST2, IFITM1, MX2	1308	10	16792	5.13517	1	0.61655	0.607222
														GOTERM_BP_DIRECT	GO:0008347~glial cell migration	4	0.27972	0.0372969	TGFB2, VCAN, CSPG4, AZU1	1308	10	16792	5.13517	1	0.61655	0.607222
														GOTERM_BP_DIRECT	GO:0001501~skeletal system development	18	1.25874	0.0373111	TGFB2, POSTN, IGF2, HAPLN3, MMP9, HSPB11, HAPLN1, COL1A1, ACAN, COL3A1, VCAN, COL2A1, RASSF2, COL1A2, SUFU, COL5A2, SH3PXD2B, EPHA2	1308	137	16792	1.68673	1	0.61655	0.607222
														GOTERM_BP_DIRECT	GO:0043406~positive regulation of MAP kinase activity	10	0.699301	0.037692	CD40, TGFB1, FLT1, IRAK1, LRRK2, CSK, PDE5A, MIF, EGFR, ELANE	1308	59	16792	2.17592	1	0.620303	0.610919
														GOTERM_BP_DIRECT	GO:0019827~stem cell population maintenance	9	0.629371	0.0379458	MED14, NIPBL, MED24, RIF1, MED10, SETD1A, RTF1, MED17, MED28	1308	50	16792	2.31083	1	0.621199	0.6118
														GOTERM_BP_DIRECT	GO:0051571~positive regulation of histone H3-K4 methylation	5	0.34965	0.0383627	DNMT1, SNW1, KMT2A, RTF1, NELFE	1308	17	16792	3.77586	1	0.621199	0.6118
														GOTERM_BP_DIRECT	GO:0050860~negative regulation of T cell receptor signaling pathway	5	0.34965	0.0383627	LGALS3, ELF1, PTPN6, GBP1, PTPN2	1308	17	16792	3.77586	1	0.621199	0.6118
														GOTERM_BP_DIRECT	GO:1902041~regulation of extrinsic apoptotic signaling pathway via death domain receptors	5	0.34965	0.0383627	LGALS3, CASP8, TRADD, TNFSF10, TRAF2	1308	17	16792	3.77586	1	0.621199	0.6118
														GOTERM_BP_DIRECT	GO:0006361~transcription initiation from RNA polymerase I promoter	7	0.48951	0.0396413	CDK7, ERCC3, CCNH, POLR1A, POLR1B, POLR1E, PTRF	1308	33	16792	2.7232	1	0.634261	0.624665
														GOTERM_BP_DIRECT	GO:0070555~response to interleukin-1	7	0.48951	0.0396413	ANXA1, IRAK1, RIPK2, YTHDC2, CD38, CYBA, LGALS9	1308	33	16792	2.7232	1	0.634261	0.624665
														GOTERM_BP_DIRECT	GO:0015758~glucose transport	7	0.48951	0.0396413	HK3, EDNRA, FABP5, SLC2A1, SLC2A3, SLC2A4, HK2	1308	33	16792	2.7232	1	0.634261	0.624665
														GOTERM_BP_DIRECT	GO:0043154~negative regulation of cysteine-type endopeptidase activity involved in apoptotic process	11	0.769231	0.0401455	GPI, TNFAIP8, HGF, DHCR24, SERPINB9, SFN, ARRB2, THBS1, CRYAB, CD44, NAIP	1308	69	16792	2.04663	1	0.639788	0.630109
														GOTERM_BP_DIRECT	GO:0002040~sprouting angiogenesis	6	0.41958	0.0407108	RNF213, FLT4, CDH13, THBS1, LOXL2, JMJD6	1308	25	16792	3.0811	1	0.641195	0.631494
														GOTERM_BP_DIRECT	GO:0033344~cholesterol efflux	6	0.41958	0.0407108	ABCA1, SCARB1, NPC1, SOAT1, APOC1, ABCG1	1308	25	16792	3.0811	1	0.641195	0.631494
														GOTERM_BP_DIRECT	GO:0071158~positive regulation of cell cycle arrest	6	0.41958	0.0407108	MED25, TGFB1, RGCC, MYBBP1A, CRLF3, RRP8	1308	25	16792	3.0811	1	0.641195	0.631494
														GOTERM_BP_DIRECT	GO:0007595~lactation	8	0.559441	0.0416959	NCOR2, CCND1, CAV1, PPAT, CAD, USF2, PAM, HK2	1308	42	16792	2.44532	1	0.65162	0.641761
														GOTERM_BP_DIRECT	GO:0006986~response to unfolded protein	8	0.559441	0.0416959	FAF2, DERL1, HSPB2, SERPINH1, HSPB1, FBXO6, TOR1B, THBS1	1308	42	16792	2.44532	1	0.65162	0.641761
														GOTERM_BP_DIRECT	GO:0042795~snRNA transcription from RNA polymerase II promoter	11	0.769231	0.0437057	CDK9, VWA9, CDK7, SP1, GTF2B, INTS2, POLR2G, INTS6, TAF5, CPSF3L, INTS8	1308	70	16792	2.01739	1	0.675178	0.664963
														GOTERM_BP_DIRECT	GO:0007265~Ras protein signal transduction	11	0.769231	0.0437057	BRAP, DOK1, DOK2, DNMT1, DOK3, GRAP2, MAPKAPK2, DHCR24, SOS1, RGL2, IQGAP3	1308	70	16792	2.01739	1	0.675178	0.664963
														GOTERM_BP_DIRECT	GO:0033138~positive regulation of peptidyl-serine phosphorylation	11	0.769231	0.0437057	TGFB1, RIPK2, CAV1, BCL2, HCLS1, PRKD2, SMYD3, ARRB2, MIF, STK4, CD44	1308	70	16792	2.01739	1	0.675178	0.664963
														GOTERM_BP_DIRECT	GO:0043588~skin development	7	0.48951	0.045086	COL3A1, COL5A1, ABCB6, SUFU, COL5A3, COL5A2, DHCR24	1308	34	16792	2.6431	1	0.693842	0.683345
														GOTERM_BP_DIRECT	GO:0001933~negative regulation of protein phosphorylation	10	0.699301	0.0453567	LYN, TGFB1, LRRK2, IGFBP3, FAM129A, STK39, MYADM, ARRB2, CACTIN, MEN1	1308	61	16792	2.10458	1	0.695157	0.68464
														GOTERM_BP_DIRECT	GO:0010039~response to iron ion	5	0.34965	0.0463783	C1QA, CCND1, HFE, BCL2, CPOX	1308	18	16792	3.56609	1	0.695157	0.68464
														GOTERM_BP_DIRECT	GO:0070266~necroptotic process	5	0.34965	0.0463783	CYLD, MLKL, CD14, PYGL, TLR3	1308	18	16792	3.56609	1	0.695157	0.68464
														GOTERM_BP_DIRECT	GO:0031668~cellular response to extracellular stimulus	5	0.34965	0.0463783	GSDMD, LYN, AXL, ADNP, AIF1	1308	18	16792	3.56609	1	0.695157	0.68464
														GOTERM_BP_DIRECT	GO:0001782~B cell homeostasis	5	0.34965	0.0463783	LYN, BCL2, NCKAP1L, PKN1, SOS1	1308	18	16792	3.56609	1	0.695157	0.68464
														GOTERM_BP_DIRECT	GO:0006796~phosphate-containing compound metabolic process	5	0.34965	0.0463783	PTPRB, TGFB1, INPP5D, ENPP2, ENPP3	1308	18	16792	3.56609	1	0.695157	0.68464
														GOTERM_BP_DIRECT	GO:0071901~negative regulation of protein serine/threonine kinase activity	5	0.34965	0.0463783	PYCARD, WNK1, DTNBP1, HSPB1, SFN	1308	18	16792	3.56609	1	0.695157	0.68464
														GOTERM_BP_DIRECT	GO:0030155~regulation of cell adhesion	8	0.559441	0.0465919	FES, LAMA4, LAMA3, S1PR1, CBLL1, CYTH1, PML, ICAM1	1308	43	16792	2.38845	1	0.695772	0.685246
														GOTERM_BP_DIRECT	GO:0032757~positive regulation of interleukin-8 production	6	0.41958	0.0472893	DDX58, ADIPOQ, SERPINE1, PRKD2, TLR3, TLR2	1308	26	16792	2.9626	1	0.698427	0.687861
														GOTERM_BP_DIRECT	GO:2001238~positive regulation of extrinsic apoptotic signaling pathway	6	0.41958	0.0472893	PYCARD, CYLD, CAV1, TNFSF10, TRAF2, PML	1308	26	16792	2.9626	1	0.698427	0.687861
														GOTERM_BP_DIRECT	GO:0030041~actin filament polymerization	6	0.41958	0.0472893	DIAPH1, PREX1, MICALL2, WAS, HCLS1, AIF1	1308	26	16792	2.9626	1	0.698427	0.687861
														GOTERM_BP_DIRECT	GO:0045060~negative thymic T cell selection	4	0.27972	0.0483847	CD74, ZAP70, DOCK2, CD3E	1308	11	16792	4.66833	1	0.709407	0.698675
														GOTERM_BP_DIRECT	GO:0034116~positive regulation of heterotypic cell-cell adhesion	4	0.27972	0.0483847	FGB, FGA, FGG, CD44	1308	11	16792	4.66833	1	0.709407	0.698675
														GOTERM_BP_DIRECT	GO:0030308~negative regulation of cell growth	16	1.11888	0.0486634	CDA, TGFB2, TGFB1, CDKN2C, DCUN1D3, FHL1, ENO1, PML, PPP1R9B, BST2, BCL2, APBB2, GAS2L1, CRLF3, CRYAB, SIPA1	1308	121	16792	1.69758	1	0.710909	0.700154
														GOTERM_BP_DIRECT	GO:0006911~phagocytosis, engulfment	7	0.48951	0.0509737	ABCA1, IGLL5, FCER1G, BIN2, ELMO1, FCGR1A, AIF1	1308	35	16792	2.56758	1	0.728377	0.717357
														GOTERM_BP_DIRECT	GO:0038033~positive regulation of endothelial cell chemotaxis by VEGF-activated vascular endothelial growth factor receptor signaling pathway	3	0.20979	0.0516656	KDR, HSPB1, PRKD2	1308	5	16792	7.70275	1	0.728377	0.717357
														GOTERM_BP_DIRECT	GO:0010757~negative regulation of plasminogen activation	3	0.20979	0.0516656	SERPINF2, SERPINE1, THBS1	1308	5	16792	7.70275	1	0.728377	0.717357
														GOTERM_BP_DIRECT	GO:2001199~negative regulation of dendritic cell differentiation	3	0.20979	0.0516656	TMEM176A, LILRB1, HLA-G	1308	5	16792	7.70275	1	0.728377	0.717357
														GOTERM_BP_DIRECT	GO:0019941~modification-dependent protein catabolic process	3	0.20979	0.0516656	UBA7, ISG15, UBE2L6	1308	5	16792	7.70275	1	0.728377	0.717357
														GOTERM_BP_DIRECT	GO:0019060~intracellular transport of viral protein in host cell	3	0.20979	0.0516656	DERL1, TAP2, TAP1	1308	5	16792	7.70275	1	0.728377	0.717357
														GOTERM_BP_DIRECT	GO:2000467~positive regulation of glycogen (starch) synthase activity	3	0.20979	0.0516656	PPP1R3G, ADIPOQ, IGF2	1308	5	16792	7.70275	1	0.728377	0.717357
														GOTERM_BP_DIRECT	GO:0002381~immunoglobulin production involved in immunoglobulin mediated immune response	3	0.20979	0.0516656	HLA-DRB5, HLA-DRB4, HLA-DQB1	1308	5	16792	7.70275	1	0.728377	0.717357
														GOTERM_BP_DIRECT	GO:0009597~detection of virus	3	0.20979	0.0516656	IFIH1, DDX58, TLR3	1308	5	16792	7.70275	1	0.728377	0.717357
														GOTERM_BP_DIRECT	GO:1903307~positive regulation of regulated secretory pathway	3	0.20979	0.0516656	RAB3D, RAB27A, UNC13D	1308	5	16792	7.70275	1	0.728377	0.717357
														GOTERM_BP_DIRECT	GO:0048678~response to axon injury	6	0.41958	0.0544603	LYN, LGALS1, ARG1, SOD2, AIF1, NAIP	1308	27	16792	2.85287	1	0.759805	0.74831
														GOTERM_BP_DIRECT	GO:0032728~positive regulation of interferon-beta production	6	0.41958	0.0544603	IFIH1, DDX58, RIPK2, IRF5, TLR3, TLR2	1308	27	16792	2.85287	1	0.759805	0.74831
														GOTERM_BP_DIRECT	GO:0002224~toll-like receptor signaling pathway	6	0.41958	0.0544603	IRAK1, UNC93B1, CD180, MAPKAPK2, IRAK4, TLR3	1308	27	16792	2.85287	1	0.759805	0.74831
														GOTERM_BP_DIRECT	GO:0048146~positive regulation of fibroblast proliferation	9	0.629371	0.056118	CD74, RNASEH2B, TGFB1, ANXA2, CDK4, FN1, MIF, EGFR, PML	1308	54	16792	2.13965	1	0.780234	0.76843
														GOTERM_BP_DIRECT	GO:0006919~activation of cysteine-type endopeptidase activity involved in apoptotic process	12	0.839161	0.0564457	PYCARD, CASP8, APAF1, LCK, CARD8, CASP3, TRADD, CASP1, TNFSF10, TRAF2, S100A9, PML	1308	83	16792	1.85608	1	0.782093	0.770261
														GOTERM_BP_DIRECT	GO:0006260~DNA replication	19	1.32867	0.0568601	RRM1, FEN1, RFC3, RNASEH2A, NFIX, LIG1, MCM7, KIN, NASP, NFIA, POLD1, POLD2, MCM3, MCM4, RBBP6, MCM5, ATM, MCM6, MCM2	1308	155	16792	1.57368	1	0.785136	0.773258
														GOTERM_BP_DIRECT	GO:0050714~positive regulation of protein secretion	7	0.48951	0.0573095	FGB, FGA, TGFB2, TGFB1, FGG, GOLPH3L, ADAM9	1308	36	16792	2.49626	1	0.787824	0.775905
														GOTERM_BP_DIRECT	GO:0030838~positive regulation of actin filament polymerization	8	0.559441	0.0574455	VASP, PYCARD, HCK, FER, EVL, NCKAP1L, NCK1, ICAM1	1308	45	16792	2.2823	1	0.787824	0.775905
														GOTERM_BP_DIRECT	GO:0045944~positive regulation of transcription from RNA polymerase II promoter	91	6.36364	0.0582518	CD40, GMEB1, CRTC3, CCNH, SERPINE1, ASH2L, YBX1, AHR, DDX41, RBPJ, AATF, NR3C1, BACH1, MED17, RPS6KA4, MED14, NIPBL, MED10, NAMPT, NFATC2IP, KPNA6, EP300, CCNL1, GABPA, NELFE, NCK1, MEN1, DDX58, RIPK2, HGF, SERPINF2, TFEB, TMEM173, MED6, RUNX1, MED25, ELF1, PLSCR1, ZEB2, TBL1XR1, HCLS1, CDH13, PRKD2, IRF5, ARHGEF2, SQSTM1, TLR3, TLR2, HDAC5, NOTCH3, RNASEL, HDAC3, NFIX, KMT2A, CBFB, RTF1, FOXO3, …	1308	981	16792	1.19088	1	0.796173	0.784128
														GOTERM_BP_DIRECT	GO:0051260~protein homooligomerization	21	1.46853	0.0589088	GSDMD, VWF, APAF1, CAV1, ADIPOQ, DERL1, PRF1, TYSND1, ITPR3, OLFM4, TOR1B, SOD2, KCTD9, RNF213, KCTD14, SMARCAD1, HMOX1, ANGPTL4, CRYAB, PAM, TGM2	1308	177	16792	1.52314	1	0.802433	0.790293
														GOTERM_BP_DIRECT	GO:0006283~transcription-coupled nucleotide-excision repair	11	0.769231	0.0600675	CDK7, RFC3, ERCC3, LIG1, CCNH, POLD1, POLD2, EP300, COPS7B, POLR2G, HMGN1	1308	74	16792	1.90834	1	0.804857	0.79268
														GOTERM_BP_DIRECT	GO:0007584~response to nutrient	11	0.769231	0.0600675	ABCA1, LDHA, PKM, VCAM1, RPS6KB1, APAF1, STAT1, HAT1, ADIPOQ, CYBB, CD3E	1308	74	16792	1.90834	1	0.804857	0.79268
														GOTERM_BP_DIRECT	GO:0032727~positive regulation of interferon-alpha production	4	0.27972	0.0608833	IFIH1, DDX58, RIPK2, IRF5	1308	12	16792	4.27931	1	0.804857	0.79268
														GOTERM_BP_DIRECT	GO:0043097~pyrimidine nucleoside salvage	4	0.27972	0.0608833	CDA, UPP1, DCK, TYMP	1308	12	16792	4.27931	1	0.804857	0.79268
														GOTERM_BP_DIRECT	GO:0010939~regulation of necrotic cell death	4	0.27972	0.0608833	CASP8, TRADD, TRAF2, OLFM4	1308	12	16792	4.27931	1	0.804857	0.79268
														GOTERM_BP_DIRECT	GO:0030212~hyaluronan metabolic process	4	0.27972	0.0608833	ITIH3, ITIH2, HGF, ITIH1	1308	12	16792	4.27931	1	0.804857	0.79268
														GOTERM_BP_DIRECT	GO:0007041~lysosomal transport	4	0.27972	0.0608833	HGSNAT, NPC1, VPS54, USE1	1308	12	16792	4.27931	1	0.804857	0.79268
														GOTERM_BP_DIRECT	GO:0043206~extracellular fibril organization	4	0.27972	0.0608833	COL3A1, COL5A1, LTBP2, B4GALT7	1308	12	16792	4.27931	1	0.804857	0.79268
														GOTERM_BP_DIRECT	GO:0008154~actin polymerization or depolymerization	4	0.27972	0.0608833	VASP, WIPF1, WAS, EVL	1308	12	16792	4.27931	1	0.804857	0.79268
														GOTERM_BP_DIRECT	GO:0008283~cell proliferation	38	2.65734	0.0612908	MCM7, ZAK, PAK1IP1, SRA1, IL5RA, DDX41, LIPA, EGFR, EDNRA, IFI16, CDC27, ASCC3, PDK1, CD276, CD74, CDV3, TGFB2, SYK, CD70, MIF, BYSL, GNL3, CDK9, ISG20, BST2, FER, CDK7, NASP, FES, BCL2, FSCN1, PTPN6, ARHGEF1, CSPG4, TGFBI, BCAT1, MAPRE2, SIPA1	1308	366	16792	1.3329	1	0.807596	0.795378
														GOTERM_BP_DIRECT	GO:0000186~activation of MAPKK activity	8	0.559441	0.0634111	ZAK, LRRK2, RAPGEF1, ADAM9, MAP3K6, EGFR, MAP3K4, MAP3K5	1308	46	16792	2.23268	1	0.827715	0.815192
														GOTERM_BP_DIRECT	GO:0032729~positive regulation of interferon-gamma production	8	0.559441	0.0634111	PYCARD, SASH3, RIPK2, HLA-DPB1, CD14, HLA-A, CD3E, HLA-DPA1	1308	46	16792	2.23268	1	0.827715	0.815192
														GOTERM_BP_DIRECT	GO:0051384~response to glucocorticoid	10	0.699301	0.0636388	PTPRU, SPARC, RPS6KB1, CASP3, ADIPOQ, BCL2, ADAM9, AIF1, PAM, CPN1	1308	65	16792	1.97506	1	0.827715	0.815192
														GOTERM_BP_DIRECT	GO:0060326~cell chemotaxis	10	0.699301	0.0636388	DOCK4, VCAM1, BIN2, HGF, C5AR1, RHOG, ELMO2, AZU1, ARRB2, EPHA2	1308	65	16792	1.97506	1	0.827715	0.815192
														GOTERM_BP_DIRECT	GO:0032753~positive regulation of interleukin-4 production	5	0.34965	0.0649663	SASH3, LGALS9, EPX, CD3E, HLA-E	1308	20	16792	3.20948	1	0.842264	0.829522
														GOTERM_BP_DIRECT	GO:0010629~negative regulation of gene expression	17	1.18881	0.0667785	TGFB2, RNASEH2B, TGFB1, MIF, CD3E, AIF1, IQGAP3, PARP10, MYADM, REL, ITGB8, FYN, ADNP, LGALS9, GAS2L1, ZNF148, CRYAB	1308	137	16792	1.59303	1	0.862983	0.849927
														GOTERM_BP_DIRECT	GO:0038096~Fc-gamma receptor signaling pathway involved in phagocytosis	16	1.11888	0.0686397	LYN, SYK, WIPF1, ARPC1B, WAS, VAV1, PLD2, HCK, FCGR2A, ELMO1, ELMO2, FYN, NCKAP1L, FCGR1A, MYO1G, NCK1	1308	127	16792	1.61738	1	0.873203	0.859992
														GOTERM_BP_DIRECT	GO:0042981~regulation of apoptotic process	24	1.67832	0.0686619	STEAP3, TGFB1, APAF1, STAT1, CARD8, IGFBP3, CARD9, SRA1, TRAF2, OLFM4, NOL3, CD3E, NDRG1, RSL1D1, CASP8, LGALS1, CASP10, AIFM2, CASP4, CASP1, FYN, ATM, RBM5, CARD11	1308	213	16792	1.44653	1	0.873203	0.859992
														GOTERM_BP_DIRECT	GO:0008630~intrinsic apoptotic signaling pathway in response to DNA damage	8	0.559441	0.0697389	MSH6, BCL2, HMOX1, ATM, SFN, SOD2, PML, EPHA2	1308	47	16792	2.18518	1	0.873203	0.859992
														GOTERM_BP_DIRECT	GO:0048873~homeostasis of number of cells within a tissue	6	0.41958	0.0705793	SASH3, KMT2A, BCL2, VPS54, LIPA, CORO1A	1308	29	16792	2.65612	1	0.873203	0.859992
														GOTERM_BP_DIRECT	GO:0000289~nuclear-transcribed mRNA poly(A) tail shortening	6	0.41958	0.0705793	TOE1, PAN2, CNOT2, CNOT3, TNKS1BP1, SAMD4B	1308	29	16792	2.65612	1	0.873203	0.859992
														GOTERM_BP_DIRECT	GO:0010811~positive regulation of cell-substrate adhesion	7	0.48951	0.0713334	ECM2, CCDC80, ABI3BP, COL8A1, ITGA5, EDIL3, FBLN2	1308	38	16792	2.36488	1	0.873203	0.859992
														GOTERM_BP_DIRECT	GO:0042157~lipoprotein metabolic process	7	0.48951	0.0713334	ABCA1, SCARB1, APOC1, APOL1, APOL3, ABCG1, APOL2	1308	38	16792	2.36488	1	0.873203	0.859992
														GOTERM_BP_DIRECT	GO:0034446~substrate adhesion-dependent cell spreading	7	0.48951	0.0713334	FER, ITGA4, AXL, MICALL2, FN1, ANTXR1, FERMT3	1308	38	16792	2.36488	1	0.873203	0.859992
														GOTERM_BP_DIRECT	GO:0043320~natural killer cell degranulation	3	0.20979	0.0735654	RAB27A, CORO1A, UNC13D	1308	6	16792	6.41896	1	0.873203	0.859992
														GOTERM_BP_DIRECT	GO:0090330~regulation of platelet aggregation	3	0.20979	0.0735654	LYN, ZAP70, SYK	1308	6	16792	6.41896	1	0.873203	0.859992
														GOTERM_BP_DIRECT	GO:0038084~vascular endothelial growth factor signaling pathway	3	0.20979	0.0735654	NRP2, FLT1, FLT4	1308	6	16792	6.41896	1	0.873203	0.859992
														GOTERM_BP_DIRECT	GO:1903799~negative regulation of production of miRNAs involved in gene silencing by miRNA	3	0.20979	0.0735654	NCOR2, TGFB1, NCOR1	1308	6	16792	6.41896	1	0.873203	0.859992
														GOTERM_BP_DIRECT	GO:0010042~response to manganese ion	3	0.20979	0.0735654	ARG1, ADAM9, SOD2	1308	6	16792	6.41896	1	0.873203	0.859992
														GOTERM_BP_DIRECT	GO:0017196~N-terminal peptidyl-methionine acetylation	3	0.20979	0.0735654	NAA20, NAA25, NAA16	1308	6	16792	6.41896	1	0.873203	0.859992
														GOTERM_BP_DIRECT	GO:0032020~ISG15-protein conjugation	3	0.20979	0.0735654	UBA7, ISG15, UBE2L6	1308	6	16792	6.41896	1	0.873203	0.859992
														GOTERM_BP_DIRECT	GO:0000480~endonucleolytic cleavage in 5'-ETS of tricistronic rRNA transcript (SSU-rRNA, 5.8S rRNA, LSU-rRNA)	3	0.20979	0.0735654	ABT1, RCL1, UTP20	1308	6	16792	6.41896	1	0.873203	0.859992
														GOTERM_BP_DIRECT	GO:0032494~response to peptidoglycan	3	0.20979	0.0735654	C5AR1, CARD9, IRF5	1308	6	16792	6.41896	1	0.873203	0.859992
														GOTERM_BP_DIRECT	GO:1900122~positive regulation of receptor binding	3	0.20979	0.0735654	HFE, B2M, MMP9	1308	6	16792	6.41896	1	0.873203	0.859992
														GOTERM_BP_DIRECT	GO:1903428~positive regulation of reactive oxygen species biosynthetic process	3	0.20979	0.0735654	RAB27A, CYBA, FOXO3	1308	6	16792	6.41896	1	0.873203	0.859992
														GOTERM_BP_DIRECT	GO:0010659~cardiac muscle cell apoptotic process	3	0.20979	0.0735654	APAF1, RPS6KA2, NOL3	1308	6	16792	6.41896	1	0.873203	0.859992
														GOTERM_BP_DIRECT	GO:2001200~positive regulation of dendritic cell differentiation	3	0.20979	0.0735654	LGALS3, LGALS1, LGALS9	1308	6	16792	6.41896	1	0.873203	0.859992
														GOTERM_BP_DIRECT	GO:0000055~ribosomal large subunit export from nucleus	3	0.20979	0.0735654	RRS1, NMD3, SDAD1	1308	6	16792	6.41896	1	0.873203	0.859992
														GOTERM_BP_DIRECT	GO:0071474~cellular hyperosmotic response	3	0.20979	0.0735654	ARHGEF2, RCSD1, YBX3	1308	6	16792	6.41896	1	0.873203	0.859992
														GOTERM_BP_DIRECT	GO:0042255~ribosome assembly	3	0.20979	0.0735654	NIP7, BMS1, TSR1	1308	6	16792	6.41896	1	0.873203	0.859992
														GOTERM_BP_DIRECT	GO:0051258~protein polymerization	4	0.27972	0.074716	FGB, FGA, FGG, NEFL	1308	13	16792	3.95013	1	0.873203	0.859992
														GOTERM_BP_DIRECT	GO:2000273~positive regulation of receptor activity	4	0.27972	0.074716	ANXA2, HFE, IGF2, SRA1	1308	13	16792	3.95013	1	0.873203	0.859992
														GOTERM_BP_DIRECT	GO:0001916~positive regulation of T cell mediated cytotoxicity	4	0.27972	0.074716	HLA-B, HLA-A, B2M, HLA-E	1308	13	16792	3.95013	1	0.873203	0.859992
														GOTERM_BP_DIRECT	GO:2000573~positive regulation of DNA biosynthetic process	4	0.27972	0.074716	RGCC, HGF, PRKD2, ARRB2	1308	13	16792	3.95013	1	0.873203	0.859992
														GOTERM_BP_DIRECT	GO:0000460~maturation of 5.8S rRNA	4	0.27972	0.074716	NSA2, MAK16, NOL9, RRP15	1308	13	16792	3.95013	1	0.873203	0.859992
														GOTERM_BP_DIRECT	GO:0008340~determination of adult lifespan	4	0.27972	0.074716	MSH6, INPP5D, LRRK2, ATM	1308	13	16792	3.95013	1	0.873203	0.859992
														GOTERM_BP_DIRECT	GO:0043518~negative regulation of DNA damage response, signal transduction by p53 class mediator	4	0.27972	0.074716	CD74, PTTG1IP, MIF, CD44	1308	13	16792	3.95013	1	0.873203	0.859992
														GOTERM_BP_DIRECT	GO:0016045~detection of bacterium	4	0.27972	0.074716	HLA-DRB5, HLA-DRB4, HLA-B, HLA-A	1308	13	16792	3.95013	1	0.873203	0.859992
														GOTERM_BP_DIRECT	GO:0097296~activation of cysteine-type endopeptidase activity involved in apoptotic signaling pathway	4	0.27972	0.074716	CASP8, TRADD, TNFSF10, TRAF2	1308	13	16792	3.95013	1	0.873203	0.859992
														GOTERM_BP_DIRECT	GO:0019835~cytolysis	5	0.34965	0.0755094	GSDMD, GZMA, PRF1, APOL1, GZMH	1308	21	16792	3.05665	1	0.879925	0.866613
														GOTERM_BP_DIRECT	GO:0032570~response to progesterone	7	0.48951	0.0790203	GPI, TGFB2, TGFB1, CAV1, CD38, THBS1, TLR2	1308	39	16792	2.30424	1	0.913439	0.89962
														GOTERM_BP_DIRECT	GO:0055072~iron ion homeostasis	6	0.41958	0.0795181	STEAP3, HFE, HMOX1, SOD2, B2M, FTL	1308	30	16792	2.56758	1	0.913439	0.89962
														GOTERM_BP_DIRECT	GO:0006362~transcription elongation from RNA polymerase I promoter	6	0.41958	0.0795181	CDK7, ERCC3, CCNH, POLR1A, POLR1B, POLR1E	1308	30	16792	2.56758	1	0.913439	0.89962
														GOTERM_BP_DIRECT	GO:0032480~negative regulation of type I interferon production	6	0.41958	0.0795181	IFIH1, CYLD, UBA7, DDX58, ISG15, UBE2L6	1308	30	16792	2.56758	1	0.913439	0.89962
														GOTERM_BP_DIRECT	GO:0010803~regulation of tumor necrosis factor-mediated signaling pathway	6	0.41958	0.0795181	PYCARD, CYLD, CASP8, SYK, TRADD, TRAF2	1308	30	16792	2.56758	1	0.913439	0.89962
														GOTERM_BP_DIRECT	GO:0009749~response to glucose	10	0.699301	0.0800315	GYS2, LDHA, TGFB1, ANGPT2, RPS6KB1, CASP3, COL6A2, ADIPOQ, THBS1, GPLD1	1308	68	16792	1.88793	1	0.916724	0.902855
														GOTERM_BP_DIRECT	GO:0071560~cellular response to transforming growth factor beta stimulus	8	0.559441	0.0834825	COL1A1, POSTN, TGFB1, MAPK7, APAF1, ARG1, CAV1, FYN	1308	49	16792	2.09599	1	0.953545	0.939119
														GOTERM_BP_DIRECT	GO:0071356~cellular response to tumor necrosis factor	14	0.979021	0.0853825	POSTN, VCAM1, SGMS1, CYBA, SLC2A4, THBS1, YBX3, ICAM1, PYCARD, COL1A1, SMPD4, ARHGEF2, CACTIN, MAP3K5	1308	110	16792	1.63392	1	0.968578	0.953924
														GOTERM_BP_DIRECT	GO:0050728~negative regulation of inflammatory response	11	0.769231	0.0855008	ABR, CALCRL, MAPK7, TNFAIP6, HGF, ADIPOQ, TNFAIP8L2, ADA, ELANE, PTPN2, CD276	1308	79	16792	1.78756	1	0.968578	0.953924
														GOTERM_BP_DIRECT	GO:0009612~response to mechanical stimulus	9	0.629371	0.0855193	COL3A1, MMP14, POSTN, ANGPT2, RPS6KB1, STAT1, ASNS, MPO, THBS1	1308	59	16792	1.95833	1	0.968578	0.953924
														GOTERM_BP_DIRECT	GO:0090023~positive regulation of neutrophil chemotaxis	5	0.34965	0.0868541	CD74, CAMK1D, C5AR1, RAC2, NCKAP1L	1308	22	16792	2.91771	1	0.9782	0.963401
														GOTERM_BP_DIRECT	GO:0070207~protein homotrimerization	5	0.34965	0.0868541	MLKL, ARG1, ALOX5AP, TRAF2, MIF	1308	22	16792	2.91771	1	0.9782	0.963401
														GOTERM_BP_DIRECT	GO:0010508~positive regulation of autophagy	7	0.48951	0.0871529	SH3GLB1, PLEKHF1, LRRK2, TFEB, TRIM21, TRIM65, TRIM22	1308	40	16792	2.24664	1	0.978832	0.964023
														GOTERM_BP_DIRECT	GO:0010332~response to gamma radiation	6	0.41958	0.089031	PTPRC, DCUN1D3, BCL2, SOD2, PML, MEN1	1308	31	16792	2.48476	1	0.994385	0.979341
														GOTERM_BP_DIRECT	GO:0043200~response to amino acid	6	0.41958	0.089031	LYN, ARG1, CASP3, ASNS, NAIP, ICAM1	1308	31	16792	2.48476	1	0.994385	0.979341
														GOTERM_BP_DIRECT	GO:1902176~negative regulation of oxidative stress-induced intrinsic apoptotic signaling pathway	4	0.27972	0.0897934	MAPK7, HSPB1, NOL3, SOD2	1308	14	16792	3.66798	1	0.997374	0.982285
														GOTERM_BP_DIRECT	GO:0043537~negative regulation of blood vessel endothelial cell migration	4	0.27972	0.0897934	TGFB1, RGCC, ANGPT2, THBS1	1308	14	16792	3.66798	1	0.997374	0.982285
														GOTERM_BP_DIRECT	GO:0010506~regulation of autophagy	8	0.559441	0.0908954	PYCARD, IFI16, LRRK2, CASP1, EP300, HSPB1, ATM, NRBF2	1308	50	16792	2.05407	1	1	0.985115
														GOTERM_BP_DIRECT	GO:0007266~Rho protein signal transduction	8	0.559441	0.0908954	COL1A2, RHOG, PECAM1, ARHGAP29, CDH13, ARHGEF1, MYO9B, ARHGAP4	1308	50	16792	2.05407	1	1	0.985115
														GOTERM_BP_DIRECT	GO:0007568~aging	19	1.32867	0.0912406	TGFB1, VCAM1, APAF1, ARG1, MBD1, ITGB2, NUDT1, FOXO3, MPO, ENO3, PPP1R9B, LOXL2, NFKB2, COL3A1, IRAK1, RPS6KB1, CANX, CRYAB, ADA	1308	165	16792	1.47831	1	1	0.985115
														GOTERM_BP_DIRECT	GO:0042060~wound healing	11	0.769231	0.0912665	SCARB1, COL3A1, TGFB2, SPARC, ERBB3, LOX, CASP3, PECAM1, FN1, EGFR, MAP3K5	1308	80	16792	1.76521	1	1	0.985115
														GOTERM_BP_DIRECT	GO:0007249~I-kappaB kinase/NF-kappaB signaling	9	0.629371	0.0923061	RIPK2, TRADD, CARD9, BTK, REL, TRAF2, CD14, TLR3, NFKB2	1308	60	16792	1.92569	1	1	0.985115
														GOTERM_BP_DIRECT	GO:0006914~autophagy	16	1.11888	0.0934391	SH3GLB1, RGS19, LRRK2, ATG9A, TFEB, VPS37A, RAB33B, NPC1, IFI16, TRIM5, RAB24, NRBF2, S100A9, SQSTM1, VPS39, TECPR1	1308	133	16792	1.54441	1	1	0.985115
														GOTERM_BP_DIRECT	GO:0031397~negative regulation of protein ubiquitination	7	0.48951	0.0957255	GNL3L, CAV1, PRMT3, ISG15, FYN, ARRB2, GTPBP4	1308	41	16792	2.19184	1	1	0.985115
														GOTERM_BP_DIRECT	GO:0045650~negative regulation of macrophage differentiation	3	0.20979	0.097802	ADIPOQ, PTPN2, C1QC	1308	7	16792	5.50197	1	1	0.985115
														GOTERM_BP_DIRECT	GO:0007435~salivary gland morphogenesis	3	0.20979	0.097802	TGFB2, TGFB1, EGFR	1308	7	16792	5.50197	1	1	0.985115
														GOTERM_BP_DIRECT	GO:0048841~regulation of axon extension involved in axon guidance	3	0.20979	0.097802	PLXND1, PLXNA1, PLXNC1	1308	7	16792	5.50197	1	1	0.985115
														GOTERM_BP_DIRECT	GO:0051099~positive regulation of binding	3	0.20979	0.097802	ANXA2, PON1, S100A10	1308	7	16792	5.50197	1	1	0.985115
														GOTERM_BP_DIRECT	GO:0001961~positive regulation of cytokine-mediated signaling pathway	3	0.20979	0.097802	CD74, AXL, RIPK2	1308	7	16792	5.50197	1	1	0.985115
														GOTERM_BP_DIRECT	GO:0072643~interferon-gamma secretion	3	0.20979	0.097802	BTN3A1, LILRB1, BTN3A2	1308	7	16792	5.50197	1	1	0.985115
														GOTERM_BP_DIRECT	GO:0060907~positive regulation of macrophage cytokine production	3	0.20979	0.097802	SPON2, CD74, CD36	1308	7	16792	5.50197	1	1	0.985115
														GOTERM_BP_DIRECT	GO:0072678~T cell migration	3	0.20979	0.097802	ZAP70, S1PR1, MYO1G	1308	7	16792	5.50197	1	1	0.985115
														GOTERM_BP_DIRECT	GO:0010886~positive regulation of cholesterol storage	3	0.20979	0.097802	MSR1, SCARB1, CD36	1308	7	16792	5.50197	1	1	0.985115
														GOTERM_BP_DIRECT	GO:0012501~programmed cell death	3	0.20979	0.097802	PKM, RNF130, TGM2	1308	7	16792	5.50197	1	1	0.985115
														GOTERM_BP_DIRECT	GO:0002481~antigen processing and presentation of exogenous protein antigen via MHC class Ib, TAP-dependent	3	0.20979	0.097802	TAP2, TAP1, B2M	1308	7	16792	5.50197	1	1	0.985115
														GOTERM_BP_DIRECT	GO:0033622~integrin activation	3	0.20979	0.097802	MZB1, FN1, FERMT3	1308	7	16792	5.50197	1	1	0.985115
														GOTERM_BP_DIRECT	GO:0034616~response to laminar fluid shear stress	3	0.20979	0.097802	ABCA1, TGFB1, ADAM9	1308	7	16792	5.50197	1	1	0.985115
														GOTERM_BP_DIRECT	GO:0001818~negative regulation of cytokine production	3	0.20979	0.097802	RPS6KA4, GPNMB, BTK	1308	7	16792	5.50197	1	1	0.985115
														GOTERM_BP_DIRECT	GO:0050861~positive regulation of B cell receptor signaling pathway	3	0.20979	0.097802	LYN, PRKCH, PRKCB	1308	7	16792	5.50197	1	1	0.985115
														GOTERM_BP_DIRECT	GO:0002455~humoral immune response mediated by circulating immunoglobulin	3	0.20979	0.097802	HLA-DRB5, HLA-DRB4, HLA-DQB1	1308	7	16792	5.50197	1	1	0.985115
														GOTERM_BP_DIRECT	GO:0038066~p38MAPK cascade	3	0.20979	0.097802	MAPKAPK2, LGALS9, MAP3K5	1308	7	16792	5.50197	1	1	0.985115
														GOTERM_BP_DIRECT	GO:0032481~positive regulation of type I interferon production	8	0.559441	0.0986651	SYK, IFI16, IRAK1, EP300, CD14, DDX41, TMEM173, NFKB2	1308	51	16792	2.01379	1	1	0.985115
														GOTERM_BP_DIRECT	GO:0032088~negative regulation of NF-kappaB transcription factor activity	10	0.699301	0.0987573	PYCARD, PARP10, CYLD, IRAK1, PRMT2, ANXA4, CYP1B1, ARRB2, CACTIN, TRIM21	1308	71	16792	1.80816	1	1	0.985115
														GOTERM_BP_DIRECT	GO:0006607~NLS-bearing protein import into nucleus	5	0.34965	0.0989694	KPNA6, CBLB, KPNA2, FYB, KPNB1	1308	23	16792	2.79085	1	1	0.985115
														GOTERM_BP_DIRECT	GO:0009306~protein secretion	6	0.41958	0.0991047	STEAP3, CANX, C1QTNF5, FGG, LTBP2, ARFGAP3	1308	32	16792	2.40711	1	1	0.985115
														GOTERM_BP_DIRECT	GO:0006270~DNA replication initiation	6	0.41958	0.0991047	MCM7, MCM3, MCM4, MCM5, MCM6, MCM2	1308	32	16792	2.40711	1	1	0.985115

## Sheet: Downregulated pathways
Category	Term	Count	%	PValue	Genes	List Total	Pop Hits	Pop Total	Fold Enrichment	Bonferroni	Benjamini	FDR		Category	Term	Count	%	PValue	Genes	List Total	Pop Hits	Pop Total	Fold Enrichment	Bonferroni	Benjamini	FDR
KEGG_PATHWAY	hsa01100:Metabolic pathways	383	22.8657	5.45628e-92	DMGDH, ACSM3, GLDC, UXS1, ATP5C1, ABAT, ACSM5, ACSM4, GBA2, GLS, GCSH, NSDHL, PNP, HYKK, SCP2, ANPEP, ATP6V1E1, PTGDS, SEPHS2, EARS2, XYLB, MCCC2, ACOT8, ATP6V1G1, ATP6V1G2, ACSL1, OXSM, GLCE, MCCC1, ACSL6, CMBL, HOGA1, UPB1, CYP27A1, BTD, MTHFD1, ACOT2, UQCRC1, SUCLG2, ACOT1, SUCLG1, IDNK, UQCRC2, ATP6V0D1, HPD, ATP6V0D2, ALDH7A1, ACOT4, CDS1, LIPT2, GCDH, LIPT1, MAOB, MAOA, SHMT1, ATP5J, ATP5I,…	836	1219	6879	2.58532	1.51685e-89	1.51685e-89	1.22766e-89		GOTERM_BP_DIRECT	GO:0070125~mitochondrial translational elongation	67	4	1.07428e-51	MRPS17, MRPS15, GFM1, MRPS16, MRPS14, GFM2, MRPS11, MRPS12, MRPL39, MRPS10, MRPL37, MRPL33, MRPL4, MRPL42, MRPL3, MRPL2, MRPL40, MRPL1, MRPL9, CHCHD1, MRPS28, TSFM, MRPS26, MRPS27, MRPS24, MRPS25, MRPS22, MRPS23, MRPS18B, MRPL49, MRPS18A, MRPS21, MRPL47, MRPL48, MRPS7, MRPL45, MRPS6, MRPL46, MRPS5, MRPL44, MRPS18C, TUFM, MRPL52, MRPL53, MRPL50, MRPS9, DAP3, MRPS35, MRPS36, MRPL18, MRPS33, MRPS34,…	1552	85	16792	8.52838	4.17786e-48	4.17786e-48	4.09515e-48
KEGG_PATHWAY	hsa00190:Oxidative phosphorylation	105	6.26866	9.03678e-71	NDUFA13, NDUFA11, NDUFA12, NDUFA10, ATP5C1, COX6A1, ATP6V1E1, ATP6V1G1, ATP6V1G2, SDHC, SDHD, SDHA, SDHB, COX6B1, ATP5J2, COX7A2L, PPA2, UQCRC1, ND1, UQCRC2, ATP6V0D1, ND3, ND2, ATP6V0D2, ND5, ND4, ATP6V1A, ND6, NDUFB10, UQCRB, NDUFB11, ATP8, COX17, ATP6, ATP5J, ATP5I, COX7A2, ATP5H, ATP5O, COX7A1, UQCRH, ATP5L, ATP5B, ATP5D, COX3, COX11, ATP6V1H, COX2, COX1, ATP6V0A4, CYC1, NDUFV3, NDUFV2, NDUFV…	836	133	6879	6.49616	2.51222e-68	1.25611e-68	1.01664e-68		GOTERM_BP_DIRECT	GO:0070126~mitochondrial translational termination	67	4	4.2088e-51	MRPS17, MRPS15, MRPS16, MRPS14, GFM2, MRPS11, MRPS12, MRPL39, MRPS10, MRPL37, MRPL33, MRPL4, MRPL42, MRPL3, MTRF1, MRPL2, MRPL40, MRPL1, MRPL9, CHCHD1, MRPS28, MRPS26, MRPS27, MRPS24, MRPS25, MRPS22, MRPS23, MRPS18B, MRPL49, MRPS18A, MRPS21, MRPL47, MRPL48, MRPS7, MRPL45, MRPS6, MRPL46, MRPS5, MRPL44, MRPS18C, MRPL52, MRPL53, MRPL50, MRPS9, MRRF, MTRF1L, DAP3, MRPS35, MRPS36, MRPL18, MRPS33, MRPS…	1552	86	16792	8.42921	1.6368e-47	8.18401e-48	8.02197e-48
KEGG_PATHWAY	hsa05012:Parkinson's disease	88	5.25373	5.58246e-45	NDUFA13, NDUFA11, NDUFA12, COX4I1, NDUFA10, ATP5C1, COX6A1, COX7C, PARK2, UCHL1, UQCRFS1, COX8A, NDUFC2, NDUFC1, SDHC, SDHD, ATP5F1, SDHA, SDHB, COX6B1, COX7A2L, NDUFS8, NDUFS7, NDUFS6, NDUFS5, NDUFS4, UQCRC1, NDUFS3, NDUFS2, ND1, NDUFS1, UQCRC2, SLC25A5, ND3, SLC25A4, ND2, ND5, SLC25A6, ND4, ND6, NDUFB9, NDUFB8, NDUFB7, UQCRB, NDUFB6, NDUFB10, NDUFB11, ATP8, NDUFB5, NDUFB4, ATP6, NDUFB3, ATP5A1,…	836	142	6879	5.09933	1.55192e-42	5.17308e-43	4.18685e-43		GOTERM_BP_DIRECT	GO:0032981~mitochondrial respiratory chain complex I assembly	54	3.22388	3.28599e-45	NDUFA13, NDUFA11, NDUFA12, NDUFA10, AIFM1, NDUFC2, NDUFC1, TIMM21, NDUFS8, NDUFS7, NDUFS6, NDUFS5, NDUFS4, NDUFS3, NDUFS2, ND1, NDUFS1, TMEM126B, ND3, ND2, ND5, ND4, ND6, NDUFB9, NDUFB8, NDUFB7, NDUFB6, NDUFB10, NDUFB11, NDUFB5, NDUFB4, NDUFB3, NDUFB2, NDUFB1, FOXRED1, NDUFV3, NDUFV2, NDUFV1, NDUFA9, NDUFA8, NDUFA7, COA1, NDUFA6, NDUFA5, NUBPL, NDUFA3, NDUFA2, NDUFAF6, NDUFAF7, NDUFAF5, NDUFAB1, …	1552	63	16792	9.27393	1.27792e-41	4.25974e-42	4.1754e-42
KEGG_PATHWAY	hsa01130:Biosynthesis of antibiotics	93	5.55224	2.5273e-31	ACAA2, ACY1, GLDC, OGDHL, TM7SF2, GCSH, NSDHL, ALDH2, DBT, IDH3B, PHGDH, ACADM, DLAT, HMGCS2, ACAA1, HADH, AASS, PSPH, BCKDHA, BCKDHB, AMT, AKR1A1, NME3, SDHC, CMBL, SDHD, SDHA, SDHB, HADHB, ALDH3A2, HADHA, NME6, PCCA, EHHADH, CAT, PCCB, RGN, SUCLG2, SUCLG1, IDNK, ALDOB, AGXT, FBP1, DLD, ALDH7A1, FBP2, ALDH9A1, PCYOX1, GCDH, IDI1, FH, OAT, ECHS1, SHMT1, AK1, AK2, DLST, AK3, PDHB, SDSL, HSD17B10, …	836	212	6879	3.60966	7.02589e-29	1.75647e-29	1.42161e-29		GOTERM_BP_DIRECT	GO:0006120~mitochondrial electron transport, NADH to ubiquinone	46	2.74627	2.26998e-42	NDUFB9, ND6, NDUFA13, NDUFB8, NDUFB7, NDUFB6, NDUFB10, NDUFA11, NDUFB11, NDUFA12, NDUFB5, NDUFB4, NDUFA10, NDUFB3, NDUFB2, NDUFB1, NDUFV3, NDUFV2, NDUFV1, NDUFA9, NDUFA8, NDUFA7, NDUFA6, NDUFA5, NDUFA4, NDUFA3, NDUFA2, NDUFC2, NDUFC1, COQ9, NDUFS8, NDUFS7, NDUFS6, NDUFS5, NDUFAB1, NDUFS4, NDUFS3, NDUFS2, NDUFS1, ND1, NDUFAF1, ND3, DLD, ND2, ND5, ND4	1552	49	16792	10.1572	8.82795e-39	2.20699e-39	2.16329e-39
KEGG_PATHWAY	hsa05010:Alzheimer's disease	80	4.77612	6.83795e-30	NDUFA13, NDUFA11, NDUFA12, COX4I1, NDUFA10, ATP5C1, CALML3, COX6A1, COX7C, UQCRFS1, COX8A, MME, NDUFC2, NDUFC1, SDHC, SDHD, ATP5F1, SDHA, SDHB, COX6B1, COX7A2L, NDUFS8, NDUFS7, NDUFS6, NDUFS5, NDUFS4, UQCRC1, NDUFS3, NDUFS2, NDUFS1, UQCRC2, NDUFB9, NDUFB8, NDUFB7, UQCRB, NDUFB6, NDUFB10, NDUFB11, ATP8, NDUFB5, NDUFB4, ATP6, NDUFB3, ATP5A1, NDUFB2, ATP5J, LPL, NDUFB1, COX7A2, UQCR11, UQCR10, ATP5H…	836	168	6879	3.91832	1.90095e-27	3.8019e-28	3.07708e-28		GOTERM_BP_DIRECT	GO:0055114~oxidation-reduction process	156	9.31343	1.0813e-34	DMGDH, PECR, ALDH1L1, OXNAD1, GLDC, NDUFA10, LOXL4, ALKBH7, ALDH1L2, TXNDC17, TM7SF2, TXN2, CHCHD4, AKR7A2, NSDHL, AKR7A3, IYD, PHYHD1, GSTK1, HGD, DIO1, PIPOX, SDHC, KMO, SDHA, CYP27A1, ALDH3A2, POR, MTHFD1, FDX1, UQCRC1, ND1, HPD, ALDH7A1, MAOB, UQCRB, MAOA, SDR39U1, GMPR, HIGD1A, UQCRH, CYP27B1, LDHB, HSD11B2, CYB5R1, PRDX5, CYP4X1, RDH12, LDHD, PNPO, DECR2, FDFT1, SURF1, CYP4F2, ADHFE1, CYP4F…	1552	592	16792	2.85111	4.20517e-31	8.41034e-32	8.24382e-32
KEGG_PATHWAY	hsa01200:Carbon metabolism	62	3.70149	1.89783e-27	GLDC, GPT, OGDHL, MCEE, IDH3B, PHGDH, ME3, ACADM, DLAT, ACADS, HIBCH, PSPH, GPT2, AMT, SDHC, SDHD, SDHA, MUT, SDHB, HADHA, PCCA, EHHADH, CAT, PCCB, RGN, SUCLG2, SUCLG1, IDNK, ALDOB, AGXT, FBP1, DLD, FBP2, FH, ECHS1, SHMT1, DLST, PDHB, SDSL, ADH5, ACAT1, ACSS1, HAO2, PDHA1, MDH1, GOT1, IDH3G, MDH2, IDH1, IDH2, GOT2, CS, GLUD1, GLUD2, ALDH6A1, SUCLA2, PC, CPS1, PSAT1, OGDH, ACO1, ACO2	836	113	6879	4.51474	5.27596e-25	8.79327e-26	7.11686e-26		GOTERM_BP_DIRECT	GO:0008152~metabolic process	65	3.8806	2.18913e-24	ACY3, ACAA2, ACSM3, ECI1, ECI2, ACSM2A, ACSM5, ACSM2B, AUH, SCP2, ENOSF1, DBT, UGT2A3, ENPP6, ACAA1, ACAD10, PLA2G4F, ACSL1, OXSM, BCKDHB, ECH1, ACSL6, HOGA1, HDHD3, MUT, FAHD2A, FAHD2B, HADHB, EHHADH, UGT2B4, SUCLG2, SUCLG1, UGT2B7, ACSS3, DLST, NPL, AGPAT3, ACAT1, AFMID, MAN1C1, UGT3A1, ACSS1, UGT1A9, ARSB, ISOC2, GSTM3, FAHD1, EPHX2, LYZ, ACSF3, MCAT, ACSF2, GALC, GALNS, GRHPR, SUCLA2, GLB1, G…	1552	168	16792	4.18615	8.51353e-21	1.41892e-21	1.39083e-21
KEGG_PATHWAY	hsa05016:Huntington's disease	81	4.83582	7.23044e-26	NDUFA13, NDUFA11, NDUFA12, COX4I1, NDUFA10, ATP5C1, COX6A1, COX7C, UQCRFS1, COX8A, NDUFC2, NDUFC1, SDHC, SDHD, ATP5F1, SDHA, SDHB, COX6B1, COX7A2L, NDUFS8, NDUFS7, NDUFS6, NDUFS5, NDUFS4, UQCRC1, NDUFS3, TFAM, NDUFS2, NDUFS1, UQCRC2, SLC25A5, SLC25A4, SLC25A6, NDUFB9, NDUFB8, NDUFB7, UQCRB, NDUFB6, NDUFB10, NDUFB11, ATP8, NDUFB5, NDUFB4, ATP6, NDUFB3, ATP5A1, NDUFB2, ATP5J, NDUFB1, COX7A2, UQCR11…	836	192	6879	3.47139	2.01006e-23	2.87152e-24	2.32407e-24		GOTERM_BP_DIRECT	GO:0006099~tricarboxylic acid cycle	26	1.55224	1.86615e-22	FH, DLST, OGDHL, PDHB, DHTKD1, NNT, IDH3B, DLAT, PDHA1, MDH1, IDH3G, MDH2, IDH1, IDH2, SDHC, SDHD, SDHA, SDHB, CS, SUCLA2, OGDH, SUCLG2, SUCLG1, ACO1, ACO2, DLD	1552	29	16792	9.70032	7.25747e-19	1.03678e-19	1.01625e-19
KEGG_PATHWAY	hsa00280:Valine, leucine and isoleucine degradation	38	2.26866	9.54405e-26	ACAA2, ECHS1, HIBADH, ABAT, HSD17B10, ACAT1, HMGCL, MCEE, ALDH2, ALDH1B1, AUH, DBT, AOX1, HMGCS2, ACADM, HADH, ACAA1, ACADS, HIBCH, BCKDHA, MCCC2, ACAD8, BCKDHB, MCCC1, ACSF3, ACADSB, MUT, HADHB, ALDH3A2, HADHA, ALDH6A1, PCCA, IVD, EHHADH, PCCB, DLD, ALDH7A1, ALDH9A1	836	47	6879	6.6528	2.65325e-23	3.31656e-24	2.68426e-24		GOTERM_BP_DIRECT	GO:0006635~fatty acid beta-oxidation	31	1.85075	2.16709e-21	ACADVL, ABCD3, ACAA2, ECHS1, ECI1, ECI2, CROT, ACAT1, CPT2, AUH, ACADM, HADH, ACAA1, ACAD10, ACADS, HIBCH, DECR1, CPT1A, ECH1, PEX2, CPT1B, HADHB, HADHA, BDH2, SLC25A17, ACOX2, ACOX1, EHHADH, PEX5, ECHDC2, SLC27A2	1552	44	16792	7.62289	8.42781e-18	1.05348e-18	1.03262e-18
KEGG_PATHWAY	hsa04146:Peroxisome	49	2.92537	1.36584e-23	ABCD4, PECR, ABCD3, ECI2, MPV17L2, CROT, PEX26, SCP2, NUDT19, ACAA1, GSTK1, PHYH, ACOT8, ACSL1, ECH1, ACSL6, PIPOX, PEX2, PEX1, SLC25A17, ACOX2, ACOX1, PEX3, EHHADH, PEX6, PEX5, CAT, PEX11G, AGXT, SLC27A2, PAOX, DDO, HMGCL, PRDX5, HACL1, DECR2, HAO2, EPHX2, IDH1, IDH2, PEX12, PEX14, DHRS4, SOD1, NUDT7, AMACR, DAO, PXMP2, CRAT	836	83	6879	4.85777	3.79704e-21	4.21894e-22	3.41461e-22		GOTERM_BP_DIRECT	GO:0046487~glyoxylate metabolic process	23	1.37313	1.55148e-19	LIPT2, BCKDHA, LIPT1, PDHA1, AGXT2, GLDC, BCKDHB, AMT, DLST, PDHB, HOGA1, LIAS, DDO, DHTKD1, GCSH, GRHPR, DAO, NDUFAB1, DBT, OGDH, DLAT, AGXT, DLD	1552	26	16792	9.57117	6.03372e-16	6.70413e-17	6.5714e-17
KEGG_PATHWAY	hsa04932:Non-alcoholic fatty liver disease (NAFLD)	67	4	6.9867e-23	NDUFA13, NDUFA11, NDUFA12, COX4I1, NDUFA10, COX6A1, COX7C, UQCRFS1, COX8A, NDUFC2, NDUFC1, SDHC, SDHD, SDHA, SDHB, COX6B1, COX7A2L, NDUFS8, NDUFS7, NDUFS6, NDUFS5, NDUFS4, UQCRC1, NDUFS3, NDUFS2, NDUFS1, UQCRC2, NDUFB9, NDUFB8, NDUFB7, UQCRB, NDUFB6, NDUFB10, NDUFB11, NDUFB5, NDUFB4, NDUFB3, NDUFB2, NDUFB1, COX7A2, UQCR11, UQCR10, COX5B, COX5A, COX7A1, UQCRH, MAPK8, COX3, COX2, COX1, CYC1, NDUFV3…	836	151	6879	3.65104	1.9423e-20	1.9423e-21	1.57201e-21		GOTERM_BP_DIRECT	GO:0032543~mitochondrial translation	25	1.49254	5.02803e-17	MRPS17, MRPS15, MRPS16, GFM2, MRPS11, MRPS34, MRPS12, MRPL16, MRPL2, CHCHD1, PTCD3, NDUFA7, MRPS24, MRPS18B, MRPS18A, MRPS21, MRPL47, MRPL23, MRPS7, QRSL1, MRPS6, MRPS18C, LARS2, NOA1, PTRH1	1552	36	16792	7.5136	1.9554e-13	1.9554e-14	1.91669e-14
KEGG_PATHWAY	hsa00020:Citrate cycle (TCA cycle)	27	1.61194	1.80927e-20	FH, DLST, OGDHL, PDHB, IDH3B, DLAT, PCK1, PCK2, PDHA1, MDH1, IDH3G, MDH2, IDH1, IDH2, SDHC, SDHD, SDHA, SDHB, CS, SUCLA2, PC, OGDH, SUCLG2, SUCLG1, ACO1, ACO2, DLD	836	30	6879	7.40562	5.02977e-18	4.57252e-19	3.70078e-19		GOTERM_BP_DIRECT	GO:1902600~hydrogen ion transmembrane transport	29	1.73134	8.05305e-14	SLC47A1, UQCRB, COX4I1, COX7A2, UQCR11, UQCR10, COX6A1, COX7A1, COX7C, COX5A, UQCRH, NNT, COX11, UQCRFS1, ATP6V1G3, COA6, COX8A, CYB5A, ATP6V1G1, SURF1, SLC36A2, NDUFA4, SLC4A10, COX6C, COX6B1, SLC9A3, COX7A2L, UQCRQ, UQCRC1	1552	61	16792	5.14374	3.1303e-10	2.84712e-11	2.79075e-11
KEGG_PATHWAY	hsa00071:Fatty acid degradation	30	1.79104	8.95716e-18	GCDH, ACADVL, ACAA2, ECHS1, ADH1C, ADH1B, ECI1, ECI2, ADH5, ADH6, ACAT1, ALDH2, ALDH1B1, CPT2, ACADM, HADH, ACAA1, ACADS, CPT1A, ACSL1, ACSL6, CPT1B, ACADSB, HADHB, ALDH3A2, HADHA, ACOX1, EHHADH, ALDH7A1, ALDH9A1	836	42	6879	5.87748	2.49009e-15	2.07508e-16	1.67947e-16		GOTERM_BP_DIRECT	GO:0042776~mitochondrial ATP synthesis coupled proton transport	17	1.01493	3.39361e-13	ATP5S, STOML2, ATP8, ATP5A1, ATP6, ATP5J, ATP5C1, ATP5I, ATP5H, ATP5F1, COX5B, ATP5O, ATP5L, ATP5J2, ATP5B, ATP5D, CYC1	1552	21	16792	8.75871	1.31991e-09	1.09981e-10	1.07804e-10
KEGG_PATHWAY	hsa00260:Glycine, serine and threonine metabolism	26	1.55224	2.57925e-14	DMGDH, MAOB, MAOA, GLDC, SHMT1, SDSL, GCSH, SRR, PHGDH, PSPH, AOC3, AGXT2, AMT, PIPOX, GCAT, GRHPR, GATM, BHMT, DAO, PSAT1, CTH, CHDH, SARDH, AGXT, DLD, ALDH7A1	836	39	6879	5.48565	7.16049e-12	5.51563e-13	4.46409e-13		GOTERM_BP_DIRECT	GO:0009083~branched-chain amino acid catabolic process	16	0.955224	7.73417e-13	BCKDHA, MCCC2, ACAD8, HIBADH, BCKDHB, MCCC1, PPM1K, ACADSB, HSD17B10, ACAT1, ALDH6A1, AUH, IVD, DBT, DLD, HIBCH	1552	19	16792	9.11123	3.00768e-09	2.31371e-10	2.2679e-10
KEGG_PATHWAY	hsa00630:Glyoxylate and dicarboxylate metabolism	21	1.25373	1.51091e-13	MDH1, GLDC, MDH2, SHMT1, AMT, HOGA1, MUT, ACAT1, CS, GCSH, GRHPR, MCEE, PCCA, AFMID, PCCB, CAT, ACO1, ACO2, AGXT, DLD, HAO2	836	27	6879	6.39992	4.20062e-11	3.00025e-12	2.42826e-12		GOTERM_BP_DIRECT	GO:0006412~translation	62	3.70149	1.64066e-12	MRPS17, MRPS15, MRPS16, MRPS14, MRPS11, MRPS12, RMND1, MRPL37, YARS2, MRPL4, MRPL42, MRPL3, MRPL2, MRPL1, SLC25A42, MRPL9, SLC25A44, METTL17, MRPS24, MRPS23, MRPS18B, MRPL49, MRPS18A, MRPS21, MRPS7, MRPS6, MRPS5, MRPS18C, MRPL52, SLC25A15, MRPS9, SLC25A17, GUF1, SLC25A10, SLC25A12, SLC25A5, SLC25A4, SLC25A11, MRRF, SLC25A6, SLC25A13, MRPS36, MRPL18, MRPS33, MRPL19, MRPL16, MRPL14, MRPS30, MRPL55,…	1552	253	16792	2.65144	6.38063e-09	4.55751e-10	4.46727e-10
KEGG_PATHWAY	hsa00380:Tryptophan metabolism	25	1.49254	7.13618e-13	GCDH, DDC, ECHS1, MAOB, MAOA, HAAO, OGDHL, ACMSD, ACAT1, ALDH2, ALDH1B1, KYNU, AFMID, AOX1, HADH, AOC1, AADAT, KMO, ALDH3A2, HADHA, EHHADH, CAT, OGDH, ALDH7A1, ALDH9A1	836	40	6879	5.14279	1.98395e-10	1.32257e-11	1.07043e-11		GOTERM_BP_DIRECT	GO:0006520~cellular amino acid metabolic process	22	1.31343	3.88633e-12	GGT5, DDC, ACY1, GLS2, GOT2, SLC3A1, PEPD, SDSL, BPHL, GCAT, PTS, QDPR, SLC6A6, SLC25A15, GLUD1, SRR, GLUD2, SLC7A7, SLC7A8, ASPG, SCLY, GGT1	1552	40	16792	5.95077	1.5114e-08	1.0076e-09	9.87647e-10
KEGG_PATHWAY	hsa00640:Propanoate metabolism	19	1.13433	1.10456e-10	ACSS3, ECHS1, ABAT, MUT, ACAT1, LDHB, HADHA, ALDH6A1, MCEE, SUCLA2, PCCA, EHHADH, PCCB, ECHDC1, SUCLG2, SUCLG1, ACADM, ACSS1, HIBCH	836	28	6879	5.5836	3.07068e-08	1.91918e-09	1.55329e-09		GOTERM_BP_DIRECT	GO:0009060~aerobic respiration	20	1.19403	4.60308e-12	SURF1, UQCRB, SDHC, UQCR10, MTFR1L, COX6A1, SDHB, UQCRH, SIRT3, CHCHD5, CAT, UQCRC1, PMPCB, COX11, COX1, ME3, UQCRC2, NDUFV1, FXN, METTL17	1552	33	16792	6.55733	1.79014e-08	1.11884e-09	1.09668e-09
KEGG_PATHWAY	hsa04964:Proximal tubule bicarbonate reclamation	17	1.01493	2.08435e-10	MDH1, GLS2, ATP1A2, ATP1A1, ATP1B1, SLC4A4, AQP1, GLS, SLC9A3, GLUD1, GLUD2, CA2, FXYD2, CA4, SLC25A10, PCK1, PCK2	836	23	6879	6.08191	5.7945e-08	3.40853e-09	2.7587e-09		GOTERM_BP_DIRECT	GO:0090383~phagosome acidification	17	1.01493	1.26816e-10	ATP6V1A, ATP6V1G1, ATP6V1G2, ATP6V1B2, ATP6V1H, ATP6V0A4, ATP6V1E1, ATP6V1G3, ATP6V0D1, ATP6V0C, ATP6V1D, ATP6V0D2, ATP6V1C1, ATP6V1B1, ATP6V1F, ATP6V1C2, ATP6V0A1	1552	27	16792	6.81233	4.93188e-07	2.90111e-08	2.84367e-08
KEGG_PATHWAY	hsa00650:Butanoate metabolism	18	1.07463	5.97331e-10	ECHS1, ACSM3, ACSM2A, ACSM5, ABAT, ACSM4, ACSM2B, ACAT1, HMGCL, HADHA, BDH2, ALDH5A1, BDH1, EHHADH, L2HGDH, HMGCS2, HADH, ACADS	836	27	6879	5.48565	1.66058e-07	8.72727e-09	7.06344e-09		GOTERM_BP_DIRECT	GO:0006123~mitochondrial electron transport, cytochrome c to oxygen	14	0.835821	1.41607e-09	COX8A, NDUFA4, COX4I1, COX6C, COX5B, COX6A1, COX5A, COX7C, COX6B1, COX7A2L, COX3, COX2, CYCS, COX1	1552	20	16792	7.57371	5.50709e-06	3.0595e-07	2.99892e-07
KEGG_PATHWAY	hsa04966:Collecting duct acid secretion	18	1.07463	5.97331e-10	ATP6V1A, ATP6V1G1, ATP6V1G2, CLCNKB, CA2, ATP6V1B2, ATP6V0A4, ATP6V1E1, ATP6V1G3, ATP6V0D1, ATP6V0C, ATP6V1D, ATP6V0D2, ATP6V1C1, ATP6V1B1, ATP6V1F, ATP6V1C2, ATP6V0A1	836	27	6879	5.48565	1.66058e-07	8.72727e-09	7.06344e-09		GOTERM_BP_DIRECT	GO:0006554~lysine catabolic process	11	0.656716	2.44056e-09	GCDH, HYKK, AADAT, OGDH, PIPOX, DLST, SLC25A21, CRYM, ALDH7A1, DLD, AASS	1552	12	16792	9.91796	9.49131e-06	4.99545e-07	4.89654e-07
KEGG_PATHWAY	hsa00620:Pyruvate metabolism	22	1.31343	6.27861e-10	FH, PDHA1, MDH1, MDH2, PDHB, ACAT1, ALDH3A2, GRHPR, LDHB, PC, ALDH2, ALDH1B1, LDHD, ME3, DLAT, HAGH, PCK1, ACSS1, DLD, ALDH7A1, PCK2, ALDH9A1	836	40	6879	4.52566	1.74545e-07	8.72727e-09	7.06344e-09		GOTERM_BP_DIRECT	GO:0015991~ATP hydrolysis coupled proton transport	17	1.01493	3.73359e-09	ATP6V1A, ATP5A1, ATP1A2, ATP1A1, ATP5B, ATP6V1B2, ATP6V1H, ATP6V0A4, ATP6V1E1, ATP6V0D1, ATP6V0C, ATP6V0D2, ATP6V1C1, ATP6V1B1, ATP6V1F, ATP6V1C2, ATP6V0A1	1552	32	16792	5.74791	1.45198e-05	6.85283e-07	6.71715e-07
KEGG_PATHWAY	hsa01210:2-Oxocarboxylic acid metabolism	14	0.835821	1.6993e-09	GOT1, ACY1, IDH3G, AADAT, GPT2, IDH1, GOT2, IDH2, GPT, CS, IDH3B, ACO1, ACO2, NAGS	836	17	6879	6.77639	4.72406e-07	2.24955e-08	1.82068e-08		GOTERM_BP_DIRECT	GO:0006122~mitochondrial electron transport, ubiquinol to cytochrome c	12	0.716418	3.88342e-09	UQCRB, UQCRQ, UQCRC1, PMPCB, UQCRFS1, CYCS, UQCR11, CYC1, UQCR10, CYTB, UQCRC2, UQCRH	1552	15	16792	8.65567	1.51025e-05	6.85283e-07	6.71715e-07
KEGG_PATHWAY	hsa04260:Cardiac muscle contraction	29	1.73134	1.64851e-08	UQCRB, COX4I1, COX7A2, ATP1A2, UQCR11, ATP1A1, UQCR10, COX5B, COX6A1, COX7A1, COX7C, COX5A, UQCRH, COX3, UQCRFS1, COX2, COX1, CYC1, COX8A, COX6C, ATP1B1, COX6B1, COX7A2L, UQCRQ, FXYD2, MYL3, UQCRC1, UQCRC2, CYTB	836	75	6879	3.18167	4.58285e-06	2.08312e-07	1.68598e-07		GOTERM_BP_DIRECT	GO:0006103~2-oxoglutarate metabolic process	13	0.776119	4.05284e-09	GOT1, MRPS36, AADAT, GPT2, ADHFE1, IDH1, GOT2, IDH2, OGDH, IDH3B, D2HGDH, L2HGDH, DLD	1552	18	16792	7.81415	1.57614e-05	6.85283e-07	6.71715e-07
KEGG_PATHWAY	hsa01212:Fatty acid metabolism	22	1.31343	4.09318e-08	PECR, ACADVL, CPT1A, ECHS1, ACAA2, ACSL1, OXSM, SCD5, ACSL6, ACADSB, MCAT, CPT1B, ACAT1, HADHB, HADHA, CPT2, ACOX1, EHHADH, ACADM, HADH, ACAA1, ACADS	836	48	6879	3.77138	1.1379e-05	4.9474e-07	4.00419e-07		GOTERM_BP_DIRECT	GO:0033539~fatty acid beta-oxidation using acyl-CoA dehydrogenase	13	0.776119	4.05284e-09	ACAD8, GCDH, ACADVL, ETFDH, ETFA, ETFB, ACADSB, ACOX2, ACOX1, IVD, ACADM, ACADS, ACAD10	1552	18	16792	7.81415	1.57614e-05	6.85283e-07	6.71715e-07
KEGG_PATHWAY	hsa00220:Arginine biosynthesis	13	0.776119	4.7152e-07	GOT1, ACY1, GLS2, GPT2, GOT2, GPT, ASS1, GLS, GLUD1, GLUD2, CPS1, ASL, NAGS	836	20	6879	5.3485	0.000131074	5.46177e-06	4.4205e-06		GOTERM_BP_DIRECT	GO:0006754~ATP biosynthetic process	16	0.955224	6.32523e-09	ATP5S, SURF1, ATP8, ATP5A1, ATP6, ATP5J, ATP5C1, ATP5I, ATP5H, ATP5F1, ATP5O, ATP5L, ATP5J2, ATP5B, ATP5D, SLC25A13	1552	29	16792	5.96943	2.45985e-05	1.02495e-06	1.00466e-06
KEGG_PATHWAY	hsa00250:Alanine, aspartate and glutamate metabolism	17	1.01493	8.31687e-07	GOT1, AGXT2, GLS2, GPT2, GOT2, ABAT, GPT, DDO, ASS1, GLS, ALDH4A1, GLUD1, GLUD2, ALDH5A1, CPS1, ASL, AGXT	836	35	6879	3.99668	0.000231182	9.24835e-06	7.48518e-06		GOTERM_BP_DIRECT	GO:0033617~mitochondrial respiratory chain complex IV assembly	12	0.716418	1.1384e-08	COA4, CHCHD5, COA3, SURF1, COA1, SCO1, COX17, COX14, TIMM21, SMIM20, PET117, COA5	1552	16	16792	8.11469	4.42716e-05	1.7709e-06	1.73584e-06
KEGG_PATHWAY	hsa00310:Lysine degradation	21	1.25373	1.07681e-06	GCDH, ECHS1, AADAT, PIPOX, BBOX1, DLST, SETMAR, OGDHL, ACAT1, ALDH3A2, HADHA, HYKK, TMLHE, ALDH2, ALDH1B1, EHHADH, OGDH, HADH, ALDH7A1, AASS, ALDH9A1	836	52	6879	3.32304	0.000299308	1.10871e-05	8.9734e-06		GOTERM_BP_DIRECT	GO:0006091~generation of precursor metabolites and energy	21	1.25373	1.85458e-08	COX8A, FECH, COX4I1, COX17, DLST, UQCR11, CROT, COX6C, COX6A1, COX7A1, COX7C, DHTKD1, ATP5B, SCO1, ACOX1, OGDH, ENPP1, ACO2, SLC25A4, AASS, XYLB	1552	53	16792	4.28701	7.21221e-05	2.77403e-06	2.7191e-06
KEGG_PATHWAY	hsa05110:Vibrio cholerae infection	21	1.25373	1.07681e-06	ATP6V1A, SLC12A2, ATP6V1G1, ATP6V1G2, TJP1, ADCY9, ATP6V1B2, ATP6V1H, ATP6V0A4, ATP6V1E1, ATP6V1G3, ATP6V0D1, ATP6V0C, ATP6V1D, ATP6V0D2, ATP6V1C1, TJP2, ATP6V1B1, ATP6V1F, ATP6V1C2, ATP6V0A1	836	52	6879	3.32304	0.000299308	1.10871e-05	8.9734e-06		GOTERM_BP_DIRECT	GO:0033572~transferrin transport	17	1.01493	1.92755e-08	ATP6V1A, ATP6V1G1, ATP6V1G2, ATP6V1B2, ATP6V1H, ATP6V0A4, ATP6V1E1, ATP6V1G3, ATP6V0D1, ATP6V0C, ATP6V1D, ATP6V0D2, ATP6V1C1, ATP6V1B1, ATP6V1F, ATP6V1C2, ATP6V0A1	1552	35	16792	5.25523	7.49595e-05	2.77638e-06	2.72141e-06
KEGG_PATHWAY	hsa01230:Biosynthesis of amino acids	25	1.49254	1.9318e-06	ACY1, SHMT1, GPT, SDSL, IDH3B, ASL, PHGDH, PSPH, GOT1, IDH3G, IDH1, GPT2, IDH2, GOT2, ASS1, CS, PC, CPS1, PSAT1, CTH, PAH, ACO1, ALDOB, ACO2, NAGS	836	72	6879	2.85711	0.000536895	1.918e-05	1.55234e-05		GOTERM_BP_DIRECT	GO:0022904~respiratory electron transport chain	13	0.776119	2.30562e-08	NDUFA5, ETFDH, ETFA, ETFB, SDHA, SDHB, ALDH5A1, POLG2, NDUFS6, COX3, NDUFAF2, D2HGDH, CYTB	1552	20	16792	7.03273	8.96614e-05	3.20234e-06	3.13893e-06
[truncated: 278 more rows]

## Sheet: Metabolic pathways
Metabolic pathways	ccRCC_107_T	ccRCC_104_T	ccRCC_103_T	ccRCC_102_T	ccRCC_99_T	ccRCC_94_T	ccRCC_83_T	ccRCC_67_T	ccRCC_64_T	ccRCC_61_T	ccRCC_58_T	ccRCC_52_T	ccRCC_50_T	ccRCC_49_T	ccRCC_47_T	ccRCC_43_T	ccRCC_41_T	ccRCC_33_T	ccRCC_30_T	ccRCC_29_T	ccRCC_26_T	ccRCC_25_T	ccRCC_24_T	ccRCC_22_T	ccRCC_18_T	ccRCC_13_T	ccRCC_12_T	ccRCC_11_T	ccRCC_8_T	ccRCC_7_T	ccRCC_6_T	ccRCC_5_T	ccRCC_4_T	ccRCC_3_T	ccRCC_2_T	ccRCC_1_T	ccRCC_109_T	ccRCC_111_T	ccRCC_115_T	ccRCC_124_T	ccRCC_131_T	ccRCC_142_T	ccRCC_166_T	ccRCC_171_T	ccRCC_189_T	ccRCC_198_T	ccRCC_231_T	ccRCC_232_T	ccRCC_10_T
[truncated: 99 more rows]
[truncated: 415 more columns]

[truncated: 1 more sheets: Transcription factor activity]
