# Supplementary material for: A proteogenomic analysis of clear cell renal cell carcinoma in a Chinese population
Source: Nat Commun. 2022 Apr 19;13:2052. doi: 10.1038/s41467-022-29577-x (PMC9019091; doi:10.1038/s41467-022-29577-x)
Supplement: Supplementary file 10 — Source Data [file 41467_2022_29577_MOESM10_ESM.xlsx]

## Sheet: Fig 1c
Mutation frequency	This Study (n = 224)	Wang et al., Chinese (n = 152)	Bi et al., Chinese (n = 105)	Sato et al., Japanese (n = 105)	TCGA (n = 368)	Scelo et al., European (n = 94)
VHL	0.642857	0.578947	0.552381	0.45283	0.461957	0.734043
PBRM1	0.245536	0.289474	0.342857	0.301887	0.421196	0.393617
BAP1	0.107143	0.105263	0.0952381	0.0849057	0.105978	0.117021
SETD2	0.0803571	0.105263	0.0857143	0.122642	0.138587	0.191489
KDM5C	0.0758929	0.105263	0.0380952	0.0377358	0.0543478	0.0744681
PCLO	0.0580357	0.0723684	0	0.00943396	0.0461957	0
USH2A	0.0491071	0	0	0.0283019	0.0461957	0
MTOR	0.0446429	0.0526316	0.0380952	0.0660377	0.0923913	0.0851064
FSIP2	0.0446429	0	0	0.00943396	0.00543478	0
NBPF9	0.0446429	0	0	0	0	0

## Sheet: Fig 1d, Sfig 1j
Sample	Identified proteins
ccRCC_1_TA	8731
ccRCC_2_TA	8587
ccRCC_3_TA	8978
ccRCC_4_TA	8434
ccRCC_5_TA	8472
ccRCC_6_TA	8268
ccRCC_7_TA	8767
ccRCC_8_TA	8550
ccRCC_9_TA	8642
ccRCC_10_TA	8763
ccRCC_11_TA	8563
ccRCC_12_TA	8619
ccRCC_13_TA	8636
ccRCC_14_TA	8574
ccRCC_15_TA	8701
ccRCC_16_TA	8855
ccRCC_17_TA	8941
ccRCC_18_TA	8712
ccRCC_19_TA	8957
ccRCC_20_TA	8971
ccRCC_21_TA	8773
ccRCC_22_TA	8553
ccRCC_23_TA	8692
ccRCC_24_TA	8351
ccRCC_25_TA	8165
ccRCC_26_TA	8399
ccRCC_27_TA	8783
ccRCC_28_TA	8797
ccRCC_29_TA	8550
ccRCC_30_TA	8463
ccRCC_31_TA	8529
ccRCC_32_TA	8724
ccRCC_33_TA	8352
ccRCC_34_TA	8875
ccRCC_35_TA	9020
ccRCC_36_TA	8989
ccRCC_37_TA	8320
ccRCC_38_TA	8758
ccRCC_39_TA	8712
ccRCC_40_TA	8703
ccRCC_41_TA	8335
ccRCC_42_TA	8530
ccRCC_43_TA	8119
ccRCC_44_TA	8813
ccRCC_45_TA	8709
ccRCC_46_TA	8832
ccRCC_47_TA	8645
ccRCC_48_TA	8753
ccRCC_49_TA	8586
ccRCC_50_TA	8238
ccRCC_51_TA	8834
ccRCC_52_TA	8423
ccRCC_53_TA	8796
ccRCC_54_TA	8693
ccRCC_55_TA	8819
ccRCC_56_TA	8698
ccRCC_57_TA	8484
ccRCC_58_TA	8476
ccRCC_59_TA	8651
ccRCC_60_TA	8880
ccRCC_61_TA	8531
ccRCC_62_TA	8788
ccRCC_63_TA	8613
ccRCC_64_TA	8760
ccRCC_65_TA	8733
ccRCC_66_TA	8769
ccRCC_67_TA	8452
ccRCC_68_TA	8846
ccRCC_69_TA	8782
ccRCC_70_TA	8868
ccRCC_71_TA	8625
ccRCC_72_TA	8818
ccRCC_73_TA	8817
ccRCC_74_TA	8692
ccRCC_75_TA	8767
ccRCC_76_TA	8865
ccRCC_77_TA	8671
ccRCC_78_TA	8936
ccRCC_79_TA	8643
ccRCC_80_TA	8567
ccRCC_81_TA	8915
ccRCC_82_TA	8668
ccRCC_83_TA	8649
ccRCC_84_TA	8607
ccRCC_85_TA	8647
ccRCC_86_TA	8676
ccRCC_87_TA	8668
ccRCC_88_TA	8816
ccRCC_89_TA	8860
ccRCC_90_TA	8841
ccRCC_91_TA	8876
ccRCC_92_TA	8923
ccRCC_93_TA	8860
ccRCC_94_TA	8565
ccRCC_95_TA	9025
ccRCC_96_TA	8889
ccRCC_97_TA	9032
ccRCC_98_TA	8910
ccRCC_99_TA	8482
ccRCC_100_TA	8607
ccRCC_101_TA	8688
ccRCC_102_TA	8309
ccRCC_103_TA	8663
ccRCC_104_TA	8253
ccRCC_105_TA	8687
ccRCC_106_TA	9039
ccRCC_107_TA	8489
ccRCC_108_TA	8780
ccRCC_109_TA	8857
ccRCC_110_TA	8750
ccRCC_111_TA	8493
ccRCC_112_TA	8726
ccRCC_113_TA	8826
ccRCC_114_TA	8889
ccRCC_115_TA	8778
ccRCC_116_TA	8627
ccRCC_117_TA	9063
ccRCC_118_TA	8770
ccRCC_119_TA	8859
ccRCC_120_TA	8825
ccRCC_121_TA	8884
ccRCC_122_TA	8755
ccRCC_123_TA	8648
ccRCC_124_TA	8927
ccRCC_125_TA	8646
ccRCC_126_TA	8723
ccRCC_127_TA	8670
ccRCC_128_TA	8669
ccRCC_129_TA	9086
ccRCC_130_TA	8528
ccRCC_131_TA	8810
ccRCC_132_TA	8807
ccRCC_133_TA	8925
ccRCC_134_TA	8841
ccRCC_135_TA	9138
ccRCC_136_TA	9092
ccRCC_137_TA	9067
ccRCC_138_TA	9010
ccRCC_139_TA	8958
ccRCC_140_TA	9133
ccRCC_141_TA	8912
ccRCC_142_TA	8709
ccRCC_143_TA	9012
ccRCC_144_TA	8971
ccRCC_145_TA	8787
ccRCC_146_TA	9052
ccRCC_147_TA	9120
ccRCC_148_TA	9085
ccRCC_149_TA	9047
ccRCC_150_TA	8994
ccRCC_151_TA	9078
ccRCC_152_TA	8867
ccRCC_153_TA	9020
ccRCC_154_TA	9021
ccRCC_155_TA	8868
ccRCC_156_TA	8735
ccRCC_157_TA	8890
ccRCC_158_TA	8842
ccRCC_159_TA	8458
ccRCC_160_TA	8747
ccRCC_161_TA	8875
ccRCC_162_TA	8871
ccRCC_163_TA	9020
ccRCC_164_TA	8882
ccRCC_165_TA	8892
ccRCC_166_TA	8992
ccRCC_167_TA	8891
ccRCC_168_TA	8942
ccRCC_169_TA	8824
ccRCC_170_TA	8831
ccRCC_171_TA	8844
ccRCC_172_TA	8930
ccRCC_173_TA	8857
ccRCC_174_TA	8814
ccRCC_175_TA	8936
ccRCC_176_TA	8795
ccRCC_177_TA	9031
ccRCC_178_TA	8833
ccRCC_179_TA	8871
ccRCC_180_TA	8702
ccRCC_181_TA	8828
ccRCC_182_TA	8841
ccRCC_183_TA	8763
ccRCC_184_TA	8950
ccRCC_185_TA	8760
ccRCC_186_TA	8758
ccRCC_187_TA	8851
ccRCC_188_TA	9115
ccRCC_189_TA	8680
ccRCC_190_TA	9014
ccRCC_191_TA	8693
ccRCC_192_TA	8790
ccRCC_193_TA	9008
ccRCC_194_TA	8535
ccRCC_195_TA	9176
ccRCC_196_TA	8989
ccRCC_197_TA	9104
ccRCC_198_TA	8817
ccRCC_199_TA	9003
ccRCC_200_TA	9034
ccRCC_201_TA	8650
ccRCC_202_TA	8717
ccRCC_203_TA	8920
ccRCC_204_TA	8845
ccRCC_205_TA	8792
ccRCC_206_TA	8731
ccRCC_207_TA	8914
ccRCC_208_TA	8826
ccRCC_209_TA	8879
ccRCC_210_TA	8666
ccRCC_211_TA	8785
ccRCC_212_TA	8735
ccRCC_213_TA	8824
ccRCC_214_TA	8587
ccRCC_215_TA	8811
ccRCC_216_TA	8922
ccRCC_217_TA	8922
ccRCC_218_TA	9014
ccRCC_219_TA	8759
ccRCC_220_TA	9098
ccRCC_221_TA	9326
ccRCC_222_TA	8807
ccRCC_223_TA	8975
ccRCC_224_TA	8816
ccRCC_225_TA	8896
ccRCC_226_TA	9049
ccRCC_227_TA	8965
ccRCC_228_TA	8925
ccRCC_229_TA	8901
ccRCC_230_TA	9052
ccRCC_231_TA	8803
ccRCC_232_TA	8685
ccRCC_1_T	9816
ccRCC_2_T	9282
ccRCC_3_T	9986
ccRCC_4_T	9354
ccRCC_5_T	8767
ccRCC_6_T	8937
ccRCC_7_T	9686
ccRCC_8_T	9553
ccRCC_9_T	8901
ccRCC_10_T	9514
ccRCC_11_T	9451
ccRCC_12_T	9806
ccRCC_13_T	9651
ccRCC_14_T	9468
ccRCC_15_T	9567
ccRCC_16_T	9265
ccRCC_17_T	9997
ccRCC_18_T	9390
ccRCC_19_T	9746
ccRCC_20_T	9483
ccRCC_21_T	9459
ccRCC_22_T	9418
ccRCC_23_T	9946
ccRCC_24_T	9252
ccRCC_25_T	9014
ccRCC_26_T	9104
ccRCC_27_T	9172
ccRCC_28_T	9836
ccRCC_29_T	9317
ccRCC_30_T	9339
ccRCC_31_T	9393
ccRCC_32_T	9785
ccRCC_33_T	9289
ccRCC_34_T	8879
ccRCC_35_T	9366
ccRCC_36_T	9877
ccRCC_37_T	8948
ccRCC_38_T	9780
ccRCC_39_T	9721
ccRCC_40_T	9521
ccRCC_41_T	8463
ccRCC_42_T	9398
ccRCC_43_T	9169
ccRCC_44_T	9475
ccRCC_45_T	9053
ccRCC_46_T	9903
ccRCC_47_T	9467
ccRCC_48_T	8918
ccRCC_49_T	8907
ccRCC_50_T	9158
ccRCC_51_T	9823
ccRCC_52_T	9290
ccRCC_53_T	9561
ccRCC_54_T	9884
ccRCC_55_T	9408
ccRCC_56_T	9452
ccRCC_57_T	9450
ccRCC_58_T	9406
ccRCC_59_T	9146
ccRCC_60_T	9868
ccRCC_61_T	9428
ccRCC_62_T	9592
ccRCC_63_T	9609
ccRCC_64_T	9575
ccRCC_65_T	9714
ccRCC_66_T	9688
ccRCC_67_T	9253
ccRCC_68_T	9472
ccRCC_69_T	9903
ccRCC_70_T	9603
ccRCC_71_T	9202
ccRCC_72_T	9651
ccRCC_73_T	9950
ccRCC_74_T	9511
ccRCC_75_T	9439
ccRCC_76_T	9362
ccRCC_77_T	9951
ccRCC_78_T	9586
ccRCC_79_T	9582
ccRCC_80_T	9627
ccRCC_81_T	9520
ccRCC_82_T	9495
ccRCC_83_T	9459
ccRCC_84_T	9366
ccRCC_85_T	9457
ccRCC_86_T	9579
ccRCC_87_T	9506
ccRCC_88_T	9501
ccRCC_89_T	9999
ccRCC_90_T	9464
ccRCC_91_T	9954
ccRCC_92_T	9691
ccRCC_93_T	8193
ccRCC_94_T	9310
ccRCC_95_T	9785
ccRCC_96_T	9540
ccRCC_97_T	9747
ccRCC_98_T	9454
ccRCC_99_T	9441
ccRCC_100_T	9558
ccRCC_101_T	9946
ccRCC_102_T	9359
ccRCC_103_T	9222
ccRCC_104_T	9167
ccRCC_105_T	9432
ccRCC_106_T	9615
ccRCC_107_T	9089
ccRCC_108_T	9884
ccRCC_109_T	9807
ccRCC_110_T	9613
ccRCC_111_T	9669
ccRCC_112_T	9836
ccRCC_113_T	9944
ccRCC_114_T	9557
ccRCC_115_T	9500
ccRCC_116_T	9704
ccRCC_117_T	9824
ccRCC_118_T	9584
ccRCC_119_T	9635
ccRCC_120_T	9590
ccRCC_121_T	10012
ccRCC_122_T	8758
ccRCC_123_T	9483
ccRCC_124_T	9480
ccRCC_125_T	9645
ccRCC_126_T	9531
ccRCC_127_T	9527
ccRCC_128_T	9354
ccRCC_129_T	9580
ccRCC_130_T	9446
ccRCC_131_T	9988
ccRCC_132_T	9894
ccRCC_133_T	10270
ccRCC_134_T	9778
ccRCC_135_T	9521
ccRCC_136_T	9768
ccRCC_137_T	9733
ccRCC_138_T	9800
ccRCC_139_T	9823
ccRCC_140_T	9919
ccRCC_141_T	9847
ccRCC_142_T	9450
ccRCC_143_T	9684
ccRCC_144_T	9819
ccRCC_145_T	10006
ccRCC_146_T	9810
ccRCC_147_T	9984
ccRCC_148_T	10177
ccRCC_149_T	9373
ccRCC_150_T	9606
ccRCC_151_T	10144
ccRCC_152_T	9679
ccRCC_153_T	10032
ccRCC_154_T	9928
ccRCC_155_T	9560
ccRCC_156_T	9486
ccRCC_157_T	9907
ccRCC_158_T	9662
ccRCC_159_T	8969
ccRCC_160_T	10095
ccRCC_161_T	9604
ccRCC_162_T	9853
ccRCC_163_T	9798
ccRCC_164_T	8906
ccRCC_165_T	8611
ccRCC_166_T	9902
ccRCC_167_T	9758
ccRCC_168_T	9701
ccRCC_169_T	9829
ccRCC_170_T	9735
ccRCC_171_T	9902
ccRCC_172_T	9792
ccRCC_173_T	9695
ccRCC_174_T	9698
ccRCC_175_T	9962
ccRCC_176_T	9790
ccRCC_177_T	9852
ccRCC_178_T	9992
ccRCC_179_T	10063
ccRCC_180_T	9890
ccRCC_181_T	9655
ccRCC_182_T	9874
ccRCC_183_T	9596
ccRCC_184_T	9833
ccRCC_185_T	9484
ccRCC_186_T	9715
ccRCC_187_T	9888
ccRCC_188_T	9967
ccRCC_189_T	9586
ccRCC_190_T	10013
ccRCC_191_T	9568
ccRCC_192_T	9607
ccRCC_193_T	9998
ccRCC_194_T	8552
ccRCC_195_T	9991
ccRCC_196_T	9962
ccRCC_197_T	10011
ccRCC_198_T	9854
ccRCC_199_T	9590
ccRCC_200_T	8935
ccRCC_201_T	9025
ccRCC_202_T	9742
ccRCC_203_T	9958
ccRCC_204_T	9888
ccRCC_205_T	9863
ccRCC_206_T	8705
ccRCC_207_T	10004
ccRCC_208_T	9620
ccRCC_209_T	9862
ccRCC_210_T	9452
ccRCC_211_T	9675
ccRCC_212_T	9548
ccRCC_213_T	9909
ccRCC_214_T	9673
ccRCC_215_T	9495
ccRCC_216_T	9815
ccRCC_217_T	10273
ccRCC_218_T	9752
ccRCC_219_T	9992
ccRCC_220_T	9836
ccRCC_221_T	9957
ccRCC_222_T	9475
ccRCC_223_T	9539
ccRCC_224_T	9557
ccRCC_225_T	9131
ccRCC_226_T	10043
ccRCC_227_T	9815
ccRCC_228_T	10078
ccRCC_229_T	9681
ccRCC_230_T	9966
ccRCC_231_T	9388
ccRCC_232_T	8642

## Sheet: Sfig 1b
#Tumor	Coverage of Tumour samples	Coverage of Tumour adjacent samples
ccRCC-220	192.3	66.02
ccRCC-54	157.54	76.96
ccRCC-128	90.71	92.68
ccRCC-26	115.6	48.91
ccRCC-172	124.22	68.51
ccRCC-145	174.12	61.14
ccRCC-161	59.46	77.43
ccRCC-25	87.07	48.42
ccRCC-72	111.83	65.92
ccRCC-102	70.07	98.76
ccRCC-113	64.52	89.49
ccRCC-50	137.94	73.42
ccRCC-37	78.85	53.01
ccRCC-78	126.71	63.83
ccRCC-82	81.82	51.27
ccRCC-181	122.8	65.27
ccRCC-188	143.88	74.23
ccRCC-68	124.91	56.29
ccRCC-185	97.35	73.36
ccRCC-120	152.75	49.55
ccRCC-109	102.46	52.44
ccRCC-215	143.18	71.38
ccRCC-46	166.69	83.13
ccRCC-197	129.59	69.28
ccRCC-147	144.64	67.75
ccRCC-42	138.06	71.62
ccRCC-30	130.95	56
ccRCC-170	107.23	12.41
ccRCC-79	141.56	50.76
ccRCC-94	80.28	68.19
ccRCC-17	142.54	72.53
ccRCC-187	89.38	83.2
ccRCC-134	72.61	78.55
ccRCC-32	148.1	55.27
ccRCC-212	126.05	68.63
#N/A	226.54	112.31
ccRCC-77	115.36	62.59
ccRCC-63	98.56	59.49
ccRCC-80	83.52	52.45
ccRCC-182	123.87	91.21
ccRCC-74	128.92	65.13
ccRCC-224	201.41	79.7
ccRCC-230	96.85	79.83
ccRCC-15	162.82	88.55
ccRCC-180	133.81	69.38
ccRCC-4	135.74	57.52
ccRCC-127	153.8	51.74
ccRCC-107	86.93	65.44
ccRCC-58	137.97	52.29
ccRCC-209	154.33	72.83
ccRCC-44	137.46	73.35
ccRCC-93	82.41	63.9
ccRCC-229	204.39	77.48
ccRCC-110	97.96	54.07
ccRCC-164	108.25	86.31
ccRCC-121	135.59	77.03
ccRCC-38	32.71	44.51
ccRCC-232	157.5	84.86
ccRCC-28	70.95	46.51
ccRCC-198	139.44	71.95
ccRCC-138	104.99	57.1
ccRCC-157	95.11	58.61
ccRCC-56	106.65	63.29
ccRCC-149	213.59	80.18
ccRCC-141	82.52	58.39
ccRCC-87	101.87	44.99
ccRCC-65	117	69.13
ccRCC-45	148.07	69.16
ccRCC-33	136.28	59.81
ccRCC-16	112.48	75.82
ccRCC-59	124.13	53.25
ccRCC-167	172.11	74.15
ccRCC-150	165.58	70.6
ccRCC-105	81.23	55.77
ccRCC-24	86.55	63.36
ccRCC-163	175.91	80.59
ccRCC-184	135.9	63.47
ccRCC-228	31.55	85.6
ccRCC-132	161.7	64.88
ccRCC-83	104.43	47.6
ccRCC-34	121.62	54.39
ccRCC-86	122.74	51.65
ccRCC-106	70.39	59.1
ccRCC-213	106.3	72.26
ccRCC-99	75.44	97.03
ccRCC-119	111.92	86.67
ccRCC-191	63.35	79.14
ccRCC-14	103.34	62.98
ccRCC-151	111.56	67.59
ccRCC-204	155.29	75.88
ccRCC-176	141.25	51.25
ccRCC-221	162.16	71.69
ccRCC-133	81.93	68.82
ccRCC-199	69.34	70.44
ccRCC-169	137.92	60.22
ccRCC-66	101.67	56.49
ccRCC-31	123.56	48.37
ccRCC-12	104.86	69.93
ccRCC-111	79.61	54.69
ccRCC-226	214.24	77.8
ccRCC-57	134.42	53
ccRCC-144	104.94	51.97
ccRCC-203	144.34	72.69
ccRCC-168	103.57	52.04
ccRCC-162	140.16	72.6
ccRCC-139	113.97	78.38
ccRCC-183	123.32	65.41
ccRCC-126	118.08	84.95
ccRCC-227	226.97	73.53
ccRCC-89	121.74	53.88
ccRCC-101	126.51	78.79
ccRCC-35	3.66	53.76
ccRCC-192	85.38	72.82
ccRCC-222	151.3	91.64
ccRCC-131	56.86	74.2
ccRCC-95	109.34	69.94
ccRCC-179	133.04	73.2
ccRCC-208	129.15	59.81
ccRCC-225	181.71	80.12
ccRCC-165	87.42	70.97
ccRCC-70	128.69	59.29
ccRCC-88	82.66	54.87
ccRCC-152	141.68	77.27
ccRCC-40	149.21	62.67
ccRCC-130	71.71	55.33
ccRCC-123	111.7	46.62
ccRCC-210	133.1	90.45
ccRCC-118	197.09	94.85
ccRCC-129	121.07	74.39
ccRCC-219	177.3	72.81
ccRCC-194	124.16	84.79
ccRCC-186	145.07	55.28
ccRCC-136	94.67	89.35
ccRCC-91	131.2	114.27
ccRCC-211	127.09	68.51
ccRCC-104	120.74	63.38
ccRCC-154	77.44	81.3
ccRCC-41	196.1	76.62
ccRCC-146	140.17	105.28
ccRCC-5	112.9	76.05
ccRCC-84	68.99	69.38
ccRCC-9	87.16	66.03
ccRCC-117	127.1	58.91
ccRCC-137	71.47	75.61
ccRCC-53	163.2	78.83
ccRCC-29	0.97	42.9
ccRCC-171	196.21	59.38
ccRCC-64	111.51	72.3
ccRCC-140	73.57	81.58
ccRCC-1	133	84.92
ccRCC-85	66.16	47.94
ccRCC-166	154.7	68.37
ccRCC-223	218.05	106.36
ccRCC-39	153.33	52.5
ccRCC-135	112.66	76.92
ccRCC-60	102.71	75.02
ccRCC-205	170.64	68.73
ccRCC-69	119.46	61.93
ccRCC-193	53.81	80.3
ccRCC-148	161.09	62.11
ccRCC-55	176.33	76.23
ccRCC-156	72.21	85.05
ccRCC-97	69.59	68.17
ccRCC-90	66.37	44.56
ccRCC-189	71	70.5
ccRCC-178	128.28	49.42
ccRCC-201	128.71	63.21
ccRCC-81	79.28	47.77
ccRCC-116	177.88	65.19
ccRCC-73	120.32	66.22
ccRCC-98	128.53	74.59
ccRCC-103	60.42	56.84
ccRCC-155	74.3	63.95
ccRCC-174	116.49	65.44
ccRCC-200	114.22	64.76
ccRCC-75	143	75.66
ccRCC-122	215.59	65.42
ccRCC-173	124.63	76.43
ccRCC-62	109.07	56.02
ccRCC-231	120.08	59.82
ccRCC-160	88.1	64.11
ccRCC-10	89.55	63.68
ccRCC-158	98.87	64.01
ccRCC-48	172.37	87.98
ccRCC-195	88.96	81.2
ccRCC-125	85.61	60.29
ccRCC-18	109.65	62.72
ccRCC-96	66.56	95.78
ccRCC-108	206.06	97.54
ccRCC-214	148.23	74.34
ccRCC-112	63.46	84.04
ccRCC-52	175.91	68.28
ccRCC-11	118.81	70.6
ccRCC-207	158.01	80.2
ccRCC-216	140.76	65.6
ccRCC-27	95.37	63.12
ccRCC-115	147.27	77.88
ccRCC-71	101.59	59.29
ccRCC-61	144.54	66.67
ccRCC-76	105.22	59.14
ccRCC-47	199.27	77.4
ccRCC-190	80.95	80.6
ccRCC-124	86.16	68.05
ccRCC-19	143.94	65.05
ccRCC-92	88.07	67.69
ccRCC-159	90.16	66.61
ccRCC-23	139.44	63.28
ccRCC-218	121.71	68.45
ccRCC-114	218.67	71.93
ccRCC-100	78.45	116.33
ccRCC-7	145.15	75.61
ccRCC-142	74.59	87.47
ccRCC-202	117.7	84.71
ccRCC-2	116.87	60.16
ccRCC-175	131.53	70.04
ccRCC-20	129.66	65.03
ccRCC-153	139.77	62.17
ccRCC-43	145.26	59.84
ccRCC-217	147.9	60.66
ccRCC-196	63.91	64.03
ccRCC-21	143.54	65.42
ccRCC-143	86.57	71.02
ccRCC-67	98.13	53.21
ccRCC-177	77.84	63.44

## Sheet: Sfig 1c
Mutational spectra of the base substitutions
Type	This study (Chinese)	TCGA
C>A	0.191	0.19
C>G	0.094	0.116
C>T	0.27	0.316
T>C	0.159	0.168
T>A	0.21	0.106
T>G	0.075	0.094

## Sheet: Sfig 1d
Samples	SBS1	SBS5	SBS22	SBS40	SBS52
ccRCC-100	10	73	0	0	0
ccRCC-101	6	42	0	0	0
ccRCC-102	6	18	0	26	0
ccRCC-103	11	64	0	0	0
ccRCC-104	16	127	317	0	0
ccRCC-105	5	10	0	81	0
ccRCC-106	0	1	0	7	0
ccRCC-107	7	14	0	64	0
ccRCC-108	8	21	0	43	0
ccRCC-109	12	49	0	80	0
ccRCC-10	12	36	0	114	0
ccRCC-110	13	27	0	34	0
ccRCC-111	5	35	0	78	0
ccRCC-112	6	5	21	88	0
ccRCC-113	1	62	0	0	9
ccRCC-114	3	7	0	75	0
ccRCC-115	14	181	0	0	0
ccRCC-116	14	19	0	72	0
ccRCC-117	17	38	0	74	0
ccRCC-118	6	17	0	104	0
ccRCC-119	10	27	178	155	0
ccRCC-11	0	0	0	3	0
ccRCC-120	3	92	42	0	0
ccRCC-121	19	217	0	0	0
ccRCC-122	0	2	3	0	0
ccRCC-123	11	33	0	39	0
ccRCC-124	5	15	0	40	0
ccRCC-125	4	51	0	0	0
ccRCC-126	3	40	0	53	0
ccRCC-127	3	14	13	0	0
ccRCC-128	7	62	0	0	0
ccRCC-129	13	32	0	85	0
ccRCC-12	21	42	0	52	0
ccRCC-130	6	180	126	0	0
ccRCC-131	18	28	0	75	0
ccRCC-132	44	559	0	0	0
ccRCC-133	6	0	0	64	0
ccRCC-134	52	588	0	0	0
ccRCC-135	15	0	28	77	0
ccRCC-136	12	34	248	0	0
ccRCC-137	7	187	0	0	0
ccRCC-138	19	305	0	0	0
ccRCC-139	12	47	0	54	0
ccRCC-140	6	23	56	80	0
ccRCC-141	15	29	0	50	0
ccRCC-142	17	38	0	77	0
ccRCC-143	0	0	0	1	0
ccRCC-144	13	0	0	65	0
ccRCC-145	12	33	0	96	0
ccRCC-146	25	49	0	62	0
ccRCC-147	14	22	0	39	0
ccRCC-148	2	39	0	0	0
ccRCC-149	6	0	0	90	0
ccRCC-14	12	70	133	0	0
ccRCC-150	6	32	0	89	0
ccRCC-151	18	414	0	451	0
ccRCC-152	15	34	0	46	0
ccRCC-153	38	560	0	0	0
ccRCC-154	14	66	0	101	0
ccRCC-156	7	119	0	0	0
ccRCC-157	9	95	0	95	0
ccRCC-158	10	24	0	87	0
ccRCC-159	3	0	0	34	0
ccRCC-15	11	43	0	117	0
ccRCC-160	5	146	0	0	0
ccRCC-161	0	88	57	0	0
ccRCC-162	10	51	0	104	0
ccRCC-163	11	89	0	0	0
ccRCC-164	3	66	0	0	0
ccRCC-165	5	12	0	77	0
ccRCC-166	11	0	21	76	0
ccRCC-167	3	69	0	0	0
ccRCC-168	3	9	0	0	0
ccRCC-169	14	34	0	69	0
ccRCC-16	16	1	0	86	0
ccRCC-170	6	8	0	0	0
ccRCC-171	8	95	31	0	0
ccRCC-172	14	9	0	88	0
ccRCC-173	5	3	0	48	0
ccRCC-174	4	14	0	41	0
ccRCC-175	16	38	0	98	0
ccRCC-176	12	83	0	0	0
ccRCC-177	2	62	0	82	0
ccRCC-178	10	40	0	84	0
ccRCC-179	4	97	0	0	0
ccRCC-180	7	37	0	43	0
ccRCC-181	0	0	0	4	0
ccRCC-182	8	151	0	0	0
ccRCC-183	4	28	0	84	0
ccRCC-184	0	56	0	0	0
ccRCC-185	8	2	0	164	0
ccRCC-186	22	30	0	44	0
ccRCC-187	5	132	0	0	0
ccRCC-188	8	64	317	0	0
ccRCC-189	13	24	118	105	0
ccRCC-18	3	79	0	0	0
ccRCC-191	6	0	0	55	0
ccRCC-193	0	0	0	32	0
ccRCC-195	20	35	0	64	0
ccRCC-196	14	10	0	84	0
ccRCC-197	11	107	0	0	0
ccRCC-199	0	0	0	11	0
ccRCC-19	13	36	0	87	0
ccRCC-1	9	0	0	63	0
ccRCC-201	6	18	33	0	0
ccRCC-202	54	495	0	0	0
ccRCC-203	3	93	0	0	0
ccRCC-204	12	29	264	0	0
ccRCC-205	2	84	0	0	0
ccRCC-207	11	0	0	100	0
ccRCC-208	8	16	0	67	0
ccRCC-209	8	12	0	29	0
ccRCC-20	8	18	0	114	0
ccRCC-210	5	7	0	38	0
ccRCC-211	7	25	0	46	0
ccRCC-212	8	21	0	36	0
ccRCC-213	3	61	0	0	0
ccRCC-214	9	33	0	81	0
ccRCC-215	0	100	0	0	0
ccRCC-216	5	36	0	84	0
ccRCC-217	10	16	0	67	0
ccRCC-218	9	12	0	82	0
ccRCC-219	14	116	207	0	0
ccRCC-21	11	0	94	120	0
ccRCC-220	17	0	0	42	0
ccRCC-221	6	33	0	53	0
ccRCC-223	11	22	0	61	0
ccRCC-224	13	92	0	0	0
ccRCC-225	5	122	0	0	0
ccRCC-229	8	11	0	275	42
ccRCC-230	0	0	0	0	1338
ccRCC-231	7	32	0	38	0
ccRCC-232	9	35	0	77	0
ccRCC-23	14	247	0	0	0
ccRCC-24	4	81	0	0	0
ccRCC-25	3	15	0	41	0
ccRCC-26	9	32	0	84	0
ccRCC-27	3	52	0	0	0
ccRCC-28	3	59	0	0	0
ccRCC-2	12	5	0	65	0
ccRCC-30	4	8	42	76	0
ccRCC-31	17	1	0	53	0
ccRCC-32	10	7	0	83	0
ccRCC-33	7	9	0	30	0
ccRCC-34	13	1	56	89	0
ccRCC-35	4	15	0	18	0
ccRCC-36	19	24	0	59	0
ccRCC-37	0	32	0	0	0
ccRCC-38	7	68	0	0	0
ccRCC-39	14	0	0	123	0
ccRCC-40	4	39	17	63	0
ccRCC-42	8	0	246	156	0
ccRCC-43	23	176	0	0	0
ccRCC-44	13	66	0	0	0
ccRCC-45	12	100	0	0	0
ccRCC-46	6	3	0	69	0
ccRCC-47	14	46	51	124	0
ccRCC-48	0	65	0	0	0
ccRCC-50	0	13	0	0	0
ccRCC-52	12	36	0	97	0
ccRCC-56	11	3	0	76	0
ccRCC-57	5	101	0	0	0
ccRCC-58	10	24	0	80	0
ccRCC-59	11	81	0	0	0
ccRCC-5	25	67	0	138	0
ccRCC-61	14	157	0	0	0
ccRCC-62	4	20	117	0	0
ccRCC-63	0	24	0	49	0
ccRCC-64	3	117	0	0	0
ccRCC-65	12	37	371	0	0
ccRCC-66	5	52	0	0	0
ccRCC-67	9	87	0	0	0
ccRCC-68	4	107	0	0	0
ccRCC-69	14	11	39	96	0
ccRCC-70	11	12	34	87	0
ccRCC-71	5	12	0	46	0
ccRCC-73	2	26	0	0	0
ccRCC-74	5	59	0	0	0
ccRCC-75	2	90	0	0	0
ccRCC-77	10	0	0	68	0
ccRCC-78	0	3	0	0	0
ccRCC-79	6	52	0	0	0
ccRCC-7	11	41	0	56	0
ccRCC-80	11	9	0	74	0
ccRCC-81	18	34	496	0	0
ccRCC-83	0	0	9	31	0
ccRCC-84	7	4	0	70	0
ccRCC-85	3	8	0	34	0
ccRCC-86	7	0	0	63	0
ccRCC-87	13	0	0	48	0
ccRCC-88	9	82	0	0	0
ccRCC-89	11	74	200	0	0
ccRCC-90	13	25	0	32	0
ccRCC-91	0	23	15	45	0
ccRCC-92	4	22	29	64	0
ccRCC-93	2	31	0	44	0
ccRCC-94	15	0	92	91	0
ccRCC-95	11	72	0	95	0
ccRCC-97	4	0	0	50	0
ccRCC-98	6	16	0	40	0
ccRCC-9	7	81	0	0	0

## Sheet: Sfig 1e
Sample	AA signature	Mutation
ccRCC_81	AA	215
ccRCC_65	AA	178
ccRCC_104	AA	190
ccRCC_188	AA	155
ccRCC_204	AA	119
ccRCC_136	AA	122
ccRCC_42	AA	134
ccRCC_219	AA	138
ccRCC_89	AA	141
ccRCC_119	AA	141
ccRCC_14	AA	74
ccRCC_130	AA	164
ccRCC_189	AA	110
ccRCC_62	AA	57
ccRCC_21	AA	84
ccRCC_94	AA	85
ccRCC_161	AA	63
ccRCC_140	AA	63
ccRCC_34	AA	79
ccRCC_47	AA	84
ccRCC_30	AA	42
ccRCC_120	AA	55
ccRCC_69	AA	71
ccRCC_70	AA	63
ccRCC_201	AA	25
ccRCC_171	AA	56
ccRCC_92	AA	59
ccRCC_135	AA	56
ccRCC_166	AA	50
ccRCC_112	AA	51
ccRCC_40	AA	44
ccRCC_91	AA	49
ccRCC_127	AA	14
ccRCC_83	AA	21
ccRCC_122	AA	16
ccRCC_11	non-AA	/
ccRCC_143	non-AA	1
ccRCC_50	non-AA	3
ccRCC_199	non-AA	5
ccRCC_33	non-AA	14
ccRCC_148	non-AA	25
ccRCC_124	non-AA	28
ccRCC_1	non-AA	29
ccRCC_18	non-AA	34
ccRCC_107	non-AA	39
ccRCC_67	non-AA	39
ccRCC_59	non-AA	41
ccRCC_58	non-AA	41
ccRCC_38	non-AA	42
ccRCC_57	non-AA	42
ccRCC_221	non-AA	43
ccRCC_179	non-AA	43
ccRCC_16	non-AA	44
ccRCC_64	non-AA	44
ccRCC_56	non-AA	45
ccRCC_142	non-AA	47
ccRCC_52	non-AA	48
ccRCC_103	non-AA	48
ccRCC_117	non-AA	48
ccRCC_149	non-AA	49
ccRCC_26	non-AA	56
ccRCC_45	non-AA	57
ccRCC_169	non-AA	58
ccRCC_217	non-AA	62
ccRCC_162	non-AA	68
ccRCC_137	non-AA	74
ccRCC_61	non-AA	82
ccRCC_115	non-AA	86
ccRCC_23	non-AA	120
ccRCC_78	non-AA	1
ccRCC_37	non-AA	16
ccRCC_24	non-AA	41
ccRCC_25	non-AA	32
ccRCC_12	non-AA	52
ccRCC_5	non-AA	99
ccRCC_43	non-AA	85
ccRCC_228	non-AA	/
ccRCC_190	non-AA	/
ccRCC_54	non-AA	/
ccRCC_76	non-AA	/
ccRCC_82	non-AA	/
ccRCC_96	non-AA	/
ccRCC_198	non-AA	/
ccRCC_194	non-AA	/
ccRCC_29	non-AA	/
ccRCC_155	non-AA	/
ccRCC_192	non-AA	/
ccRCC_200	non-AA	/
ccRCC_72	non-AA	/
ccRCC_17	non-AA	/
ccRCC_53	non-AA	/
ccRCC_41	non-AA	/
ccRCC_222	non-AA	/
ccRCC_55	non-AA	/
ccRCC_4	non-AA	/
ccRCC_227	non-AA	/
ccRCC_99	non-AA	/
ccRCC_60	non-AA	/
ccRCC_226	non-AA	/
ccRCC_170	non-AA	1
ccRCC_181	non-AA	1
ccRCC_106	non-AA	2
ccRCC_168	non-AA	3
ccRCC_73	non-AA	10
ccRCC_35	non-AA	13
ccRCC_209	non-AA	15
ccRCC_193	non-AA	15
ccRCC_85	non-AA	17
ccRCC_66	non-AA	17
ccRCC_101	non-AA	19
ccRCC_173	non-AA	20
ccRCC_159	non-AA	21
ccRCC_184	non-AA	21
ccRCC_102	non-AA	22
ccRCC_28	non-AA	22
ccRCC_220	non-AA	24
ccRCC_174	non-AA	25
ccRCC_210	non-AA	25
ccRCC_27	non-AA	25
ccRCC_212	non-AA	26
ccRCC_97	non-AA	26
ccRCC_79	non-AA	28
ccRCC_108	non-AA	28
ccRCC_125	non-AA	30
ccRCC_74	non-AA	30
ccRCC_133	non-AA	30
ccRCC_71	non-AA	30
ccRCC_87	non-AA	31
ccRCC_213	non-AA	31
ccRCC_110	non-AA	32
ccRCC_231	non-AA	32
ccRCC_164	non-AA	32
ccRCC_167	non-AA	32
ccRCC_46	non-AA	32
ccRCC_144	non-AA	33
ccRCC_63	non-AA	34
ccRCC_191	non-AA	34
ccRCC_84	non-AA	34
ccRCC_31	non-AA	34
ccRCC_48	non-AA	34
ccRCC_90	non-AA	34
ccRCC_128	non-AA	35
ccRCC_147	non-AA	35
ccRCC_100	non-AA	35
ccRCC_123	non-AA	35
ccRCC_223	non-AA	35
ccRCC_44	non-AA	35
ccRCC_113	non-AA	36
ccRCC_205	non-AA	36
ccRCC_211	non-AA	36
ccRCC_36	non-AA	36
ccRCC_2	non-AA	36
ccRCC_126	non-AA	37
ccRCC_176	non-AA	37
ccRCC_180	non-AA	37
ccRCC_98	non-AA	38
ccRCC_7	non-AA	38
ccRCC_141	non-AA	38
ccRCC_75	non-AA	38
ccRCC_208	non-AA	39
ccRCC_9	non-AA	40
ccRCC_152	non-AA	40
ccRCC_224	non-AA	40
ccRCC_178	non-AA	40
ccRCC_93	non-AA	41
ccRCC_77	non-AA	41
ccRCC_68	non-AA	41
ccRCC_163	non-AA	41
ccRCC_86	non-AA	41
ccRCC_116	non-AA	42
ccRCC_215	non-AA	43
ccRCC_165	non-AA	44
ccRCC_88	non-AA	44
ccRCC_105	non-AA	45
ccRCC_114	non-AA	45
ccRCC_32	non-AA	46
ccRCC_80	non-AA	47
ccRCC_203	non-AA	48
ccRCC_139	non-AA	48
ccRCC_150	non-AA	49
ccRCC_197	non-AA	50
ccRCC_214	non-AA	50
ccRCC_183	non-AA	50
ccRCC_195	non-AA	50
ccRCC_145	non-AA	51
ccRCC_172	non-AA	53
ccRCC_39	non-AA	53
ccRCC_186	non-AA	53
ccRCC_218	non-AA	55
ccRCC_156	non-AA	55
ccRCC_20	non-AA	55
ccRCC_131	non-AA	55
ccRCC_129	non-AA	56
ccRCC_19	non-AA	56
ccRCC_196	non-AA	56
ccRCC_118	non-AA	56
ccRCC_177	non-AA	56
ccRCC_207	non-AA	57
ccRCC_216	non-AA	59
ccRCC_109	non-AA	60
ccRCC_187	non-AA	60
ccRCC_232	non-AA	60
ccRCC_158	non-AA	62
ccRCC_225	non-AA	62
ccRCC_111	non-AA	65
ccRCC_146	non-AA	65
ccRCC_175	non-AA	66
ccRCC_185	non-AA	69
ccRCC_15	non-AA	70
ccRCC_182	non-AA	74
ccRCC_157	non-AA	76
ccRCC_10	non-AA	81
ccRCC_121	non-AA	95
ccRCC_160	non-AA	101
ccRCC_154	non-AA	105
ccRCC_95	non-AA	105
ccRCC_138	non-AA	154
ccRCC_132	non-AA	206
ccRCC_134	non-AA	213
ccRCC_229	non-AA	218
ccRCC_202	non-AA	221
ccRCC_153	non-AA	228
ccRCC_230	non-AA	304
ccRCC_151	non-AA	413

## Sheet: Fig 2b
univariate analysis
	beta	HR (95% CI for HR)	wald.test	p value
chr9p_loss	0.78	2.2 (1.18-4.02)	6.13	0.0133
chr3p_loss	-0.76	0.47 (0.24-0.907)	5.06	0.0245
chr12q_gain	0.8	2.2 (1.1-4.52)	4.98	0.0256
chr14q_loss	0.64	1.9 (1.04-3.47)	4.4	0.0359
chr9q_loss	0.62	1.9 (1.01-3.45)	3.94	0.0472
chr8p_loss	0.54	1.7 (0.923-3.21)	2.91	0.0879
chr7q_gain	0.49	1.6 (0.871-3.04)	2.33	0.127
chr8q_loss	0.46	1.6 (0.799-3.13)	1.74	0.188
chr5q_gain	-0.39	0.68 (0.368-1.24)	1.6	0.206
chr20q_gain	0.35	1.4 (0.684-2.97)	0.89	0.345
chr3q_loss	-0.39	0.67 (0.285-1.6)	0.8	0.37
chr4q_loss	0.31	1.4 (0.672-2.75)	0.73	0.393
chr18q_loss	0.3	1.4 (0.652-2.82)	0.66	0.416
chr7p_gain	0.26	1.3 (0.671-2.53)	0.61	0.434
chr5p_gain	-0.28	0.75 (0.363-1.57)	0.57	0.452
chr6p_loss	0.26	1.3 (0.509-3.28)	0.29	0.591
chr4p_loss	-0.22	0.8 (0.34-1.9)	0.25	0.619
chr1p_loss	0.11	1.1 (0.518-2.4)	0.08	0.782
multivariate analysis
	coef	exp(coef)	se(coef)	z	Pr(>|z|)
chr3p_loss	-1.0408	0.3532	0.3697	-2.815	0.00487	**
chr9p_loss	1.0526	2.865	1.0382	1.014	0.31066
chr9q_loss	-0.6161	0.5401	1.0353	-0.595	0.5518
chr12q_gain	0.4445	1.5598	0.38	1.17	0.24212
chr14q_loss	0.6546	1.9244	0.3626	1.805	0.07105	.

## Sheet: Fig 2g
gene	location	cis-cascade in 3p (Spearman's correlation, p value) in this study	cis-cascade in 3p (Spearman's correlation, p value) in the CPTAC study	HR (95% CI) for OS	p value for HR
SLC4A7	3p24.1	0.0015184	0.0133357	1.2 (1-1.36)	0.0463
MST1	3p21.31	0.00229426	0.0233865	0.9 (0.78-1.04)	0.16
PRKCD	3p21.1	0.00294546	1.04681e-06	1.8 (1.1-3.08)	0.0198
CDCP1	3p21.31	0.00681392	0.00012879	1.3 (1.15-1.56)	0.000178
NBEAL2	3p21.31	0.00800825	0.000121196	1.2 (1-1.48)	0.046
UBA7	3p21.31	0.00812718	8.44218e-07	1 (0.688-1.44)	0.986
HIGD1A	3p22.1	0.0124933	0.0310658	1.2 (1.04-1.36)	0.00918
RFT1	3p21.1	0.015459	0.101201	1 (0.825-1.23)	0.95
ITIH4	3p21.1	0.0201991	0.0560809	1.5 (0.745-2.97)	0.26
STT3B	3p23	0.0275849	0.000484183	5.9 (2.83-12.4)	2.26e-06
ARF4	3p14.3	0.0287671	8.61707e-08	1.9 (0.925-3.85)	0.0811
LARS2	3p21.31	0.0300021	0.0647476	0.93 (0.795-1.09)	0.366
PXK	3p14.3	0.0332762	1.54342e-06	1.1 (0.929-1.27)	0.306
TMF1	3p14.1	0.0726601	1.29326e-08	0.95 (0.795-1.13)	0.56
ARL6IP5	3p14.1	0.081034	0.000276268	6.1 (3.03-12.4)	4.36e-07
C3orf38	3p11.1	0.0818717	2.89403e-09	0.97 (0.809-1.16)	0.742
LTF	3p21.31	0.0845139	0.623209	2 (1.55-2.69)	4.52e-07
EXOG	3p22.2	0.0919963	0.898714	0.82 (0.691-0.974)	0.0242
ANKRD28	3p25.1	0.099374	0.0548091	1.1 (0.98-1.35)	0.088
NUP210	3p25.1	0.110029	0.000904712	2.2 (1.18-4.02)	0.0126
TKT	3p21.1	0.123039	2.4945e-08	1.6 (0.758-3.56)	0.208
LMCD1	3p25.3	0.129955	7.12667e-07	0.87 (0.709-1.08)	0.209
BTD	3p25.1	0.155982	0.0691432	0.78 (0.645-0.939)	0.00903
CMTM6	3p22.3	0.16054	0.27613	0.96 (0.829-1.12)	0.613
CMC1	3p24.1	0.187533	0.126009	1.1 (0.98-1.25)	0.103
SACM1L	3p21.31	0.197765	0.020701	1.3 (0.618-2.54)	0.532
ITGA9	3p22.2	0.203845	0.636896	0.98 (0.796-1.21)	0.849
MANF	3p21.2	0.207214	3.8207e-07	2.7 (1.37-5.43)	0.00422
BRK1	3p25.3	0.208188	0.00137367	1.2 (0.913-1.51)	0.209
UBA3	3p14.1	0.217771	6.62902e-06	1 (0.655-1.62)	0.899
SUCLG2	3p14.1	0.22908	0.146017	1 (0.682-1.59)	0.849
SLMAP	3p14.3	0.28936	0.000811178	0.81 (0.665-0.985)	0.0347
GPX1	3p21.31	0.307304	0.00177375	1.9 (0.949-3.76)	0.07
GBE1	3p12.2	0.310584	2.1863e-08	1 (0.575-1.83)	0.93
USP4	3p21.31	0.319209	1.52816e-09	0.96 (0.791-1.17)	0.7
EIF1B	3p22.1	0.362393	0.002222	0.95 (0.846-1.08)	0.446
EMC3	3p25.3	0.375555	0.0019914	1 (0.783-1.36)	0.831
GLB1	3p22.3	0.376488	0.00146765	1.8 (1.1-3.02)	0.0191
RNF123	3p21.31	0.381274	0.240669	0.92 (0.759-1.12)	0.406
ATRIP	3p21.31	0.395101	0.890386	1.1 (0.954-1.27)	0.185
CLEC3B	3p21.31	0.416259	0.0191486	0.84 (0.649-1.09)	0.188
GNAI2	3p21.31	0.418836	4.49893e-08	1.7 (0.664-4.34)	0.269
ANO10	3p22.1	0.443848	0.00600708	1 (0.726-1.46)	0.868
TRNT1	3p26.2	0.490094	7.76511e-06	1.1 (0.809-1.62)	0.446
TMEM43	3p25.1	0.51219	0.590861	2.5 (1.23-5.21)	0.012
PPP4R2	3p13	0.520404	0.000160646	0.86 (0.737-0.997)	0.0455
PDE12	3p14.3	0.532813	0.00184361	0.85 (0.673-1.06)	0.148
IL5RA	3p26.2	0.548627		1.5 (1.28-1.7)	5.75e-08
STAB1	3p21.1	0.548744	0.0100365	2.3 (0.969-5.26)	0.0593
MAP4	3p21.31	0.593616	9.05008e-05	1.1 (0.617-1.84)	0.821
AZI2	3p24.1	0.603167	0.139105	0.96 (0.786-1.17)	0.666
SMARCC1	3p21.31	0.661169	4.16301e-05	0.95 (0.835-1.08)	0.433
AMT	3p21.31	0.668673	0.826289	1 (0.847-1.18)	0.993
FHIT	3p14.2	0.685012	0.241897	0.81 (0.694-0.943)	0.00684
CLASP2	3p22.3	0.700522	7.504e-06	0.92 (0.767-1.1)	0.364
UBP1	3p22.3	0.722188	7.46584e-06	0.98 (0.84-1.13)	0.753
ITIH1	3p21.1	0.722551	0.139919	0.47 (0.299-0.747)	0.00134
RPL29	3p21.2	0.735739	0.0163141	1 (0.888-1.14)	0.915
PBRM1	3p21.1	0.736713	0.000121608	0.99 (0.829-1.18)	0.892
ARIH2	3p21.31	0.763389	7.84683e-06	1.1 (0.929-1.24)	0.337
TWF2	3p21.2	0.799659	1.17018e-12	2.3 (0.901-5.79)	0.0819
MAPKAPK3	3p21.2	0.802304	0.119797	1.1 (0.952-1.3)	0.181
TEX264	3p21.2	0.810324	0.154244	1.1 (0.993-1.31)	0.0619
FAM208A	3p14.3	0.81929	0.000365389	0.86 (0.732-1.01)	0.0623
GOLGA4	3p22.2	0.857197	0.000853652	0.96 (0.778-1.18)	0.702
CGGBP1	3p11.1	0.874158	3.97474e-10	0.92 (0.799-1.05)	0.205
CRELD1	3p25.3	0.882968	0.0232919	0.94 (0.76-1.16)	0.546
MRPS25	3p25.1	0.91187	0.102845	0.93 (0.813-1.06)	0.293
CRTAP	3p22.3	0.917906	0.000958848	1.1 (0.995-1.32)	0.0586
RAB5A	3p24.3	0.930418	7.43007e-05	2.4 (0.909-6.21)	0.0775
MKRN2	3p25.2	0.945891	6.34158e-07	1.1 (0.966-1.35)	0.122
SMIM4	3p21.1	0.974376	0.383651	0.84 (0.726-0.977)	0.0234
DYNC1LI1	3p22.3	0.984289	9.85992e-09	0.93 (0.628-1.37)	0.71
SETMAR	3p26.1	0.986381	0.196039	0.61 (0.445-0.845)	0.00278
GORASP1	3p22.2	0.991058	0.0177109	0.61 (0.503-0.728)	9.47e-08
EOGT	3p14.1	0.998854	0.00925084	1.1 (0.947-1.38)	0.164
CHCHD4	3p25.1	0.96368	0.512576	0.93 (0.82-1.06)	0.277
ARPC4	3p25.3	0.928445	9.32081e-10	3.3 (1.33-7.98)	0.00962
SEC13	3p25.3	0.898937	0.267071	1.2 (0.583-2.41)	0.638
MLH1	3p22.2	0.893244	0.568545	0.86 (0.712-1.04)	0.113
ITPR1	3p26.1	0.890243	3.6332e-06	1 (0.756-1.43)	0.816
FBLN2	3p25.1	0.871361	0.00905504	0.95 (0.721-1.24)	0.695
SUMF1	3p26.1	0.869638	0.0348753	1.1 (0.947-1.28)	0.21
RRP9	3p21.2	0.868554	0.123892	1.4 (1.12-1.69)	0.00275
RFTN1	3p24.3	0.830294	0.000653547	0.84 (0.684-1.03)	0.0857
CCDC51	3p21.31	0.816023	0.419191	1.1 (0.985-1.31)	0.0791
SPCS1	3p21.1	0.813589	0.01151	1.2 (1.06-1.35)	0.00433
ACAA1	3p22.2	0.806002	0.0375308	0.91 (0.648-1.28)	0.595
DHX30	3p21.31	0.799848	0.0483291	0.82 (0.688-0.967)	0.0191
FYCO1	3p21.31	0.790547	6.96476e-06	0.89 (0.715-1.11)	0.304
TAMM41	3p25.2	0.773295	0.765747	0.89 (0.763-1.03)	0.107
GMPPB	3p21.31	0.772155	0.00093989	1.4 (0.89-2.22)	0.144
ATG7	3p25.3	0.749403	1.36047e-12	1.2 (0.724-2.1)	0.44
SLC25A20	3p21.31	0.749359	0.509029	1.4 (1.08-1.92)	0.0135
GLT8D1	3p21.1	0.71522	0.441268	1.1 (0.926-1.29)	0.298
ELP6	3p21.31	0.710616	0.00224443	0.86 (0.743-1)	0.0533
RBM15B	3p21.2	0.693178	0.0792886	0.94 (0.767-1.15)	0.535
CAPN7	3p25.1	0.683609	0.0805568	0.91 (0.759-1.09)	0.303
MYD88	3p22.2	0.664893	4.79957e-05	0.94 (0.788-1.13)	0.52
CYB561D2	3p21.31	0.652461		1.1 (0.996-1.27)	0.0575
ACOX2	3p14.3	0.640283	0.363636	0.85 (0.731-0.978)	0.0236
ITIH3	3p21.1	0.637766	0.102931	1 (0.714-1.44)	0.936
MTMR14	3p25.3	0.62346	0.0437133	1.1 (0.923-1.35)	0.254
PLXNB1	3p21.31	0.611428	0.471377	0.76 (0.589-0.989)	0.0409
PTPN23	3p21.31	0.546264	0.0654381	1 (0.657-1.6)	0.915
RPL32	3p25.2	0.544109	0.695659	0.9 (0.644-1.25)	0.512
NGLY1	3p24.2	0.519076	0.0229726	0.87 (0.718-1.06)	0.171
FLNB	3p14.3	0.479099	0.792189	1 (0.591-1.81)	0.908
TMPPE	3p22.3	0.476829	0.0458651	0.96 (0.825-1.11)	0.571
RHOA	3p21.31	0.438578	0.272473	1.4 (0.754-2.69)	0.276
OXSM	3p24.2	0.417419	0.544867	0.86 (0.744-0.984)	0.0294
NDUFAF3	3p21.31	0.412379	0.373576	1 (0.914-1.2)	0.507
GPD1L	3p22.3	0.406825	0.00362092	0.89 (0.736-1.07)	0.197
TOP2B	3p24.2	0.401247	1.20553e-05	0.87 (0.625-1.22)	0.432
RPL15	3p24.2	0.392362	0.409539	1.5 (0.823-2.89)	0.176
CRBN	3p26.2	0.386109	0.00448975	0.96 (0.81-1.13)	0.592
EIF4E3	3p13	0.374388	0.000234485	0.89 (0.778-1.01)	0.0772
TBC1D5	3p24.3	0.363775		0.86 (0.681-1.09)	0.22
UQCRC1	3p21.31	0.337234	0.0745753	0.99 (0.586-1.68)	0.981
P4HTM	3p21.31	0.322829	0.59616	1 (0.887-1.17)	0.796
RBM6	3p21.31	0.31593	0.000133247	0.76 (0.614-0.951)	0.0158
LSM3	3p25.1	0.303017	0.30649	0.91 (0.762-1.08)	0.271
RPSA	3p22.1	0.267907	0.00963221	3.2 (1.31-7.64)	0.0108
RBM5	3p21.31	0.266869	0.0296914	0.95 (0.816-1.11)	0.534
WDR82	3p21.2	0.232406	0.0161508	0.87 (0.72-1.05)	0.146
CNOT10	3p22.3	0.22878	0.30135	0.94 (0.777-1.14)	0.517
RPL14	3p22.1	0.210533	0.00490969	0.99 (0.613-1.59)	0.958
USP19	3p21.31	0.210174	0.0393186	0.81 (0.673-0.977)	0.0273
IQSEC1	3p25.2	0.190525	0.0197354	0.74 (0.632-0.871)	0.000259
NISCH	3p21.1	0.189161	0.851769	0.76 (0.652-0.894)	0.000802
JAGN1	3p25.3	0.183955	0.000312498	0.83 (0.693-0.992)	0.0405
QARS	3p21.31	0.181532	0.00030593	1.1 (0.622-2)	0.714
THOC7	3p14.1	0.17998	0.998331	0.86 (0.756-0.974)	0.0177
GNL3	3p21.1	0.175413	0.399903	1 (0.795-1.25)	0.988
ABHD14B	3p21.2	0.175345	0.14052	0.69 (0.351-1.35)	0.276
ARL8B	3p26.1	0.157421	0.0030271	1.6 (1.06-2.37)	0.025
PLCD1	3p22.2	0.154045	0.366096	0.78 (0.673-0.909)	0.00135
PDCD6IP	3p22.3	0.151925	0.0279911	1.8 (0.776-4.11)	0.173
ABHD5	3p21.33	0.138783	0.941026	0.87 (0.713-1.07)	0.186
PSMD6	3p14.1	0.137811	0.934273	1.9 (0.797-4.4)	0.15
WDR48	3p22.2	0.130589	0.0862579	0.81 (0.691-0.944)	0.0073
DCP1A	3p21.1	0.122125	0.164358	0.92 (0.787-1.07)	0.29
IMPDH2	3p21.31	0.102724	0.521258	1.4 (0.714-2.59)	0.349
OSBPL10	3p23	0.102356	0.182763	0.95 (0.768-1.18)	0.646
APPL1	3p14.3	0.0973517	0.022419	0.78 (0.59-1.04)	0.0944
FGD5	3p25.1	0.0801935	0.464394	0.67 (0.553-0.82)	8.43e-05
TGFBR2	3p24.1	0.0791748	0.480094	0.76 (0.63-0.92)	0.00471
LZTFL1	3p21.31	0.0750919	0.674637	0.97 (0.791-1.19)	0.782
ATP2B2	3p25.3	0.0610491	0.61325	0.86 (0.725-1.01)	0.0693
ACY1	3p21.2	0.058808	0.148664	0.81 (0.684-0.964)	0.0171
NT5DC2	3p21.1	0.0447539	0.992094	0.99 (0.833-1.17)	0.864
EXOSC7	3p21.31	0.0376464	0.820459	0.88 (0.723-1.08)	0.229
NCKIPSD	3p21.31	0.0363769	0.0523361	0.79 (0.663-0.933)	0.00595
OXSR1	3p22.2	0.0351977	0.836168	2 (0.74-5.18)	0.176
CAMK1	3p25.3	0.0278706	0.540807	1 (0.78-1.38)	0.797
ABHD6	3p14.3	0.0247982	0.290228	0.75 (0.649-0.858)	4.02e-05
THUMPD3	3p25.3	0.0243232	0.241785	0.9 (0.761-1.07)	0.248
APEH	3p21.31	0.0230576	0.00801586	0.9 (0.421-1.92)	0.784
XPC	3p25.1	0.0210823	0.294369	0.79 (0.658-0.944)	0.00987
QRICH1	3p21.31	0.0183864	0.00458283	0.9 (0.742-1.09)	0.289
SNRK	3p22.1	0.0170799	0.165682	0.71 (0.574-0.88)	0.00173
LIMD1	3p21.31	0.0163822	0.921324	0.77 (0.647-0.906)	0.00183
EPM2AIP1	3p22.2	0.0162535	0.0354278	0.78 (0.68-0.902)	0.000702
PTPRG	3p14.2	0.0113075	0.975493	0.64 (0.554-0.737)	8.63e-10
PDHB	3p14.3	0.00805687	0.184071	0.94 (0.668-1.31)	0.698
TREX1	3p21.31	0.00478257	0.354088	0.82 (0.71-0.956)	0.0105
PRKAR2A	3p21.31	0.00299663	0.993851	0.64 (0.384-1.07)	0.0901
LRRFIP2	3p22.2	0.00230275	1.08679e-05	0.83 (0.684-1)	0.0511
CHDH	3p21.1	0.000916916	0.878704	0.74 (0.641-0.845)	1.32e-05
DAG1	3p21.31	9.16e-05	0.788964	0.69 (0.576-0.831)	8.11e-05
XYLB	3p22.2	1.24e-05	0.0105719	0.67 (0.582-0.776)	6.48e-08
CTNNB1	3p22.1	1.09e-05	0.000317055	0.73 (0.568-0.948)	0.0178
LAMB2	3p21.31	1.65e-07	0.00501152	0.75 (0.568-0.996)	0.047

## Sheet: Fig 2i
DepMap ID	lactate metabolite abundance (log10 scale) Metabolomics	SLC4A7 (Q9Y6M7) Relative Protein Expression Proteomics
ACH-000522	5.25505	-0.215964
ACH-000614	5.88503	-0.215784
ACH-000424	6.16012	-0.370389
ACH-000420	6.03187	0.725922
ACH-000091	6.15152	2.31961
ACH-000865	5.96434	-0.123893
ACH-000701	5.50479	-0.620041
ACH-000595	6.06973	0.520463
ACH-000974	6.04585	1.65156
ACH-000155	6.12058	0.033216
ACH-000054	5.89402	0.398907
ACH-000433	5.9264	0.766904
ACH-000491	5.73134	-0.313338
ACH-000727	5.56649	-0.825795
ACH-000842	5.69794	0.27688
ACH-000438	5.1553	0.138191
ACH-000967	5.67811	-0.766223
ACH-000335	6.07803	0.357079
ACH-000848	5.91041	-0.0929636
ACH-000276	5.70363	0.34272
ACH-000916	5.93116	0.264123
ACH-000367	5.79627	-0.659096
ACH-000448	6.03108	0.681283
ACH-000883	6.02158	1.44235
ACH-000563	5.76188	-0.0652379
ACH-000164	6.18899	2.02749
ACH-000718	5.64943	-1.19653
ACH-000147	5.82379	0.271737
ACH-000318	6.262	0.376244
ACH-000615	6.05565	0.996487
ACH-000415	6.02466	-0.589981
ACH-000441	6.2538	-0.214785
ACH-000028	6.04591	-0.0303445
ACH-000495	6.13869	-0.978637
ACH-000004	5.66946	-1.08342
ACH-000114	6.1275	0.19176
ACH-000605	5.98659	0.92827
ACH-000161	5.92501	0.105665
ACH-000255	5.88923	0.0188352
ACH-000159	6.16893	0.528118
ACH-000671	5.51276	-1.63819
ACH-000042	5.77716	-0.386542
ACH-000794	5.97868	0.561803
ACH-000917	5.87541	-0.0193491
ACH-000741	5.72601	0.812505
ACH-000532	5.76568	-2.10533
ACH-000986	5.52817	-0.202461
ACH-000726	5.75185	-0.996544
ACH-000416	6.1298	1.3688
ACH-000635	5.9831	0.989545
ACH-000970	6.03588	-0.158279
ACH-000768	5.94193	-0.309829
ACH-000291	5.86693	0.0202527
ACH-000617	5.88398	-0.895684
ACH-000393	6.01376	0.829119
ACH-000997	6.13483	-0.818184
ACH-000376	6.07335	1.45637
ACH-000304	5.9071	0.762471
ACH-000476	5.71246	1.57914
ACH-000383	6.08869	0.271683
ACH-000963	5.79261	-1.81398
ACH-000620	5.78343	-0.548715
ACH-000748	6.25057	0.609103
ACH-000447	5.64761	-1.01186
ACH-000395	6.0384	-0.00586901
ACH-000734	5.57681	-0.507965
ACH-000396	5.93259	0.0715215
ACH-000878	6.04936	-0.143084
ACH-000264	6.04951	0.344376
ACH-000309	5.48541	-0.178869
ACH-000425	5.99254	0.412648
ACH-000192	5.81776	0.680675
ACH-000988	6.00606	0.11733
ACH-000879	5.89153	-0.626028
ACH-000030	6.09627	-0.881478
ACH-000809	5.96538	1.2105
ACH-000201	5.815	0.735455
ACH-000062	5.73852	1.13413
ACH-000243	6.02154	0.430257
ACH-000463	5.93507	2.42116
ACH-000693	6.28085	-0.942901
ACH-000118	5.90178	0.112604
ACH-000755	5.91778	-0.361391
ACH-000576	5.32896	-0.451058
ACH-000479	5.96576	0.011431
ACH-000351	5.92303	0.234645
ACH-000480	6.17739	0.00505505
ACH-000250	6.23341	-0.862985
ACH-000990	5.91452	1.39741
ACH-000005	5.84774	-0.468491
ACH-000946	6.05158	1.35662
ACH-000146	5.72251	-1.08749
ACH-000859	5.98244	0.457824
ACH-000783	5.78042	-1.01826
ACH-000984	5.92771	-0.703148
ACH-000831	5.95072	1.97126
ACH-000546	6.03799	0.54243
ACH-000714	5.61857	-1.0683
ACH-000265	5.97736	1.44641
ACH-000484	5.735	-0.769426
ACH-000847	5.84115	-0.444693
ACH-000390	5.98268	0.71867
ACH-000239	5.68844	-1.12622
ACH-000662	6.01523	1.70228
ACH-000869	5.98536	1.43646
ACH-000555	5.68421	0.293451
ACH-000052	6.20553	0.174634
ACH-000248	5.82891	0.298562
ACH-000860	6.2633	0.29413
ACH-000138	5.78771	-0.121754
ACH-000001	5.72754	0.114631
ACH-000035	5.849	0.574188
ACH-000888	5.84475	-0.0647875
ACH-000589	6.04782	0.539157
ACH-000536	6.07212	-0.228859
ACH-000039	5.70034	-1.14933
ACH-000846	5.93047	-0.449661
ACH-000832	6.05879	0.115246
ACH-000890	5.51255	1.38769
ACH-000496	5.85728	1.98653
ACH-000427	5.63231	-0.681518
ACH-000364	5.65523	-0.814136
ACH-000374	5.95885	0.284712
ACH-000018	6.03288	0.569058
ACH-000096	6.1319	1.40151
ACH-000223	6.63159	-1.08836
ACH-000247	5.93953	-0.387975
ACH-000410	5.85838	1.91957
ACH-000699	5.64548	1.14325
ACH-000622	5.88052	0.12979
ACH-000672	5.68579	1.22578
ACH-000153	5.85442	-0.278662
ACH-000260	5.93408	-0.398802
ACH-000493	5.90387	0.673586
ACH-000111	5.75889	-0.870743
ACH-000151	5.75756	-0.807255
ACH-000087	5.95173	-0.378564
ACH-000535	6.0265	-0.625033
ACH-000666	5.7244	0.714376
ACH-000996	5.94504	1.69277
ACH-000454	6.15492	0.27345
ACH-000348	6.09998	0.140628
ACH-000278	6.13428	-0.121701
ACH-000007	5.36133	-1.1657
ACH-000929	6.30084	-0.476132
ACH-000867	5.69365	-1.13149
ACH-000695	5.91151	-0.59478
ACH-000749	5.85832	0.0202374
ACH-000912	5.92657	-1.25893
ACH-000827	5.85712	0.730576
ACH-000429	5.78482	-0.460534
ACH-000661	5.93183	0.750246
ACH-000987	5.80052	0.122783
ACH-000899	5.86166	0.214555
ACH-000421	5.58306	-1.4523
ACH-000217	5.86965	0.636083
ACH-000882	6.10589	1.02128
ACH-000508	5.35103	-0.551992
ACH-000606	6.17381	-0.162456
ACH-000926	5.73535	-0.778609
ACH-000935	6.0044	0.156728
ACH-000652	5.81383	-0.432628
ACH-000263	5.80344	-1.07207
ACH-000361	5.9733	0.168988
ACH-000696	6.08371	0.0519627
ACH-000924	5.45911	-1.45832
ACH-000961	5.83323	-0.0192787
ACH-000945	5.99414	2.21205
ACH-000677	5.66489	0.905855
ACH-000400	5.71057	0.420304
ACH-000053	5.79983	0.536359
ACH-000547	5.96169	-0.81637
ACH-001075	5.79312	0.0900204
ACH-000040	5.99995	2.24484
ACH-000712	5.42148	-1.09775
ACH-000833	5.92377	0.225283
ACH-000720	5.93777	0.275014
ACH-000518	5.99821	-0.253953
ACH-000738	6.08634	1.22684
ACH-000524	5.85731	-0.620331
ACH-000407	6.07632	0.881023
ACH-000109	5.7886	-1.54708
ACH-000898	5.91786	-0.592469
ACH-000788	5.95462	0.157367
ACH-000209	5.66947	1.13743
ACH-000368	5.71058	0.794221
ACH-000550	5.77663	0.717524
ACH-000211	5.79243	-0.305978
ACH-000625	5.82937	-0.514989
ACH-000607	4.11023	-0.903164
ACH-000641	5.87139	-1.92351
ACH-000753	6.05209	0.559273
ACH-000994	5.87949	0.624012
ACH-000050	5.77952	-1.49394
ACH-000866	5.9819	-0.364181
ACH-000158	5.47505	0.0884401
ACH-000925	5.92932	0.838419
ACH-000097	5.98449	-1.02484
ACH-000668	5.96612	0.181553
ACH-000932	6.09971	1.17092
ACH-000467	5.59414	-1.15832
ACH-000900	6.00102	1.09449
ACH-000008	6.08981	1.22119
ACH-000021	5.67185	0.1094
ACH-000943	5.74373	0.166691
ACH-000132	5.79629	-0.601156
ACH-000019	5.86054	-0.830499
ACH-000406	5.79278	0.037708
ACH-000960	5.25928	-1.22419
ACH-000722	5.88505	-0.269795
ACH-000530	5.2802	-0.318991
ACH-000621	5.54456	-0.225433
ACH-000819	5.60865	0.996489
ACH-000411	5.28673	-0.130907
ACH-000649	6.15866	0.250064
ACH-000713	5.97003	-0.675656
ACH-000739	5.70323	0.0124012
ACH-000601	6.22568	1.50122
ACH-000670	5.62725	-0.0127458
ACH-000644	6.02902	0.673002
ACH-000115	5.54996	-0.03961
ACH-000915	5.9432	-0.199178
ACH-000117	5.84214	-0.425594
ACH-000657	6.11461	-0.479493
ACH-000752	5.92913	-0.361586
ACH-000966	6.13957	1.44541
ACH-000404	5.81818	-0.342894
ACH-000724	5.91012	0.545573
ACH-000799	5.72086	0.56689
ACH-000769	5.8591	1.0422
ACH-000423	5.92511	1.56952
ACH-000222	5.71493	-1.52439
ACH-000409	5.70766	-1.51901
ACH-000638	5.97548	-0.947557
ACH-000442	5.79316	0.433686
ACH-000521	6.39637	1.39798
ACH-000574	5.75228	-0.15424
ACH-000380	5.57147	-0.795439
ACH-000542	6.04923	0.813056
ACH-000311	5.95261	-0.10296
ACH-000881	5.77999	1.0323
ACH-000651	5.94456	0.352856
ACH-000971	5.96844	0.249145
ACH-000979	6.06097	0.187679
ACH-000685	6.07842	1.07603
ACH-001190	5.65565	-0.110088
ACH-000681	5.84447	1.98763
ACH-000558	5.90008	0.330445
ACH-000587	5.82475	0.837458
ACH-000805	5.95892	-0.532097
ACH-000281	6.1498	-1.61364
ACH-000475	5.84294	-0.644247
ACH-000910	5.46207	-1.1863
ACH-000235	5.97508	0.650622
ACH-000430	6.04329	-0.498694
ACH-000330	5.63326	-0.35244
ACH-000371	5.62129	0.816912
ACH-000378	5.85516	0.669837
ACH-000782	6.01475	0.0322655
ACH-000667	6.20217	1.66391
ACH-000784	5.90729	-0.352132
ACH-000098	6.0009	0.594356
ACH-000343	6.0281	-0.410094
ACH-000582	6.20865	0.323813
ACH-000190	5.93787	0.840269
ACH-000853	5.87833	-0.804846
ACH-000977	6.1162	-0.0879226
ACH-000985	6.01203	-0.497308
ACH-000488	6.16972	0.542631
ACH-000954	6.12515	-0.052605
ACH-000647	5.67981	0.790678
ACH-000909	5.67899	0.582029
ACH-000980	6.1234	-0.173984
ACH-000528	5.87053	-1.12532
ACH-000747	5.48182	-0.0277333
ACH-000880	5.80219	0.639632
ACH-000347	5.75491	1.43235
ACH-000207	5.94132	0.346781
ACH-000015	5.54378	-1.52559
ACH-000810	5.82271	-0.203569
ACH-000956	5.52482	-1.12056
ACH-000580	5.91706	0.611113
ACH-000817	5.70767	-1.06899
ACH-000375	5.57083	-0.826132
ACH-000506	5.48685	-0.0612426
ACH-000958	5.48058	-0.0714241
ACH-000957	5.60766	-0.550022
ACH-000820	5.09839	-0.497549
ACH-000403	5.67578	-1.90168
ACH-000242	5.81122	-0.780152
ACH-000793	5.78838	-0.397137
ACH-000236	5.45407	-0.528523
ACH-000680	5.31233	-0.728619
ACH-000849	5.77776	-0.726059
ACH-000288	5.80185	0.910295
ACH-000857	5.87076	-0.182151
ACH-000219	5.98891	0.449648
ACH-000552	5.73428	-0.077887
ACH-000800	5.93714	0.227463
ACH-000014	6.09179	0.541642
ACH-000730	5.86008	-0.55257
ACH-000632	5.78768	0.759209
ACH-000502	5.13487	-0.964523
ACH-000090	6.05484	0.86641
ACH-000551	5.8593	-1.70038
ACH-000473	6.19985	0.151413
ACH-000911	5.95055	0.434615
ACH-000075	6.00778	0.857096
ACH-000234	6.02471	-0.0557184
ACH-000919	5.75471	-0.556255
ACH-001239	6.0393	0.345741
ACH-000684	6.11573	-0.135128
ACH-000511	5.77659	-0.0187335
ACH-000750	6.12133	-0.187339
ACH-000481	5.8667	0.315013
ACH-000553	6.18877	0.918421
ACH-000579	5.74963	-0.597916
ACH-000824	6.09035	0.754349
ACH-000362	5.84771	-1.05942
ACH-000213	5.83123	-0.400664
ACH-000777	5.85584	-0.339258
ACH-000855	5.93489	0.524325
ACH-000510	5.9441	1.14583
ACH-000023	5.95488	-0.464256
ACH-000650	6.08784	0.919404
ACH-000188	5.97166	0.458847
ACH-000624	6.18883	0.521949
ACH-000006	5.88159	-0.463276
ACH-000678	6.15929	-0.420997
ACH-000785	6.01915	0.21158
ACH-000012	5.92679	0.298636
ACH-000169	5.73407	0.50973
ACH-000387	6.00977	-1.35829
ACH-001306	5.93127	1.00292
ACH-000728	5.60076	0.0906582
ACH-000357	5.78608	-1.27493
ACH-000388	5.94608	0.461944
ACH-000349	5.58954	-0.497173
ACH-000365	5.88269	0.575749
ACH-000100	5.9165	0.0487508
ACH-000350	5.75989	-0.849066
ACH-000198	5.61326	-2.06296
ACH-000938	5.91412	-0.573509
ACH-000787	6.01288	0.647487
ACH-001129	5.50685	-0.92552
ACH-000065	5.7794	-1.01328
ACH-000315	5.31268	-0.578658
ACH-000643	5.9981	-1.09533
ACH-000852	5.9287	-1.78584
ACH-000886	6.05957	0.829173
ACH-000790	5.54257	-0.0235193
ACH-000414	5.54228	0.1561
ACH-000202	5.9059	-1.4359
ACH-000356	5.99473	0.92396
ACH-001307	6.00472	0.0939025
ACH-000486	6.15437	1.92846
ACH-000024	5.72223	-0.862867
ACH-000627	5.92287	-0.0864165
ACH-000995	6.15099	0.195664
ACH-000070	5.54835	-0.765162
ACH-000754	5.34964	-0.480052
ACH-000856	5.83982	-0.262795
ACH-000611	5.72529	-0.460126
ACH-000068	6.20994	-1.24649
ACH-000895	5.78898	-0.704566
ACH-000922	5.42877	-1.42205
ACH-000212	5.87336	-0.187461
ACH-000369	5.67655	-1.13322
ACH-000487	5.49162	-1.69567
ACH-000711	6.21771	0.55018

## Sheet: Fig 2j-k
Sample	3p CN	3p loss group	SMAD3_activity	SMAD4_activity	HALLMARK_EPITHELIAL_MESENCHYMAL_TRANSITION	HALLMARK_TGF_BETA_SIGNALING	CDH1	TJP2	CTNNB1	ITGA6	COL12A1	COL1A1	COL1A2	COL5A1	ECM1	FBLN1	FBN1	FN1	LTBP1	LTBP2	MMP2	TNC	VCAN
ccRCC_60	-0.718	HB	0.0552847	-0.0311741	0.154373	0.123156	-0.703554	-0.839832	0.455819	0.213916	-0.33564	0.832975	0.38723	-5	-1.03668	-0.271646	-0.507938	0.597586	-1.98297	-5	-5	-0.342084	-5
ccRCC_62	-0.311	LB	0.0943901	0.00711954	0.256736	0.0519741	-1.26841	-1.5544	0.282327	0.0699639	0.257703	1.6141	1.26448	-5	-0.880744	-0.034281	-0.603452	0.712818	-2.25181	-5	-5	0.116873	-0.53062
ccRCC_69	-0.308	LB	0.0563291	-0.042082	0.196556	0.0959352	-0.601192	-0.452225	0.473107	0.228888	-0.00881824	1.41015	1.1232	-5	-1.24795	0.49428	-0.00634337	1.05633	-1.4318	-5	-5	-0.375718	-0.827105
ccRCC_71	-0.301	LB	0.208559	0.13336	0.440275	0.196943	-2.02228	-1.68825	-0.551448	-0.327625	0.922923	1.82951	1.47102	-1.27327	-0.0204516	0.835595	0.333044	1.64896	-0.72538	-1.88941	-1.7986	0.856741	0.312008
ccRCC_73	0	Others	0.0319302	-0.0239562	0.194873	0.0871463	0.563896	-5	0.704005	0.325167	0.18935	1.51898	1.20489	-5	-0.865504	0.578146	0.912009	0.834122	-1.23882	-1.97881	-1.73755	0.66634	-0.168834
ccRCC_74	-0.526	HB	0.188675	0.0860602	0.433502	0.172087	-0.768785	-1.19044	-0.0834408	-0.220548	1.1938	1.95398	1.67873	-0.795337	-0.882729	0.510505	0.756225	1.62637	-0.216025	-0.59568	-1.34775	1.38788	0.825867
ccRCC_77	-0.55	HB	0.122385	0.0282752	0.223902	0.135602	0.27953	-0.847712	0.45048	0.0583881	0.508031	1.29786	1.15438	-5	-1.09044	0.419824	-0.00291956	0.951153	-1.28233	-5	-5	0.476469	-0.56607
ccRCC_82	-0.643	HB	0.175912	0.0694949	0.402404	0.193496	-0.39794	-1.19246	0.081995	-0.0419142	0.913183	1.81877	1.43552	-1.2636	-0.0579423	0.919941	0.389698	1.86257	-0.536704	-0.686344	-1.70333	1.42243	1.35361
ccRCC_86	-0.393	LB	0.102142	0.0507752	0.242669	0.0599476	-1.08672	-1.03905	0.116408	-0.0326393	0.0470411	1.07295	1.13053	-2.63827	-1.22113	-0.00187149	-0.0315638	1.23981	-1.45842	-5	-5	1.37785	-0.642637
ccRCC_90	-0.507	HB	0.162888	0.0940468	0.336501	0.202866	-1.64782	-1.68403	0.0993698	0.15137	0.485721	2.13686	2.16619	-1.04335	-0.181642	0.807751	0.946997	1.20619	-0.710857	-1.31426	-0.956638	0.740284	-0.257039
ccRCC_92	-0.432	HB	0.117078	0.0675177	0.318746	0.0765789	-5	-1.30016	0.0597148	-0.0693566	-0.0279361	1.60921	1.32464	-1.59007	-0.374585	0.184407	0.200632	1.03393	-1.51286	-5	-5	-0.185353	-0.00309449
ccRCC_93	-0.176	LB	0.291581	0.158689	0.306957	0.141825	-1.75696	-5	-5	-5	-0.599289	0.712481	0.152472	-2.14874	-0.749092	-0.495257	-1.72354	0.608537	-5	-5	-5	-0.608359	-5
ccRCC_97	-0.36	LB	0.119263	0.036947	0.207523	0.115956	-0.510182	-1.21396	0.150542	0.126813	0.0391364	1.57859	1.24623	-5	-0.185353	0.197225	-0.272947	0.664689	-2.07058	-2.67778	-5	0.29918	-0.170182
ccRCC_98	-0.41	LB	0.106864	0.0399134	0.218024	0.14002	-0.756466	-1.60906	0.0369481	-0.156643	0.416407	1.08607	0.671525	-1.79048	-0.367441	0.355834	-0.282996	1.1807	-1.61618	-1.92082	-5	0.353089	-0.938925
ccRCC_100	-0.488	HB	0.112835	-0.0355888	0.308234	0.114323	-0.53121	-1.18442	0.377015	0.26131	0.921322	1.97528	1.82561	-0.796967	-0.36271	-0.175094	0.509324	0.948452	-1.09151	-1.59346	-2.19382	0.676922	0.0845763
ccRCC_105	-0.565	HB	0.158422	0.0824437	0.317387	0.0922772	-1.86967	-1.63451	-0.465213	-0.345246	0.158091	1.44804	1.28839	-1.32239	-0.0443122	0.161128	0.282554	1.24598	-1.42713	-2.1549	-5	0.517763	-0.789147
ccRCC_110	-1.293	HB	0.149155	0.0587911	0.403332	0.178147	-5	-1.32514	0.0611885	-0.179864	0.88505	1.87153	1.512	-0.809949	0.202379	0.809654	0.988082	1.5694	-0.0639892	0.163012	-1.451	1.53513	1.22672
ccRCC_117	-0.234	LB	0.194297	0.147067	0.418074	0.239407	-0.77237	-1.27491	0.204798	-0.652865	0.994845	2.10018	1.99865	-0.719422	0.165956	0.780137	1.15676	2.08411	-0.494172	-0.544242	-1.17522	1.05324	0.401452
ccRCC_120	-0.369	LB	0.146408	0.00738826	0.38968	0.230256	-1.19723	-0.585863	0.453425	0.0192409	1.24124	2.23715	2.11892	-0.541513	0.169792	0.761213	1.19854	1.69329	0.848706	0.0485583	-0.606249	1.68059	1.22783
ccRCC_121	0	Others	-0.06718	-0.15839	0.0423277	0.0329633	0.350035	-0.549905	0.580777	0.188816	-0.123032	-0.124534	0.0311256	-5	-5	-0.869988	-0.4973	0.453441	-5	-5	-5	-0.464579	-0.181774
ccRCC_122	0	Others	0.320349	0.185181	0.448458	0.129419	-1.15428	-5	-1.82391	-5	-0.0894823	0.984428	0.855459	-2.95861	0.353012	-0.653647	-1.18776	0.96609	-1.96658	-5	-1.99568	-0.635074	-1.02319
ccRCC_129	-0.317	LB	0.176664	0.0345074	0.374174	0.0885847	-1.06956	-1.64975	-0.35164	-0.392223	0.656137	1.4587	1.34743	-1.31158	-0.924453	0.191842	0.151829	1.35439	-0.700493	-1.49621	-1.67162	0.480179	0.316557
ccRCC_133	-0.273	LB	0.025948	-0.0785185	0.15493	0.0952547	0.392116	-0.449527	0.913909	0.0967015	-0.605548	-0.104633	-0.380489	-5	-1.76955	-0.297569	-0.498941	0.402055	-2.50864	-5	-5	0.0958665	0.120113
ccRCC_135	0	Others	0.231609	0.121404	0.499516	0.176207	-1.37469	-1.93554	-0.346981	-0.556424	0.865856	2.45356	2.13649	-0.911155	0.179753	0.608836	1.05513	1.52476	-0.0622314	-0.328735	-1.31158	1.43466	0.923596
ccRCC_136	-0.016	Others	0.0995069	-0.0851094	0.316809	0.124906	-0.500176	-1.01278	-0.0589858	-0.360514	0.538574	1.54024	1.42881	-2.13077	-1.11126	0.0788554	0.103735	1.03708	-2.01323	-1.19044	-1.8962	0.515079	0.110893
ccRCC_140	-0.609	HB	0.111778	-0.00958366	0.25626	0.0622452	-0.132533	-0.581699	0.548635	-0.0305375	0.391676	2.02044	1.75719	-1.52288	-0.459921	0.405363	0.738567	1.06052	-1.20412	-5	-1.07935	0.585562	-0.114582
ccRCC_141	-0.292	LB	0.0733762	-3.75e-05	0.221237	0.0397382	0.53075	-1.00218	0.401469	0.289946	0.394136	0.865228	0.452415	-5	-2.07058	0.364926	0.710194	0.701879	-0.866142	-1.27901	-1.43415	0.842391	0.230934
ccRCC_147	-0.457	HB	0.10473	0.0182498	0.242726	0.156059	0.533149	-0.527097	0.412175	-0.0244763	0.321018	0.865743	0.531734	-5	-0.721704	0.406796	0.261929	0.628797	-0.0369208	-5	-1.22768	1.54814	0.211734
ccRCC_148	0	Others	0.137832	0.0120296	0.306287	0.0671667	-0.446117	-0.929962	0.62182	0.0761305	0.582234	1.64732	1.21662	-1.09854	-0.520569	0.401004	0.79228	1.71393	0.508516	-0.94577	-5	1.03273	0.967234
ccRCC_149	0	Others	0.239716	0.17442	0.430413	0.165452	-1.66756	-1.30892	-0.400335	-0.96457	0.970245	2.00525	2.06023	-0.756218	-0.0782095	0.552352	1.06402	1.87035	-0.473661	-0.870632	-1.07988	1.74173	0.239975
ccRCC_151	-1.293	HB	0.0937309	0.0216859	0.218704	0.0648656	-0.0421055	-0.438064	0.417936	0.174525	0.567215	1.5464	1.38523	-5	-0.823909	-0.14691	0.196397	0.811186	-1.8041	-1.52724	-5	0.407646	0.0393745
ccRCC_152	-0.665	HB	0.117649	0.000527891	0.370898	0.0921104	-0.832683	-1.19518	0.608237	0.267664	0.874366	2.188	1.98748	-1.4389	-0.487582	0.456685	0.778325	1.34469	-1.01909	-0.990549	-1.08884	1.05734	1.0418
ccRCC_155	-1.293	HB	0.136127	0.011692	0.299711	0.0676382	-0.813326	-0.508358	0.300226	0.618268	0.516218	1.90161	1.6806	-1.56864	-0.730487	0.425485	0.571138	1.01457	-0.98506	-1.70333	-1.61979	0.912801	0.0891276
ccRCC_156	-0.546	HB	0.110711	0.0129592	0.283643	0.154338	-0.0882034	-0.433445	0.183811	0.120409	0.354569	1.59017	1.07455	-2.85387	-0.342753	0.452247	0.0525016	1.26455	-1.13847	-1.16813	-5	0.175512	0.0987821
ccRCC_159	-0.117	LB	0.363173	0.245261	0.537497	0.266809	-5	-5	-0.504594	-0.816161	1.31138	2.60132	2.34337	-0.388808	1.24374	0.902204	0.945409	2.22803	-0.274987	-1.20204	-1.00349	1.82549	-0.174834
ccRCC_160	-1.293	HB	0.0471579	-0.0101535	0.118704	0.0363139	-5	-0.0181814	0.615319	0.751487	0.676044	1.10165	0.817208	-5	-1.91721	0.0701487	-0.538351	0.642919	-5	-5	-1.01323	0.646708	-0.0239712
ccRCC_162	-0.319	LB	0.256484	0.252084	0.402097	0.150192	-5	-1.89279	0.117901	-0.524619	0.67891	2.37166	2.09578	-0.604499	0.725601	1.3451	1.11555	2.3063	0.313909	-0.395126	-1.6517	2.01369	0.612042
ccRCC_163	-0.288	LB	0.173282	0.0797428	0.37544	0.169651	-0.500725	-1.01412	0.61254	0.301334	0.582734	2.00315	1.88775	-1.45967	-0.532688	1.13386	0.927042	1.26532	-0.293112	-0.325966	-0.843451	1.33764	1.30924
ccRCC_165	-0.558	HB	0.245797	0.0511837	0.551875	0.128156	-5	-5	-0.560667	-0.474437	1.29554	2.24496	2.09704	0.186702	0.333205	0.482445	1.30437	1.83268	-0.374688	-0.130886	-0.220187	1.48691	1.04376
ccRCC_167	-0.161	LB	0.0660039	-0.0291854	0.200497	0.153887	-0.1926	-0.670806	0.49798	0.226239	-0.0861332	1.90926	1.79167	-5	-1.25649	-0.431446	-0.630599	0.353243	-5	-5	-5	-0.139602	-0.368861
ccRCC_169	0.027	Others	0.225647	0.173671	0.352191	0.159589	-0.152489	-1.27409	-0.356942	-2.26761	-0.0104612	2.55544	2.23428	-1.01011	0.930796	0.835107	0.885124	2.73032	0.040167	-0.801893	-1.71444	0.289544	0.755959
ccRCC_172	-0.365	LB	0.117601	0.0120046	0.206306	0.124897	0.251833	-0.784627	0.548156	0.0783118	0.284792	1.86451	1.40469	-5	-1.0013	0.0989205	-0.666553	0.835963	-3	-5	-5	0.116242	0.00744904
ccRCC_174	-0.414	LB	0.175236	0.0900379	0.318085	0.188936	-0.165706	-0.920457	0.236336	0.0696311	0.444451	2.0911	1.8617	-5	-0.238373	0.389733	0.248268	1.39738	-0.788346	-1.17522	-0.899629	0.977079	-0.359419
ccRCC_176	-0.548	HB	0.0698087	-0.0576206	0.180266	0.101566	0.143982	-0.650528	0.49809	-0.0653501	0.303822	1.46942	0.935185	-5	-1.23958	-0.0116194	-0.830326	0.91901	-2.12494	-5	-5	0.00565231	0.178977
ccRCC_180	-0.666	HB	0.124284	0.0125921	0.248641	0.087419	-0.609595	-0.829445	0.369272	0.313361	0.516919	1.77112	1.05831	-5	-0.463063	-0.333576	-0.165897	0.89089	-2.61979	-5	-5	0.308052	-0.607655
ccRCC_181	0	Others	0.133648	-0.0186919	0.293514	0.134247	-0.300856	-0.791021	0.129335	-0.115205	0.747489	1.91572	1.48255	-1.38195	-0.543179	-0.0639892	-0.185819	1.12981	-1.21968	-0.954677	-1.56703	0.585043	0.360972
ccRCC_183	-0.537	HB	0.123022	0.0031811	0.201376	0.096717	-0.260349	-0.865823	0.135069	0.33013	0.398964	1.64682	1.00441	-5	-0.325047	0.165333	-0.366431	1.1042	-5	-5	-5	0.126813	-0.795337
ccRCC_185	-0.254	LB	0.201957	0.106683	0.352334	0.118683	-0.170632	-0.696588	0.273996	0.12785	1.21841	2.55395	2.40336	-0.329569	-0.277695	0.892417	0.901033	1.72365	-0.0683388	-0.492954	-1.06098	1.25226	0.5758
ccRCC_186	-0.465	HB	0.119296	0.0408512	0.277896	0.115543	-0.122168	-0.229664	0.430559	0.234213	0.728086	2.22149	1.72766	-0.773142	0.0702596	0.870293	0.404731	1.91625	-0.55752	-1.39147	-5	0.642791	0.497911
ccRCC_187	-0.278	LB	0.0136446	-0.0664951	0.163065	0.0771119	-0.742802	-0.876802	0.281374	0.0991971	0.00732095	1.5825	1.10974	-2.48149	-1.17587	-0.0261335	-0.162475	1.01204	-1.91721	-5	-5	-0.165134	-0.0310037
ccRCC_191	-0.362	LB	0.139187	0.106266	0.306754	0.151625	-0.768785	-1.34008	0.344608	0.0489853	0.650745	2.15177	1.92647	-5	0.248366	0.424261	0.32385	1.632	-1.13668	-1.80967	-5	1.04985	-0.279593
ccRCC_192	-0.387	LB	0.145267	0.0163989	0.315133	0.0679043	-0.428524	-0.763211	0.48619	0.234517	0.955606	2.50279	2.35761	-0.718512	-0.34592	0.351912	0.698883	1.06063	-0.445148	-0.781202	-1.44491	1.19618	1.08444
ccRCC_194	-0.379	LB	0.359303	0.268614	0.543338	0.213912	-5	-5	-1.01818	-1.13549	1.08243	2.6055	2.34902	-0.714893	0.126261	0.481529	0.201452	1.81303	-0.66035	-0.213036	-0.507938	0.994366	0.219506
ccRCC_202	-0.589	HB	0.150171	0.0440706	0.385495	0.166308	-1.19518	-1.767	0.477165	0.517222	1.11373	2.12963	1.76973	-0.603452	-0.488785	0.800215	0.518	1.62819	-0.454817	-0.0153827	-1.19586	1.63445	1.19544
ccRCC_210	-0.33	LB	0.214478	0.101917	0.473226	0.149626	-0.923724	-0.674895	0.410271	0.16938	0.953097	2.55348	2.31908	-1.06298	0.251151	1.16574	1.56763	1.96179	0.370865	0.231342	-0.831503	1.56649	1.86319
ccRCC_211	-0.138	LB	0.167151	0.0926107	0.31139	0.126378	-0.881074	-0.874194	0.287824	-0.341607	0.477844	1.80472	1.22909	-1.70997	-1.29073	0.286928	0.344432	1.15823	-0.831208	-1.24795	-1.57025	1.05195	0.787014
ccRCC_212	-0.523	HB	0.154567	0.101612	0.362377	0.150195	-2.13668	-1.65561	0.310183	-0.0116194	0.541791	1.95612	1.6444	-1.37366	-0.742321	0.387354	0.589391	1.45819	-0.123205	-0.764977	-5	0.942271	0.476107
ccRCC_215	-0.448	HB	0.159778	0.0400853	0.39859	0.190566	-0.538201	-0.941574	0.36012	-0.0183173	0.9197	2.59686	2.24248	-0.865504	-0.365019	0.823957	0.671469	1.79017	-0.3203	0.050109	-1.90658	1.10924	1.15937
ccRCC_219	0	Others	-0.170392	-0.263364	0.0102029	-0.0611254	-1.4908	-0.359519	0.598397	0.17745	-0.572027	-0.415104	-1.68613	-5	-5	-0.915066	-1.81248	0.743878	-5	-5	-5	-0.628194	0.0641209
ccRCC_220	-0.52	HB	0.126909	0.0590574	0.257197	0.122701	-0.980884	-0.616005	0.596124	0.366292	0.540717	1.5246	1.16689	-5	-0.962972	0.58484	0.234441	1.18654	-0.898253	-1.41229	-1.36251	0.601191	-0.35566
ccRCC_222	-0.319	LB	0.155128	0.0109432	0.328655	0.173226	-1.29585	-1.48812	-0.0494891	-0.269864	-0.0636371	1.8661	1.47336	-1.36856	-0.954286	0.429413	0.395082	1.18536	-0.486383	-1.05306	-2.42022	1.19544	0.149742
ccRCC_223	-0.347	LB	0.165654	0.0632986	0.327583	0.0753759	-2	-1.13966	-0.216597	-0.0265027	0.128561	1.59808	1.25409	-1.95468	-0.959002	0.121034	0.0866445	1.249	-0.814458	-2.38722	-5	1.24179	0.0823185
ccRCC_225	-0.505	HB	0.114007	0.0638457	0.24009	0.106011	-1.34008	-1.49349	-0.319302	-0.398266	-0.0478374	0.708667	0.301724	-5	-0.513853	-0.350665	-1.21896	0.969896	-2.09691	-5	-5	0.125123	-1.30277
ccRCC_227	-0.256	LB	0.121763	0.027584	0.245627	0.108168	-0.345342	-0.285754	0.680263	0.0652809	0.125319	1.83109	0.960823	-1.1463	-1.16877	0.514667	0.00834463	1.40543	-0.679231	-0.437945	-5	1.37139	0.590942
ccRCC_9	-0.34	LB	0.141756	0.0411433	0.312917	0.079751	-1.97881	-1.95861	-0.578725	-1.06753	-0.216597	0.759411	0.454036	-3	-0.636576	-0.162475	-0.757459	0.681874	-1.59517	-2.72125	-2.46852	0.193319	-0.666351
ccRCC_16	-0.117	LB	0.260029	0.242213	0.448975	0.24562	-5	-1.3439	0.130655	-0.754487	0.770616	2.25967	2.01953	-0.531357	0.418947	0.581745	0.839497	1.89831	-0.164309	-0.184821	-1.09691	2.42647	0.478032
ccRCC_17	-0.61	HB	0.0486734	-0.0316843	0.173942	0.0825623	-0.0830725	0.579463	0.918156	0.500621	0.161368	1.53801	1.2343	-5	-1.23807	0.172194	0.174409	1.09148	-1.91721	-1.79588	-5	0.418815	0.279302
ccRCC_19	-0.34	LB	0.0805238	-0.0328273	0.256589	0.12906	-0.44636	-1.21753	0.706837	-0.0623317	0.197391	1.61711	0.988813	-1.10237	-0.415895	-0.0119318	0.456077	0.721027	-2.00436	-5	-1.97881	0.187323	0.34733
ccRCC_35	-1.293	HB	0.156328	0.0660355	0.339871	0.143302	-2.08092	-1.84164	-0.133831	-0.544698	0.149034	2.01309	1.8746	-1.2668	-0.376544	0.157638	0.456852	1.129	-0.905529	-1.58838	-2.36653	0.172836	-0.825068
ccRCC_36	-0.462	HB	0.0945925	0.0202476	0.314287	0.156867	-0.597739	-1.02182	0.879761	-0.0228711	0.737527	2.01617	1.43558	-1.74232	-1.14997	0.510679	0.617147	1.2644	-1.53018	-0.554707	-1.51145	0.106089	0.57446
ccRCC_38	-0.382	LB	0.154228	0.120183	0.304881	0.163905	-0.58486	-0.898253	0.292455	-0.0294207	0.0195317	1.92838	1.66012	-1.77728	-0.239427	0.157366	0.560026	1.4086	-0.850781	-0.780677	-5	1.24562	0.954358
ccRCC_39	-0.678	HB	0.0701008	-0.00509419	0.254788	0.14391	-0.686133	-0.390619	0.632133	0.314731	0.578031	1.59795	1.10264	-1.56543	-1.33161	0.0200296	0.540355	0.796283	-1.25885	-1.54061	-5	1.05065	0.778607
ccRCC_40	-0.474	HB	0.0788234	-0.0121982	0.232648	0.0746625	-2.07058	-1.58503	-0.15958	-0.10824	-0.491874	1.68646	1.22148	-5	-0.0303977	-0.0652491	-0.388808	0.392978	-2.42022	-5	-5	-0.347657	-1.62893
ccRCC_48	0	Others	0.234036	0.103112	0.504538	0.220796	-2.26761	-5	-0.571865	-0.523168	0.753514	2.46794	2.11441	-0.598599	0.356122	0.678227	0.992487	1.37461	-0.0356461	-0.315604	-1.71444	1.43753	1.22346
ccRCC_53	-0.263	LB	0.148033	0.104195	0.335333	0.124043	-0.71108	-1.3363	0.354742	0.0443437	0.515675	2.31875	2.08511	-1.19246	-0.313006	0.824419	0.658155	1.52686	-0.906228	-1.3279	-1.3536	1.09092	0.87208
ccRCC_55	-0.092	Others	0.170045	0.0972005	0.357757	0.143376	-1.35655	-1.67778	-0.387852	-0.721018	0.317081	1.41309	1.46178	-1.39903	-0.396747	0.075401	-0.0625824	1.27741	-0.922632	-0.840132	-1.77728	0.441459	0.268391
ccRCC_56	-0.487	HB	0.152589	0.105731	0.281746	0.12653	-0.712198	-1.25104	0.213518	-0.168258	0.421044	1.37362	1.13349	-2.05552	0.543969	0.326889	0.0968058	1.17565	-1.20343	-2.31876	-5	0.639765	0.141105
ccRCC_57	-0.54	HB	0.191942	0.103491	0.418639	0.181489	-0.90518	-1.20273	0.515834	0.0452447	1.01649	2.41971	2.16131	-0.932185	-0.0293278	0.690426	1.29737	1.44714	-0.220404	-0.135904	-1.52143	1.38812	0.992417
ccRCC_59	-0.176	LB	0.191805	0.0439211	0.369476	0.113042	-1.1891	-5	-0.460924	-0.726073	0.65153	2.15801	2.02411	-1.14997	-0.334044	-0.0540393	0.433258	0.949439	-0.892112	-1.49894	-2.72125	0.3934	-0.17031
ccRCC_63	-0.349	LB	0.106099	-0.0175447	0.263682	0.0831347	-0.967784	-1.02965	0.279073	-0.0311436	0.0478198	1.22179	0.981003	-1.64397	-0.262489	0.00341744	-0.0921052	1.08338	-1.37366	-2.24413	-5	-0.198185	-0.922269
ccRCC_65	-0.233	LB	0.167315	0.0517851	0.259758	0.108407	-0.364014	-0.811353	0.364889	0.0082168	0.14217	1.28546	1.30215	-1.29499	-0.941195	0.136942	-0.0744816	0.982696	-5	-1.39469	-5	0.755135	0.00736365
ccRCC_66	-0.426	HB	0.118063	0.0403954	0.332819	0.163827	-1.1549	-0.475215	0.57833	0.319439	0.82076	1.8662	1.44306	-1.20412	-0.0105057	0.650686	0.576848	1.53102	-0.354381	0.105749	-1.66959	1.1364	0.707025
ccRCC_68	-0.439	HB	0.190055	0.0788601	0.377601	0.185422	-0.272459	-1.47886	0.146221	-0.509199	0.679991	1.61308	1.22212	-1.4045	-0.585027	0.854622	0.500634	1.70617	-0.368049	-0.735891	-1.2233	1.29571	1.27098
ccRCC_70	-0.621	HB	0.118176	0.0667984	0.326437	0.161154	-0.68361	0.611681	0.442637	-0.180917	0.606865	1.76852	1.42389	-1.80134	-0.0426322	0.223106	0.0424574	1.3338	-0.590067	-1.64016	-5	0.770565	0.194986
ccRCC_72	-0.554	HB	0.083604	0.0248705	0.241407	0.142545	-1.22113	-0.934047	0.332883	0.140634	-0.0174122	1.46658	0.987756	-5	-0.352617	0.0838608	-0.0284458	0.799051	-1.43652	-2.20761	-2.31876	0.152533	-0.66314
ccRCC_75	0	Others	0.190856	0.0838225	0.377098	0.199865	-0.700493	-1.39794	-0.012915	-0.272296	0.569842	1.66334	1.29482	-1.35067	0.331245	0.376869	0.271563	1.52019	-0.626536	-0.717151	-1.40561	1.15543	0.445853
ccRCC_76	-0.375	LB	0.264147	0.110689	0.449683	0.294794	-0.672233	-0.933674	0.0570191	-0.130065	0.97574	1.94752	1.74563	-0.708409	0.0225521	1.08176	1.03218	2.25325	0.179982	-0.338282	-0.751536	0.932271	0.795532
ccRCC_78	0	Others	0.191179	0.146436	0.256816	0.155695	-0.249723	-0.46572	0.278182	0.100715	0.210426	0.812653	1.18539	-0.9897	0.603945	0.531632	-0.341989	1.7553	-2.58503	-5	-5	0.178171	-0.945387
ccRCC_79	-0.329	LB	0.121271	0.0199632	0.312872	0.119971	-1.32698	-0.943476	0.355988	-0.0447935	0.515012	1.78274	1.59155	-1.25259	-0.61261	0.436783	0.0632583	1.5395	-0.811353	-0.510886	-1.41229	1.17389	0.289879
ccRCC_80	-0.494	HB	0.150951	0.0530495	0.306995	0.14681	-0.153849	-0.779892	0.793064	0.274112	1.07015	1.49896	1.22545	-1.91364	-0.835647	0.718468	0.323479	1.20353	-1.75696	-1.75945	-5	0.819564	1.20656
ccRCC_81	0	Others	-0.0213869	-0.126002	0.0846958	0.00152162	-0.267124	-1.36151	0.211868	0.619093	-0.221126	0.504552	0.171405	-5	-1.31426	-0.353989	-0.877129	0.381602	-5	-5	-5	-1.02	0.0932465
ccRCC_84	-0.637	HB	0.131812	0.0424269	0.305777	0.158023	-0.182435	-0.298691	0.606908	0.490955	1.26435	1.72444	1.55356	-0.74958	-0.0461437	0.325372	0.501046	1.46809	-0.44855	-1.39903	-1.02641	1.0234	0.315656
ccRCC_85	0	Others	0.25134	0.05466	0.397997	0.177425	-0.774949	-0.579549	0.0826777	0.166992	1.02409	2.22318	2.13497	-1.12205	-0.134541	0.648467	0.567685	1.5601	-0.615288	-0.838932	-1.05306	1.07879	0.677214
ccRCC_87	-0.536	HB	0.174758	0.119153	0.320572	0.181876	-1.19928	-0.192465	0.165126	0.0556841	0.469233	1.52746	1.24	-1.06702	-0.0386738	0.425876	0.398339	1.39218	-0.664542	-0.993106	-1.18111	0.95473	0.24274
ccRCC_88	-0.433	HB	0.192551	0.115646	0.334224	0.153219	-0.864549	-0.505428	0.865175	0.0609621	0.541991	2.40868	2.30191	-0.854493	-0.259479	0.464147	0.786751	1.50554	-0.504317	-1.11407	-0.878112	1.15864	1.04616
ccRCC_91	-0.309	LB	0.115079	0.0774391	0.222596	0.165367	-0.820161	-0.304781	0.601734	0.231521	0.366796	1.18878	0.979116	-1.96257	-1.25104	0.245291	-0.308565	1.02977	-1.82102	-5	-1.88606	0.748304	-0.660151
ccRCC_95	-1.293	HB	0.12207	0.0619587	0.258215	0.146095	-0.862329	0.592166	0.703119	0.374382	0.581768	1.48694	1.02484	-1.82974	-0.408935	0.533797	0.102845	1.30183	-1.19518	-1.49621	-5	0.449895	0.149773
ccRCC_96	-0.326	LB	0.138861	0.0774711	0.327664	0.123732	-5	-1.20135	-0.237096	-0.453334	0.0588055	1.59253	1.43033	-1.36754	-0.877456	0.0399294	-0.16298	1.10808	-1.08619	-1.1296	-1.63078	0.79032	0.350752
ccRCC_101	0	Others	0.112674	0.0268717	0.203662	0.134214	-0.56655	-0.832978	-0.141463	-0.578067	0.109444	1.15957	0.736357	-1.92812	-0.686766	-0.0326861	-0.231214	1.03071	-1.74232	-0.784362	-5	0.63748	-0.0457575
ccRCC_106	0	Others	0.249615	0.108657	0.409122	0.223764	-0.996109	-1.14935	0.0999567	-0.247721	0.741183	2.41281	2.26822	-1.37882	-0.12384	0.785814	0.746393	1.68126	-0.275396	-0.0868222	-1.1986	1.3655	1.37136
ccRCC_108	-0.356	LB	0.140908	0.036394	0.307507	0.118971	-0.211054	-0.380802	0.794983	0.423508	0.644458	2.42164	2.09806	-1.25104	-0.477425	0.858603	0.697447	1.51304	-0.43866	0.247998	-1.16622	1.26375	0.73444
ccRCC_112	-0.482	HB	0.115624	-0.0212227	0.294531	0.101311	-0.818156	-0.2423	0.910342	0.334031	0.98014	2.17548	1.92661	-0.808829	0.114277	0.512191	0.283573	1.3169	-1.20691	-1.70553	-5	1.36049	0.348869
ccRCC_113	0	Others	0.140638	0.104747	0.387211	0.134278	-1.28735	-1.41908	0.53647	0.0647948	0.927263	2.19845	1.81074	-0.718739	0.30576	1.11322	0.964825	1.89254	-0.474307	0.569269	-1.67572	1.47093	1.17666
ccRCC_114	-0.518	HB	0.136718	0.0149241	0.341979	0.179672	-1.35754	-0.871278	0.182158	0.042418	0.859493	2.2175	2.0741	-1.44733	-0.716699	0.546185	0.662777	1.44229	-0.516128	-0.555799	-5	1.2477	0.63189
ccRCC_116	-0.363	LB	0.168938	0.0924129	0.348303	0.122873	-1.48413	-1.20971	0.251224	0.224481	0.514681	2.10738	1.86583	-1.95078	0.0458313	0.833561	0.430204	1.65981	-0.816161	-0.915066	-5	0.837689	0.435558
ccRCC_118	-0.498	HB	0.127693	0.0650411	0.2876	0.143449	-0.730254	-0.903785	0.160769	0.0552254	0.539866	1.87886	1.74684	-1.8041	0.181215	0.473063	0.0922995	1.40647	-1.07935	-1.87943	-1.75203	0.676355	0.166341
ccRCC_119	-0.533	HB	0.0863407	-0.0223592	0.182918	0.082814	0.18557	-0.648784	0.288473	0.120245	0.474377	0.723768	0.477382	-5	-1.67162	-0.00130484	-0.167044	0.540079	-1.41117	-2.39794	-1.3439	-0.0613302	-0.302074
ccRCC_123	-0.401	LB	0.191694	0.0490549	0.438415	0.223395	-0.239201	-0.96138	0.436147	-0.252511	1.23829	2.07326	1.75487	-0.653647	0.344765	0.795713	1.14344	2.04715	-0.151626	0.0513069	-1.18842	1.15097	0.874824
ccRCC_125	-0.015	Others	0.154892	0.060747	0.351736	0.10431	-0.568475	-0.48625	0.247482	0.072948	0.986924	2.11712	1.66073	-1.76195	-0.345054	1.03308	0.843606	1.78013	-0.807154	0.208737	-1.58503	1.21363	1.08794
ccRCC_126	-0.403	LB	0.142996	0.00662797	0.34617	0.156563	-0.524765	-0.777804	0.537025	0.212853	0.991598	1.93728	1.69817	-5	0.348791	0.656491	0.110893	1.40557	-0.922632	-0.385314	-0.994391	0.884557	0.558493
ccRCC_127	0	Others	0.23132	0.140093	0.465308	0.152252	-1.49621	-1.14026	0.192038	-0.22614	0.990348	2.44005	2.13242	-0.832092	0.514269	1.24714	1.12564	2.1941	0.108599	0.307175	-0.736127	1.91752	1.87754
ccRCC_128	-0.428	HB	0.1132	0.0141643	0.359064	0.0530691	-1.14267	-0.736838	0.178517	-0.14303	0.616118	1.87155	1.58454	-1.39903	-0.353302	0.445542	-0.0542853	1.37449	-0.732828	-0.366532	-0.575772	1.23284	0.850726
ccRCC_130	-1.293	HB	0.180426	0.0966247	0.329532	0.179201	-1.25649	-1.11634	0.128044	-0.63097	0.209703	1.99746	2.01416	-1.91009	0.0786743	0.342146	0.560146	1.04436	-0.658961	-0.403073	-1.46852	0.966062	0.451756
ccRCC_132	-0.505	HB	0.168775	0.126234	0.357807	0.148116	-0.549289	-0.470313	0.723431	-0.0809219	0.806329	1.92571	1.71508	-1.00612	-0.649752	0.593563	0.516734	1.50024	0.354742	0.153845	-1.27165	1.62695	1.00097
ccRCC_134	-1.293	HB	0.138474	-0.012532	0.431645	0.176981	-1.59176	-0.446967	0.348967	0.20828	1.09062	2.39958	2.4644	-0.937042	0.213066	0.85413	1.37603	1.68397	-0.237547	-0.128019	-1.5376	1.45551	0.78756
ccRCC_137	-1.293	HB	0.222581	0.201018	0.34588	0.168675	-1.73283	-1.8729	-0.827397	-0.915066	0.386445	1.43898	1.21039	-2.58503	0.899979	0.686216	-0.0348924	2.05769	-0.252666	-0.443336	-1.27654	1.76309	-0.145208
ccRCC_138	-1.293	HB	0.15419	0.047785	0.29795	0.188329	-5	-1.14327	0.155731	0.148973	0.582313	1.49804	1.43396	-1.56384	-0.368252	0.0861818	0.017409	1.09324	-0.87031	-0.785156	-1.36452	0.905747	0.50687
ccRCC_139	-0.332	LB	0.0505732	-0.100051	0.177564	0.12509	-0.458795	-0.452471	0.428216	0.256212	0.237644	1.16086	0.774685	-5	-0.973467	-0.730721	-0.898253	0.447096	-5	-5	-5	-0.144178	-0.664743
ccRCC_143	0	Others	0.229538	0.136882	0.421738	0.160798	-5	-1.15304	-0.389446	-0.621784	0.693023	2.24949	1.89379	-1.31966	0.902612	0.385499	0.921988	1.61435	-0.631341	-0.00744648	-0.735891	1.12533	0.385571
ccRCC_144	-0.411	LB	0.104057	0.00516972	0.297469	0.155673	-0.56687	-0.677781	0.27568	0.253943	0.530558	1.81261	1.49654	-1.76195	-0.537303	0.0268192	0.164739	0.986378	-0.976748	-1.04287	-5	1.24211	0.88662
ccRCC_145	-0.374	LB	0.125875	0.00396481	0.284702	0.107585	-0.664542	-0.705975	0.478639	0.281783	0.798851	1.93322	1.80284	-1.29158	0.0748895	0.571336	0.406472	1.47055	-0.920096	-1.35853	-1.65365	0.967838	0.3511
ccRCC_146	-0.435	HB	0.147565	0.113927	0.342355	0.208024	-0.740167	-1.20691	0.0176176	0.0425755	0.734792	1.35127	1.17147	-0.950394	-0.291749	0.156852	-0.114413	1.24956	-0.984221	-1.57675	-2.33724	0.450033	0.15788
ccRCC_150	-0.446	HB	0.108738	-0.0490565	0.429183	0.13304	-1.09205	-0.541664	0.222014	-0.0736061	0.600864	2.20679	2.10032	-0.695725	0.110859	0.550265	1.54056	1.40797	-1.0804	-0.0144837	-0.637329	-0.378201	0.293937
ccRCC_153	-1.293	HB	0.125025	0.014633	0.196769	0.152316	-0.423198	-0.522879	0.445791	0.335558	0.209274	1.72421	1.76705	-5	-0.715795	-0.271078	-0.0508052	0.762101	-1.2636	-5	-5	-0.274987	-0.389233
ccRCC_154	-1.293	HB	0.0766059	-0.049183	0.190098	0.0871299	-0.0475951	-0.523603	0.813227	0.181529	0.213916	1.30058	1.06354	-5	-1.42829	-0.543482	-0.460548	0.435701	-5	-5	-5	0.422344	0.353666
ccRCC_157	-0.502	HB	0.0837513	-0.0277945	0.292105	0.0901168	-1.67366	-0.701584	0.37517	0.122183	0.774349	1.61237	1.59822	-1.18111	-0.44636	-0.165134	-0.317043	0.983617	-1.25026	-1.40561	-1.78516	0.777042	0.0356298
ccRCC_158	-0.522	HB	0.106449	-0.00312549	0.277561	0.114537	-0.430626	-1.04576	0.235629	0.221649	0.495086	1.2654	1.03947	-5	0.0280423	0.184436	-0.431916	1.19573	-1.12726	-1.57187	-1.82681	0.535142	0.723874
ccRCC_161	0	Others	0.114946	-0.0196669	0.323666	0.147563	-0.711527	-0.735182	0.430672	0.0463391	0.901698	1.92005	1.7591	-5	-0.431329	0.0876395	0.178891	1.25146	-0.860121	-1.12033	-5	0.766658	0.352028
ccRCC_164	-0.326	LB	0.334409	0.253924	0.541811	0.17878	-1.50169	-0.875822	-0.27043	-0.110474	2.04704	2.53201	2.44506	0.0979857	0.762581	1.01403	1.48411	2.18342	0.333346	0.144792	-0.00766744	2.50655	1.19868
ccRCC_168	0	Others	0.147558	0.134134	0.256744	0.135242	-0.406936	-0.247798	0.131009	0.0163229	0.369383	0.211974	0.493918	-5	0.0274719	0.0821748	-0.629117	1.11168	-1.97469	-5	-1.70997	0.234213	-0.0387688
ccRCC_170	0	Others	0.0706112	-0.0365486	0.232845	0.0368079	0.45764	-1.42251	0.377525	0.0992662	1.14633	2.02972	1.93879	-2.69897	0.365713	0.536937	1.17441	1.05023	-0.84649	-0.890759	0.00663716	0.245981	0.849769
ccRCC_173	-0.41	LB	0.147646	0.0845513	0.346318	0.136104	-1.32422	-0.445269	0.296972	0.208817	0.564891	2.00688	2.06274	-2.31876	0.168586	0.57928	0.592177	1.12472	-0.619608	-0.786217	-1.60206	0.762446	0.213783
ccRCC_175	-0.415	LB	0.114701	0.0397242	0.260755	0.130933	-0.503762	-0.608536	0.303131	-0.0698153	0.295325	1.43986	1.1047	-5	-0.36241	-0.298346	-0.282496	0.887865	-1.67778	-2	-5	0.267594	-0.145451
ccRCC_177	-0.246	LB	0.152502	0.0794802	0.34079	0.172082	-0.0102388	-0.686555	0.572232	0.213252	0.614433	1.50144	0.975579	-1.6968	0.0256335	0.679437	0.718277	1.61889	-0.708187	-0.730254	-5	1.09448	0.814308
ccRCC_178	-0.364	LB	0.111346	0.020768	0.256108	0.113601	0.30548	-0.903785	0.271609	0.191702	0.661888	1.47152	1.26286	-1.4828	-0.650917	0.3126	0.618759	1.12814	-0.899974	-0.761703	-5	0.523694	0.255755
ccRCC_179	-0.362	LB	0.0483247	-0.106604	0.316715	0.0364189	-1.31069	-0.78357	0.497413	-0.17134	0.330109	1.75806	1.68678	-1.72125	-0.83654	0.376394	0.391623	1.25968	-1.08884	-1.30452	-1.16558	1.16118	0.427729
ccRCC_182	0	Others	0.18699	0.0868648	0.36966	0.17248	-0.743763	-0.997402	0.151768	0.0141844	0.56134	1.85998	1.43928	-1.3536	-0.592609	0.355087	0.483202	1.21742	-0.39599	-1.44733	-2.18709	1.202	0.276278
ccRCC_184	0	Others	0.131717	-0.00980819	0.33268	0.0672452	-1.73518	-0.798876	0.215373	0.128044	0.416024	1.54891	1.30938	-1.76447	-0.437945	0.644242	0.099508	1.67923	-0.917933	-0.646468	-1.25806	1.68436	0.990463
ccRCC_188	-0.434	HB	0.074741	-0.089827	0.179209	0.0574976	-0.585863	-1.16749	-0.0424406	-0.296021	-0.24504	0.923943	0.793853	-5	-1.04721	-0.25096	-0.410274	0.900908	-2.13668	-5	-5	-0.702021	-0.461552
ccRCC_190	-0.421	HB	0.0316043	-0.0243607	0.189618	0.108863	-0.729321	0.207284	0.493988	0.2925	0.414271	1.22128	1.07866	-5	-0.181049	0.390935	-0.139303	1.281	-1.30803	-5	-5	0.00207963	-0.803824
ccRCC_193	-0.268	LB	0.149206	0.0701468	0.249254	0.16731	-0.327164	-0.534766	0.446273	0.272839	0.489523	1.25699	1.0097	-5	-0.866461	0.153266	0.0802295	1.05307	-1.52578	-2.20066	-5	0.468185	0.387247
ccRCC_195	-0.183	LB	0.0513239	-0.00183387	0.183826	0.0619038	0.133124	-0.633204	0.355681	-0.10696	0.0717716	0.167967	0.327686	-2.01323	-1.41794	0.130173	-0.503209	0.683182	-1.6517	-5	-5	0.48383	-0.800794
ccRCC_196	-0.383	LB	0.15714	0.020372	0.3228	0.17283	-0.355364	-0.89449	0.679292	0.366852	0.843021	2.07063	2.01361	-5	0.229963	0.0535394	0.34183	1.31894	-0.753748	-5	-5	0.376705	0.235175
ccRCC_197	0.02	Others	0.0485461	0.00540832	0.182099	0.0483001	0.0346285	-0.448916	0.415107	0.149773	0.36575	0.915743	0.820674	-5	-1.41005	0.31971	-0.138525	0.563077	-1.37986	-5	-2.65758	0.410001	-0.572676
ccRCC_199	0	Others	0.100043	6.14e-05	0.224685	0.0473685	-1.9914	-1.46092	-0.568475	-1.32606	-1.34969	0.885446	0.543584	-5	0.771286	-0.254067	-0.911864	0.762176	-5	-5	-5	-2.03621	0.185429
ccRCC_200	-0.333	LB	0.223974	0.107418	0.482807	0.234983	-5	-2.14874	-0.163929	-0.613679	1.19906	2.51486	2.56619	-0.758703	0.0094084	0.180986	0.407833	1.41475	-1.08197	0.301225	-0.606249	0.777434	0.201588
ccRCC_201	-0.133	LB	0.302895	0.158979	0.464502	0.0890216	-1.53165	-2.22915	-0.610834	-0.911864	1.29234	2.21029	2.09815	-0.630042	0.143421	0.464117	0.722766	1.69056	-0.470826	0.181415	-0.954286	1.12659	0.448644
ccRCC_204	-0.324	LB	0.114545	0.0313375	0.263923	0.127806	-0.803547	-0.809668	0.139186	0.115178	0.362313	0.984041	0.83139	-3	-0.994391	-0.151749	0.0386202	1.21268	-1.15927	-1.60555	-5	0.572384	0.275749
ccRCC_205	-0.445	HB	0.013436	-0.150508	0.151641	0.0809935	-0.449649	-0.459295	0.1827	-0.121938	-0.142969	0.307132	0.342876	-5	-0.605548	-0.709743	-0.81673	0.982063	-5	-5	-2.08092	-0.238222	-1.31069
ccRCC_206			0.341449	0.237303	0.558456	0.190013	-1.89963	-5	-0.856361	-1.69465	1.10425	2.36926	2.341	-0.223517	0.453043	0.719721	0.846758	1.71858	-0.434979	0.567885	-0.485851	1.34543	0.457079
ccRCC_207	0	Others	0.0382962	-0.00755881	0.145653	0.0488808	-0.744486	-0.772628	0.551816	0.0929311	-0.0364483	0.279279	0.227553	-5	-1.05799	0.10353	-0.394911	1.38661	-2.12494	-5	-5	0.0758388	-0.668573
ccRCC_208	-0.535	HB	0.113135	0.00291101	0.282391	0.191053	-0.671824	-1.1512	-0.277119	0.0561804	0.0202784	0.802794	0.588675	-2.3279	-0.424928	-0.422508	-0.460673	0.659003	-2.11351	-5	-5	0.138555	-0.254067
ccRCC_209	-0.57	HB	0.103916	-0.0190915	0.25351	0.102537	-0.929593	-0.479385	0.307881	0.206205	0.498572	1.3902	1.18655	-5	-1.09098	0.034468	0.0413532	1.00272	-1.61083	-2.10237	-5	0.0244857	-0.416008
ccRCC_213	-0.31	LB	0.11868	-0.0267119	0.26332	0.0967134	-0.74739	-0.660549	0.43718	0.032377	0.580571	1.22467	1.19856	-1.12494	-0.633204	0.443388	0.185174	1.42596	-1.26281	-2.48149	-1.91009	0.732643	-0.135608
ccRCC_214	-0.492	HB	0.124866	0.040077	0.306744	0.129025	-1.02641	-0.711974	0.398305	0.0240339	0.549298	1.2543	1.09358	-5	-0.469672	0.303693	0.151247	1.54829	-0.796423	-1.69897	-2.33724	0.23965	0.180728
ccRCC_216	-0.4	LB	0.102974	0.00920568	0.341303	0.150829	-1.09691	-0.681937	0.167583	0.175946	0.901093	1.95225	1.80503	-1.09313	-0.389766	0.480855	0.393628	1.17397	-0.814741	-0.939302	-2.39794	1.17891	0.972587
ccRCC_224	-0.399	LB	0.117918	-0.00358708	0.304362	0.173617	-0.597567	-0.842543	0.0954483	-0.212256	0.426934	1.47086	1.17559	-5	-0.103474	0.118232	-0.0606305	1.06928	-0.916139	-0.556424	-1.18642	1.02859	0.688233
ccRCC_89	-0.432	HB	0.154125	0.118414	0.23772	0.177224	-0.8041	-0.364215	0.664792	0.352028	0.2647	1.79371	1.61814	-5	-0.931443	0.296248	-0.506263	0.866122	-1.85078	-1.39469	-1.49485	0.32352	-0.384471
ccRCC_20	-0.288	LB	0.185666	0.00432712	0.364099	0.112949	-0.383524	-1.00745	0.158905	-0.0744301	0.971035	2.04786	1.65481	-1.11577	-0.124129	0.725912	0.80304	1.50627	-0.218891	-0.153354	-1.49621	1.56015	0.901605
ccRCC_21	-0.486	HB	0.0757423	0.0463321	0.267205	0.0364335	-0.639975	-1.2636	0.0910687	-0.275642	-0.0459506	1.13797	0.796172	-1.70997	-1.21325	0.0314489	-0.00541892	0.9992	-1.05849	-1.767	-5	0.763974	0.276737
ccRCC_27	-0.217	LB	0.294326	0.236637	0.537241	0.215394	-5	-0.673459	-0.0790944	-0.211196	1.57833	2.4316	2.26323	0.159327	0.307303	1.18054	1.62794	2.79125	0.577722	0.446661	-0.176526	2.4222	1.60107
ccRCC_32	-0.278	LB	0.113149	0.0530866	0.333728	0.10801	-1.38195	-0.785421	0.305631	-0.232844	0.826457	2.16139	1.78513	-1.10018	-0.150765	0.727761	0.806438	1.62189	-0.364919	-0.187287	-1.32422	1.64418	1.07474
ccRCC_34	-0.351	LB	0.183831	0.0946804	0.340826	0.0882111	-2.284	-2.00877	-0.697886	-0.570248	-0.365422	1.0219	0.630784	-2.72125	-0.255003	0.142577	-0.148314	1.11427	-1.14448	-1.14327	-3.22185	0.563398	-0.114922
ccRCC_107	-0.201	LB	0.20658	0.161065	0.440951	0.204779	-1.14448	-1.1512	0.327543	-0.68403	1.40894	2.36158	2.23761	-0.305746	0.699439	1.27921	1.43197	2.37268	0.0360697	-0.00248256	-0.925184	1.236	1.04146
ccRCC_104	-0.318	LB	0.215135	0.222319	0.406459	0.219481	-5	-1.88941	0.19432	-1.20831	0.523187	1.83894	1.55689	-1.23582	0.627151	0.554271	1.47296	0.986378	0.903014	-0.37479	-1.47108	0.801308	2.01615
ccRCC_103	-0.245	LB	0.238693	0.143226	0.430129	0.208622	-0.782779	-1.41794	0.156852	-0.432386	0.672855	1.70894	1.25892	-1.13787	0.610117	1.37482	0.834484	1.93336	-0.259006	-0.556894	-1.17457	1.48792	1.32998
ccRCC_102	-0.206	LB	0.102298	-0.00466281	0.216123	0.0495297	0.350868	-0.14813	0.382683	0.207365	0.224404	1.10992	1.11532	-2.20066	0.313234	0.276737	0.223054	0.570298	-1.29243	-5	-0.793714	0.0792898	-0.270835
ccRCC_99	-0.475	HB	0.149505	0.0270916	0.387067	0.160562	-0.0115302	-0.131179	0.410085	0.253774	0.686323	2.0746	1.82081	-0.702239	-0.267365	0.936916	0.998159	1.30874	-0.239653	-0.428524	-0.591082	1.60027	1.13479
ccRCC_94	-0.555	HB	0.222597	0.122909	0.460271	0.164145	-0.0253962	-0.706637	0.399847	0.260334	1.67252	2.66328	2.33792	-0.167683	0.691603	0.88458	1.26873	1.82544	0.10721	-0.122398	-0.379968	1.57865	1.16921
ccRCC_83	-0.143	LB	0.140239	0.0949139	0.349671	0.146699	-0.825068	-1.4698	0.3714	0.0650192	0.625837	1.16173	1.15008	-1.22185	-0.427826	0.653608	1.7197	1.35541	-0.0420577	-0.937042	-1.06449	1.40355	1.43324
ccRCC_67	-0.483	HB	0.229733	0.121949	0.441129	0.159469	-1.32606	-2.10791	0.261358	-0.472241	1.19977	2.45745	2.33393	-0.870632	-0.2926	0.860014	0.508112	1.33116	-0.785156	-0.83654	-1.45717	0.917348	0.744567
ccRCC_64	-0.507	HB	0.171765	0.0713747	0.434134	0.14538	-5	-1.81531	0.766361	-0.623971	1.11865	2.36858	2.16573	-0.121593	-0.199902	0.911387	1.83103	2.03585	0.755951	0.00966332	-0.714668	1.91007	1.61221
ccRCC_61	-0.094	Others	0.166978	0.0821529	0.300031	0.094503	-0.406714	-0.299037	0.243608	0.0714401	0.42277	1.92077	1.71636	-1.66154	-0.980468	0.3009	0.314857	1.14393	-0.425274	-1.59346	-1.767	1.137	0.210426
ccRCC_58	-0.038	Others	0.264589	0.173526	0.451448	0.190008	-5	-2.1549	0.126781	-0.441411	1.17984	2.34536	2.05284	-0.559248	0.569807	0.937458	1.16544	2.5644	0.426853	-0.231954	-0.852633	2.26733	1.08063
ccRCC_52	-0.412	LB	0.19145	0.0536436	0.397649	0.12149	-0.787014	-0.643019	0.0917724	-0.0369208	1.1926	2.28111	2.0445	-1.39362	-0.474696	0.519487	1.15195	1.25555	-0.122744	-0.576754	-1.13018	1.21268	0.821677
ccRCC_50	0	Others	0.179091	0.0641668	0.407319	0.194189	-1.15058	-1.38828	-0.289206	-0.638083	0.503505	1.9357	1.68019	-1.18842	0.119355	0.572848	0.499453	1.18861	-0.244735	-0.0963133	-0.753748	1.28633	1.09047
ccRCC_49			0.219883	0.132316	0.388456	0.190751	-0.496482	-0.843148	0.522705	0.250518	0.873117	2.3351	1.96125	-0.319846	0.840921	0.59914	1.0453	1.72377	0.360726	-0.545765	-0.840132	1.5245	0.450865
ccRCC_47	-0.01	Others	0.123489	0.116251	0.27008	0.101483	-1.68194	-0.629117	0.332923	-0.294564	0.20096	1.78259	1.23646	-0.821887	-0.38384	-0.00744648	0.462593	0.896658	-0.971836	-0.0928037	-5	0.797641	0.165333
ccRCC_43	-0.439	HB	0.201896	0.0747154	0.391967	0.0968847	-0.38279	-0.674484	0.452767	0.127655	0.984815	1.81405	1.04851	-0.793174	0.130559	1.12252	1.02982	1.59893	-0.116623	-0.254613	-5	1.64188	1.52676
ccRCC_41	-0.199	LB	0.273089	0.164983	0.432542	0.119509	-5	-5	-0.606425	-1.29243	0.188169	1.22825	0.885768	-2.06048	0.380736	-0.214314	0.165422	1.12635	-0.263603	-2.38722	-5	0.334293	-0.0202696
ccRCC_33	-0.365	LB	0.116523	0.0603352	0.270187	0.134175	-1.05061	-0.634699	0.341138	0.178459	0.82205	1.32997	1.25557	-1.39147	-0.364416	0.649413	0.417472	1.34916	-0.498393	-1.14874	-5	1.06689	0.333467
ccRCC_30	-0.42	HB	0.0933892	-0.00252077	0.238355	0.0829405	-0.886725	-0.890759	0.092475	0.00732095	0.11757	1.30485	0.702094	-5	-0.829738	0.476281	0.416141	0.847838	-0.879755	-1.36856	-5	0.316159	0.254113
ccRCC_29	-1.293	HB	0.116241	0.00393167	0.272985	0.111747	-0.239879	-0.533726	0.470352	0.538234	0.3257	1.69693	1.29037	-1.13727	0.0148564	0.241248	0.401469	0.769392	-1.10958	-5	-5	0.752486	-0.00837526
ccRCC_26	0.351	Others	0.242896	0.17917	0.467913	0.154739	-0.575608	-0.905529	0.411098	-0.126738	0.808906	2.34247	2.12623	-0.647432	0.930032	0.482559	1.0284	1.56008	0.0377849	-1.73993	-5	2.36425	0.811495
ccRCC_25	-0.372	LB	0.166555	0.0873751	0.373	0.197901	-0.950782	-1.05208	0.290146	0.106089	0.504974	1.79321	1.30947	-2.88606	-0.399572	0.655993	0.68116	1.34469	-0.118558	-0.618344	-5	1.38521	0.86689
ccRCC_24	-0.226	LB	0.127238	0.0683004	0.364446	0.142839	-5	-1.13549	0.496404	0.158513	0.432568	1.50519	1.19954	-0.982549	-0.113679	0.182985	0.465368	1.53002	-0.605198	-1.62893	-5	1.27134	0.369494
ccRCC_22			0.0206846	-0.0329329	0.169367	0.152282	-0.448672	-0.35714	0.727671	0.0119509	-0.614572	0.130044	-0.188894	-5	-0.774174	0.0234994	-0.510323	0.882684	-5	-5	-5	0.324221	0.0576661
ccRCC_18	-0.303	LB	0.0874011	0.0463494	0.23295	0.0301486	-1.6925	-1.88941	0.164115	-0.560667	0.228092	1.2656	1.30607	-1.58004	-0.130475	-0.713993	-0.486782	0.807325	-5	-5	-5	0.0721028	-1.01144
ccRCC_13			0.136074	0.126681	0.307728	0.152206	-5	-0.559406	0.31706	-0.49812	0.426788	1.99329	1.73172	-5	-0.0139004	0.279096	0.464355	1.2766	-0.101001	-0.805208	-5	0.628869	0.447406
ccRCC_12	-0.667	HB	0.0320523	-0.0398115	0.205829	0.128946	-0.34911	-0.287014	0.384622	-0.335734	0.331245	1.66017	1.44557	-5	-1.4908	-0.0911398	-0.238523	0.938405	-1.09044	-5	-5	0.578845	-0.0833882
ccRCC_11	0	Others	0.209345	0.124885	0.231282	0.0912918	-5	-5	-0.83357	-1.64016	-1.08407	0.519395	0.6656	-5	0.35919	0.0999567	-0.758205	1.68667	-1.79588	-5	-5	-0.0680339	-0.0601813
ccRCC_8			0.125599	0.0192253	0.245142	0.220394	-0.291324	-0.821311	0.475555	0.265879	0.252562	2.17137	1.8186	-2.02228	0.0110204	0.0769316	-0.0968557	1.0639	-0.418392	-5	-5	0.0801934	-0.0415317
ccRCC_7	-0.512	HB	0.0736997	-0.0238912	0.219357	0.132744	-0.427826	-0.699405	0.35784	0.292234	0.379867	1.49728	1.23886	-2.05061	-0.313185	0.169145	-0.0238794	0.916833	-1.77728	-2.22915	-1.33724	0.304146	-0.195315
ccRCC_6			0.359451	0.265537	0.527712	0.18597	-5	-2.35655	-1.18442	-1.13371	1.23226	2.06545	2.02805	-0.809668	-0.149538	0.915421	0.563706	1.7327	-0.278767	-0.317223	-0.967784	1.46364	0.271214
ccRCC_5	-0.444	HB	0.15957	0.0021878	0.33462	0.120576	-1.58336	-1.07727	-0.445027	-0.814741	-0.581533	0.2395	0.112538	-5	-0.991826	0.176178	-0.125808	1.2032	-2.08092	-1.51286	-5	0.511121	-0.121191
ccRCC_4	-0.31	LB	0.185773	0.102604	0.3762	0.15768	-0.362911	-0.180654	0.472537	0.0268192	0.146872	1.70562	1.18135	-0.760701	0.584975	1.13634	0.994168	2.27399	-0.656394	-0.418619	-5	1.10651	0.808596
ccRCC_3			0.114175	-0.00301393	0.208079	0.0870323	-0.0253041	-0.730954	0.445589	-0.090337	0.102159	1.8494	1.64639	-5	-0.959002	-0.409604	-0.223662	0.813848	-5	-4	-5	-0.0462403	0.155882
ccRCC_2	-0.266	LB	0.295829	0.186628	0.324237	0.166757	-0.92336	-1.80688	-1.08831	-5	-0.120789	0.81122	0.732474	-5	-0.1897	-0.297139	-0.603278	0.81699	-5	-5	-1.18509	-0.19071	-0.880744
ccRCC_1	-0.283	LB	0.156617	0.133173	0.328588	0.148754	-1.12726	-1.32698	0.260071	-0.602929	0.535649	1.67885	1.66182	-2.10791	0.147243	0.376869	0.0160718	1.26772	-1.62893	-0.465593	-5	0.360764	-0.0115748
ccRCC_109	-0.018	Others	0.177249	0.100251	0.336291	0.175185	-0.142366	-0.613679	0.762596	0.0918428	1.0657	2.21695	2.13392	-0.786217	0.0793983	0.0385407	0.277632	1.39491	-0.941574	-5	-5	0.646463	0.344471
ccRCC_111	-0.362	LB	0.0998828	0.0143032	0.223731	0.11954	-0.255003	-0.468521	0.528415	0.00410632	0.119256	1.86567	1.77158	-5	-0.361511	-0.262489	-0.0223221	0.943059	-1.54212	-5	-5	0.353339	0.0684827
ccRCC_115	-0.431	HB	0.135783	0.0725376	0.302236	0.00525946	-5	-5	-0.540457	-0.851706	-0.591421	1.7696	1.49059	-1.89963	0.471482	0.573463	0.47757	1.69232	-1.15058	-5	-1.98716	-0.352911	-0.481618
ccRCC_124	0	Others	0.22467	0.0176741	0.491676	0.0776442	-5	-1.73518	-1.14327	-0.983803	0.299529	1.85705	1.54991	-1.35655	-0.0129597	1.17016	1.40383	1.85158	0.118132	0.332297	-1.20831	1.31601	0.850223
ccRCC_131	-1.293	HB	0.169978	0.0941266	0.34389	0.131052	-5	-0.789681	0.240973	-0.263046	0.738408	1.58283	1.22329	-0.786482	-0.383314	0.415591	0.187295	1.15017	-0.941954	-1.37161	-5	1.0931	0.276186
ccRCC_142	-0.281	LB	0.191041	0.163486	0.366587	0.157776	-5	-1.53611	-0.113396	-0.796423	0.561388	1.5833	1.19182	-1.266	0.424375	0.871987	0.639944	1.32851	-1.10735	0.191088	-5	1.33541	0.139029
ccRCC_166	-0.295	LB	0.147199	0.00594515	0.295119	0.224501	-0.533132	-0.718967	0.517486	0.368882	0.569292	2.03157	2.01323	-0.539704	-0.41184	0.0513069	0.273696	1.00651	-1.33724	-0.928855	-0.842241	0.538913	0.232564
ccRCC_171	-0.567	HB	0.0188094	-0.0700071	0.130961	-0.0288509	-0.873544	-0.669586	0.14392	0.0721396	-1.48678	0.668507	0.472669	-5	-0.580705	-1.25493	-1.00877	-0.0158779	-5	-5	-5	-0.249492	-0.802719
ccRCC_189	-0.201	LB	0.16448	0.0797179	0.312233	0.147842	-0.310514	-1.18509	0.362803	-0.536107	0.184038	1.28357	0.779243	-0.403073	-0.4832	0.608259	0.623807	1.46982	-0.528415	-0.655215	-5	0.749651	0.880476
ccRCC_198	-0.297	LB	0.111499	0.0522496	0.233583	0.122755	-0.573326	-0.68867	0.445449	0.00539503	0.572232	1.47182	1.10041	-0.975104	-0.113453	0.120969	0.0702965	1.24729	-1.06956	-1.01502	-1.80688	0.968362	0.518343
ccRCC_231	-0.418	LB	0.164258	-0.0907645	0.387936	0.179826	-0.253833	-1.19518	-0.0732975	-0.0935033	0.978514	1.86759	1.93851	-1.34294	0.0453621	0.925477	0.719348	1.69109	-0.201004	0.0939117	-1.45717	1.11411	1.0867
ccRCC_232	-0.245	LB	0.364289	0.294787	0.468564	0.211875	-1.05899	-2.35655	-5	-0.146423	0.599872	1.62476	1.54803	-1.18977	0.669809	1.14935	0.114377	2.50153	-0.687611	-1.56703	-2.10791	0.878832	-0.275806
ccRCC_10	-0.347	LB	0.11959	0.0542658	0.39765	0.161913	-1.08831	-0.90101	0.236839	-0.100398	0.587745	1.78037	1.55297	-1.60033	-0.606952	0.767905	0.666574	1.73537	-0.0238335	-0.397397	-1.82391	1.57954	1.52455
ccRCC_14	-0.515	HB	0.187976	0.0785145	0.405327	0.207988	-1.05552	-1.22257	0.495253	0.06032	1.26764	2.01285	1.80647	-0.190642	0.288853	0.699578	1.15868	1.77826	-0.546529	-0.349304	-1.36552	1.20616	0.571266
ccRCC_15	-0.446	HB	0.190644	0.0529491	0.3854	0.153079	-0.402963	-0.764219	0.406693	0.145569	0.885695	2.13042	1.96747	-1.60206	-0.187822	0.895096	0.51375	1.62338	-0.32781	-0.596536	-5	1.01517	0.995135
ccRCC_23	-0.547	HB	0.0643636	-0.0971565	0.193249	0.0200151	-0.467755	-1.12263	0.671034	-0.227605	-0.981716	0.80869	0.441821	-1.80688	-0.197363	-0.266642	0.250835	0.96983	-1.5817	-1.65758	-2.03621	-0.0593839	0.123231
ccRCC_28	-0.595	HB	0.138834	-0.0622322	0.275564	0.19617	0.817182	-0.630784	0.929628	-0.404724	1.02715	2.15322	1.81025	-5	-0.68027	1.38501	0.57439	0.748521	-0.904482	-0.780415	-0.337431	0.651152	0.204527
ccRCC_31	-0.536	HB	0.138698	0.0146315	0.255123	0.159208	-0.674484	-0.909037	0.288115	-0.0315171	0.755898	1.55238	1.24862	-2.34679	-1.00174	-0.257904	0.102399	0.787127	-0.815025	-1.34104	-5	0.559631	-0.317855
ccRCC_42	-0.717	HB	0.181697	0.0888858	0.326385	0.185445	-1.29328	-1.77728	-0.0252581	-0.199352	0.868468	1.69471	1.55145	-1.25964	-0.544698	-0.281	0.0101727	0.97017	-1.33913	-1.57349	-1.63264	0.388758	-0.420674
ccRCC_44	-0.261	LB	0.170469	0.0857477	0.452657	0.222622	-0.403293	-0.815025	0.578043	0.252416	1.03176	2.39756	2.35065	-0.387428	0.610415	1.31378	1.50656	2.19038	0.33377	0.394364	-1.11351	1.59366	1.79124
ccRCC_45	-0.185	LB	0.259114	0.199372	0.434235	0.150525	-1.84466	-1.9393	-0.422393	-1.77728	0.805304	1.96072	1.70662	-0.589223	1.16777	0.909417	-0.182302	1.99492	-1.10018	-5	-1.44855	1.23345	-0.0666646
ccRCC_46	-0.466	HB	0.0778327	-0.00787157	0.14364	0.0218058	-0.159204	-1.67162	-0.145087	-0.36251	-0.153106	1.34705	1.17692	-5	-1.85699	-0.45942	-0.47991	0.342482	-2.61979	-5	-5	-0.0209983	-5
ccRCC_51			0.119857	0.0472129	0.216467	0.0831145	-0.0866631	-0.940058	0.544725	0.369624	0.264889	1.43642	1.0843	-5	-0.4133	0.364532	-0.00837526	1.20273	-1.22185	-5	-5	0.0262063	0.11237
ccRCC_54	-0.584	HB	0.084391	-0.0267374	0.172706	0.0372226	-0.430275	-0.493766	0.468953	0.248366	-0.0397671	1.53806	1.07913	-5	-0.880085	0.357287	-0.193413	0.936981	-2.00877	-5	-5	0.479042	-0.174899
ccRCC_37	-0.116	LB	0.254933	0.217457	0.460391	0.154194	-5	-1.67162	-0.174379	-0.309893	1.1601	2.27328	1.92396	-0.894149	0.191619	0.842166	0.635705	1.44706	-0.407157	-0.504178	-0.390619	0.77938	0.241646
ccRCC_226	-0.52	HB	0.20171	0.106809	0.310307	0.0732844	-0.295592	-0.734946	0.657524	-0.29243	0.554731	1.52532	1.26127	-0.862963	0.0260836	0.258757	0.0355898	1.27756	-1.90658	-0.673869	-5	0.963882	0.274389
ccRCC_228	-1.293	HB	0.0935565	-0.00551604	0.230273	0.0331287	-0.573164	-0.325782	0.533772	0.363405	0.709355	1.40795	1.28909	-5	-0.527536	0.117636	0.197859	1.25814	-1.55909	-1.22768	-1.36351	1.05618	0.295699
ccRCC_229	-1.293	HB	0.163497	0.0934884	0.326818	0.169989	-0.0800855	-0.570248	0.259188	0.0612639	0.357306	1.49414	1.1045	-1.9393	-0.474955	0.243336	0.432055	1.16871	-0.730721	-0.429457	-5	0.96236	0.538209
ccRCC_230	-0.415	LB	0.131883	0.0267791	0.295188	0.133845	-0.834756	-0.5071	0.454159	0.31029	0.863341	1.90396	1.68472	-0.877784	-0.10133	0.498104	0.619521	1.36709	-0.32569	-0.560352	-1.42366	1.00662	0.332075
ccRCC_203	-0.434	HB	0.122303	-0.026286	0.251164	0.165803	0.00414934	-0.646468	0.381368	0.212587	0.305695	1.17703	1.01905	-1.47756	-0.239879	0.0988513	-0.183229	0.945193	-1.84771	-5	-5	-0.0566539	-0.68867
ccRCC_217	-0.243	LB	0.102154	0.031014	0.246842	0.0993202	-1.05899	-1.24109	0.281942	-0.314886	0.366871	1.7198	1.11685	-1.38828	-5	0.579841	1.05005	1.31889	-0.0883098	-0.907982	-5	1.12976	0.494377
ccRCC_218	-0.448	HB	0.124252	0.0099892	0.315186	0.0967999	-1.04672	-0.568475	-0.0854982	0.21104	0.896201	2.10452	1.7221	-1.03339	-0.357931	0.575269	0.618999	1.03065	-0.855737	-0.923724	-5	0.504049	0.108802
ccRCC_221	-0.534	HB	0.139662	0.049499	0.319973	0.108234	-2.00877	-0.732828	0.26112	-0.191586	0.238824	1.29772	0.798595	-1.00043	0.210559	0.643818	0.530827	1.20335	-0.945387	-0.749336	-1.82102	0.616055	1.8429

[truncated: 60 more sheets: Fig 3a, Fig 3c, 3e-f, S fig 3d-e, Fig 3g, Fig 3m, Sfig 3h, Fig 3l, Sfig 3c, Sfig 3f-g, Fig 4b, Fig 4c, Fig 4d, Fig 4e, Sfig 4b, Fig 4f, Fig 4g, Fig 4j, Fig 4k, Sfig 4d, Sfig 4f, Fig 5e, Fig 5h, Fig 5j, 5l, Sfig 7a-b, 7d, 7g …]
